# Supplementary material for: Bis(benzo[h]quinolin-10-olato-κ2 N,O)bromidomanganese(III)
Source: IUCrdata. 2020 Dec 4;5(Pt 12):x201570. doi: 10.1107/S2414314620015709 (PMC9462173; doi:10.1107/S2414314620015709)
Supplement: Supplementary file 1 [file x-05-x201570-sup1.cif]

##############################################################################
#                                                                            #
# This CIF contains the data for a data article accepted for                 #
# publication in IUCrData. It conforms to the requirements of                #
# Notes for Authors for IUCrData, and has been                               #
# peer reviewed under the auspices of IUCrData.                              #
#                                                                            #
# Full details of the Crystallographic Information File format               #
# are given in the paper "The Crystallographic Information File (CIF):       #
# a New Standard Archive File for Crystallography" by S. R. Hall, F. H.      #
# Allen and I. D. Brown [Acta Cryst. (1991), A47, 655-685].                  #
#                                                                            #
# The current version of the core CIF dictionary is obtainable from          #
# ftp://ftp.iucr.org/pub/cif_core.dic.                                       #
#                                                                            #
# Software is freely available for graphical display of the structure(s)     #
# in this CIF. For information consult the CIF software page                 #
# http://www.iucr.org/resources/cif/software.                                #
#                                                                            #
# This file may be used for bona fide research purposes within the           #
# scientific community so long as proper attribution is given to the data    # 
# article from which it was obtained.                                        #
#                                                                            #
##############################################################################
data_I
_database_code_depnum_ccdc_archive 'CCDC 2047278'
_audit_creation_method     'SHELXL-2018/3'
_journal_date_recd_electronic     2020-11-14
_journal_date_accepted     2020-11-30
_journal_name_full     'IUCrData'
_journal_year     2020
_journal_volume     5
_journal_issue     12
_journal_page_first     0
_journal_page_last     0
_journal_paper_category     HM
_journal_paper_doi     10.1107/S2414314620015709
_journal_coeditor_code     WM4143
_publ_contact_author_name     'Kathrin Junge'
_publ_contact_author_address
;
Leibniz-Institut f\"ur Katalyse e. V.
Albert-Einstein-Str. 29a
18059 Rostock
Germany
;
_publ_contact_author_email     kathrin.junge@catalysis.de
_publ_contact_author_fax     '+49(381)1281-5000'
_publ_contact_author_phone     '+49(381)1281-138'
_publ_section_title
;\
Bis(benzo[<i>h</i>]quinolin-10-olato-\k^2^<i>N</i>,<i>O</i>)\
bromidomanganese(III)
;
loop_
    _publ_author_name
    _publ_author_footnote
    _publ_author_address
    'Papa, Veronica' .
;
Leibniz-Institut f\"ur Katalyse e. V.
Albert-Einstein-Str. 29a
18059 Rostock
Germany
;
    'Spannenberg, Anke' .
;
Leibniz-Institut f\"ur Katalyse e. V.
Albert-Einstein-Str. 29a
18059 Rostock
Germany
;
    'Beller, Matthias' .
;
Leibniz-Institut f\"ur Katalyse e. V.
Albert-Einstein-Str. 29a
18059 Rostock
Germany
;
    'Junge, Kathrin' .
;
Leibniz-Institut f\"ur Katalyse e. V.
Albert-Einstein-Str. 29a
18059 Rostock
Germany
;
_publ_section_synopsis
;
The manganese(III) atom of the title compound is coordinated by one bromide and
two benzo[<i>h</i>]quinolin-10-olate ligands and exhibits a distorted
square-pyramidal coordination environment.
;
_chemical_name_systematic
;\
Bis(benzo[<i>h</i>]quinolin-10-olato-\k^2^<i>N</i>,<i>O</i>)\
bromidomanganese(III)
;
_chemical_name_common     ?
_chemical_formula_moiety     'C26 H16 Br Mn N2 O2'
_chemical_formula_sum     'C26 H16 Br Mn N2 O2'
_chemical_formula_iupac     '[Mn Br (C13 H8 N O)2]'
_chemical_formula_weight     523.26
_chemical_melting_point     ?
_space_group_crystal_system     triclinic
_space_group_name_H-M_alt     'P -1'
_space_group_name_Hall     '-P 1'
loop_
    _space_group_symop_operation_xyz
    'x, y, z'
    '-x, -y, -z'
_cell_length_a     7.3303(5)
_cell_length_b     10.5266(7)
_cell_length_c     13.8432(10)
_cell_angle_alpha     76.9612(18)
_cell_angle_beta     78.8220(18)
_cell_angle_gamma     72.0364(18)
_cell_volume     980.97(12)
_cell_formula_units_Z     2
_cell_measurement_reflns_used     9946
_cell_measurement_theta_min     2.34
_cell_measurement_theta_max     30.72
_cell_measurement_temperature     150(2)
_exptl_crystal_description     prism
_exptl_crystal_colour     brown
_exptl_crystal_size_max     0.41
_exptl_crystal_size_mid     0.23
_exptl_crystal_size_min     0.13
_exptl_crystal_density_diffrn     1.771
_exptl_crystal_density_meas     ?
_exptl_crystal_density_method     ?
_exptl_crystal_F_000     524
_exptl_absorpt_coefficient_mu     2.739
_exptl_absorpt_correction_type     multi-scan
_exptl_absorpt_process_details
;
(<i>SADABS</i>; Bruker, 2014)
;
_exptl_absorpt_correction_T_min     0.40
_exptl_absorpt_correction_T_max     0.72
_diffrn_ambient_temperature     150(2)
_diffrn_source     'fine-focus sealed tube'
_diffrn_radiation_type     MoK\a
_diffrn_radiation_wavelength     0.71073
_diffrn_measurement_device_type     'Bruker APEXII CCD'
_diffrn_measurement_method     '\w scans'
_diffrn_detector_area_resol_mean     8.3333
_diffrn_reflns_number     42556
_diffrn_reflns_av_R_equivalents     0.0362
_diffrn_reflns_av_unetI/netI     0.0237
_diffrn_reflns_theta_min     2.067
_diffrn_reflns_theta_max     30.731
_diffrn_reflns_theta_full     25.242
_diffrn_measured_fraction_theta_max     0.996
_diffrn_measured_fraction_theta_full     0.998
_diffrn_reflns_limit_h_min     -10
_diffrn_reflns_limit_h_max     10
_diffrn_reflns_limit_k_min     -15
_diffrn_reflns_limit_k_max     15
_diffrn_reflns_limit_l_min     -19
_diffrn_reflns_limit_l_max     19
_refine_special_details     ?
_reflns_number_total     6093
_reflns_number_gt     5110
_reflns_threshold_expression     'I > 2\s(I)'
_refine_ls_structure_factor_coef     Fsqd
_refine_ls_matrix_type     full
_refine_ls_R_factor_all     0.0488
_refine_ls_R_factor_gt     0.0379
_refine_ls_wR_factor_gt     0.1083
_refine_ls_wR_factor_ref     0.1144
_refine_ls_goodness_of_fit_ref     1.102
_refine_ls_restrained_S_all     1.102
_refine_ls_number_reflns     6093
_refine_ls_number_parameters     289
_refine_ls_number_restraints     0
_refine_ls_hydrogen_treatment     constr
_refine_ls_weighting_scheme     calc
_refine_ls_weighting_details
              'w=1/[\s^2^(Fo^2^)+(0.0649P)^2^+0.8212P] where P=(Fo^2^+2Fc^2^)/3'
_atom_sites_solution_hydrogens     geom
_atom_sites_solution_primary     ?
_atom_sites_solution_secondary     ?
_refine_ls_shift/su_max     0.001
_refine_ls_shift/su_mean     0.000
_refine_diff_density_max     0.961
_refine_diff_density_min     -0.444
_refine_ls_extinction_method     none
_refine_ls_extinction_coef     .
loop_
    _atom_type_symbol
    _atom_type_description
    _atom_type_scat_dispersion_real
    _atom_type_scat_dispersion_imag
    _atom_type_scat_source
    'C' 'C' 0.0033 0.0016
                         'International Tables Vol C Tables 4.2.6.8 and 6.1.1.4'
    'H' 'H' 0.0000 0.0000
                         'International Tables Vol C Tables 4.2.6.8 and 6.1.1.4'
    'Br' 'Br' -0.2901 2.4595
                         'International Tables Vol C Tables 4.2.6.8 and 6.1.1.4'
    'N' 'N' 0.0061 0.0033
                         'International Tables Vol C Tables 4.2.6.8 and 6.1.1.4'
    'O' 'O' 0.0106 0.0060
                         'International Tables Vol C Tables 4.2.6.8 and 6.1.1.4'
    'Mn' 'Mn' 0.3368 0.7283
                         'International Tables Vol C Tables 4.2.6.8 and 6.1.1.4'
_computing_data_collection
;
APEX2 (Bruker, 2014)
;
_computing_cell_refinement
;
SAINT (Bruker, 2013)
;
_computing_data_reduction
;
SAINT (Bruker, 2013)
;
_computing_structure_solution
;
SHELXS97 (Sheldrick, 2008)
;
_computing_structure_refinement
;
<i>SHELXL2018/3</i> (Sheldrick, 2015)
;
_computing_molecular_graphics
;
XP in SHELXTL (Sheldrick, 2015) and Mercury (Macrae <i>et al.</i>,
2020)
;
_computing_publication_material
;
publCIF (Westrip, 2010)
;
loop_
    _atom_site_type_symbol
    _atom_site_label
    _atom_site_fract_x
    _atom_site_fract_y
    _atom_site_fract_z
    _atom_site_U_iso_or_equiv
    _atom_site_adp_type
    _atom_site_calc_flag
    _atom_site_occupancy
    _atom_site_disorder_assembly
    _atom_site_disorder_group
    Br Br1 0.86544(3) 0.86413(2) 0.75405(2) 0.02263(8) Uani d 1 . .
    C C1 0.3671(3) 0.8124(2) 0.63030(17) 0.0194(4) Uani d 1 . .
    H H1 0.300222 0.800888 0.696278 0.023 Uiso calc 1 . .
    C C2 0.2593(4) 0.8771(3) 0.55156(18) 0.0217(5) Uani d 1 . .
    H H2 0.121977 0.905678 0.563390 0.026 Uiso calc 1 . .
    C C3 0.3551(4) 0.8984(3) 0.45723(18) 0.0217(5) Uani d 1 . .
    H H3 0.284870 0.945580 0.402862 0.026 Uiso calc 1 . .
    C C4 0.5574(4) 0.8506(2) 0.44051(17) 0.0192(4) Uani d 1 . .
    C C5 0.6605(4) 0.8746(3) 0.34209(18) 0.0239(5) Uani d 1 . .
    H H5 0.591514 0.924163 0.287706 0.029 Uiso calc 1 . .
    C C6 0.8552(4) 0.8272(3) 0.32630(18) 0.0245(5) Uani d 1 . .
    H H6 0.922096 0.848863 0.261538 0.029 Uiso calc 1 . .
    C C7 0.9628(4) 0.7450(2) 0.40491(17) 0.0206(4) Uani d 1 . .
    C C8 1.1609(4) 0.6838(3) 0.38329(19) 0.0239(5) Uani d 1 . .
    H H8 1.225262 0.704000 0.317627 0.029 Uiso calc 1 . .
    C C9 1.2636(4) 0.5947(3) 0.45581(19) 0.0256(5) Uani d 1 . .
    H H9 1.397247 0.551630 0.439627 0.031 Uiso calc 1 . .
    C C10 1.1717(4) 0.5675(3) 0.55334(18) 0.0230(5) Uani d 1 . .
    H H10 1.243939 0.506170 0.603124 0.028 Uiso calc 1 . .
    C C11 0.9763(3) 0.6288(2) 0.57866(17) 0.0179(4) Uani d 1 . .
    C C12 0.8661(3) 0.7198(2) 0.50432(16) 0.0172(4) Uani d 1 . .
    C C13 0.6599(3) 0.7784(2) 0.52252(16) 0.0163(4) Uani d 1 . .
    C C14 0.8677(3) 0.4264(2) 0.85999(17) 0.0185(4) Uani d 1 . .
    H H14 0.905836 0.409618 0.793397 0.022 Uiso calc 1 . .
    C C15 0.9360(3) 0.3231(2) 0.93801(18) 0.0200(4) Uani d 1 . .
    H H15 1.015414 0.236871 0.924909 0.024 Uiso calc 1 . .
    C C16 0.8865(3) 0.3481(2) 1.03367(17) 0.0193(4) Uani d 1 . .
    H H16 0.935733 0.280183 1.087564 0.023 Uiso calc 1 . .
    C C17 0.7636(3) 0.4735(2) 1.05221(16) 0.0171(4) Uani d 1 . .
    C C18 0.7158(3) 0.5039(3) 1.15135(17) 0.0209(4) Uani d 1 . .
    H H18 0.766023 0.437282 1.205665 0.025 Uiso calc 1 . .
    C C19 0.6004(4) 0.6261(3) 1.16818(17) 0.0216(4) Uani d 1 . .
    H H19 0.576532 0.646090 1.233820 0.026 Uiso calc 1 . .
    C C20 0.5124(3) 0.7270(2) 1.08935(17) 0.0188(4) Uani d 1 . .
    C C21 0.3829(4) 0.8493(3) 1.11064(18) 0.0225(5) Uani d 1 . .
    H H21 0.360503 0.868322 1.176527 0.027 Uiso calc 1 . .
    C C22 0.2875(4) 0.9428(3) 1.03660(19) 0.0245(5) Uani d 1 . .
    H H22 0.199403 1.025525 1.051751 0.029 Uiso calc 1 . .
    C C23 0.3201(4) 0.9160(2) 0.93963(18) 0.0221(5) Uani d 1 . .
    H H23 0.251384 0.979792 0.889550 0.027 Uiso calc 1 . .
    C C24 0.4518(3) 0.7971(2) 0.91527(16) 0.0171(4) Uani d 1 . .
    C C25 0.5548(3) 0.7003(2) 0.98981(16) 0.0160(4) Uani d 1 . .
    C C26 0.6900(3) 0.5732(2) 0.97060(16) 0.0155(4) Uani d 1 . .
    Mn Mn1 0.69313(5) 0.69516(4) 0.74703(2) 0.01740(9) Uani d 1 . .
    N N1 0.5603(3) 0.76591(19) 0.61740(14) 0.0166(3) Uani d 1 . .
    N N2 0.7511(3) 0.54816(19) 0.87462(14) 0.0162(3) Uani d 1 . .
    O O1 0.8970(3) 0.59267(18) 0.67213(12) 0.0215(3) Uani d 1 . .
    O O2 0.4684(2) 0.77507(17) 0.82180(12) 0.0196(3) Uani d 1 . .
loop_
    _atom_site_aniso_label
    _atom_site_aniso_U_11
    _atom_site_aniso_U_22
    _atom_site_aniso_U_33
    _atom_site_aniso_U_12
    _atom_site_aniso_U_13
    _atom_site_aniso_U_23
    Br1 0.02412(13) 0.02379(13) 0.01929(12) -0.00630(9) -0.00649(9) 0.00014(9)
    C1 0.0198(10) 0.0235(11) 0.0154(10) -0.0071(9) -0.0062(8) 0.0002(8)
    C2 0.0196(11) 0.0251(11) 0.0206(11) -0.0057(9) -0.0080(9) -0.0009(9)
    C3 0.0240(11) 0.0238(11) 0.0179(10) -0.0060(9) -0.0109(9) 0.0014(8)
    C4 0.0260(11) 0.0174(10) 0.0149(10) -0.0062(8) -0.0074(8) -0.0002(8)
    C5 0.0315(13) 0.0254(11) 0.0140(10) -0.0077(10) -0.0073(9) 0.0017(9)
    C6 0.0321(13) 0.0264(12) 0.0135(10) -0.0085(10) -0.0031(9) -0.0001(9)
    C7 0.0258(11) 0.0211(10) 0.0168(10) -0.0088(9) -0.0027(9) -0.0039(8)
    C8 0.0248(12) 0.0286(12) 0.0188(11) -0.0091(10) 0.0004(9) -0.0058(9)
    C9 0.0205(11) 0.0316(13) 0.0232(12) -0.0049(10) 0.0001(9) -0.0076(10)
    C10 0.0226(11) 0.0250(11) 0.0191(11) -0.0008(9) -0.0052(9) -0.0052(9)
    C11 0.0204(10) 0.0177(10) 0.0153(9) -0.0026(8) -0.0039(8) -0.0045(8)
    C12 0.0211(10) 0.0150(9) 0.0154(10) -0.0049(8) -0.0035(8) -0.0019(7)
    C13 0.0205(10) 0.0144(9) 0.0141(9) -0.0052(8) -0.0043(8) -0.0006(7)
    C14 0.0206(10) 0.0173(10) 0.0168(10) -0.0056(8) -0.0044(8) 0.0006(8)
    C15 0.0185(10) 0.0157(10) 0.0230(11) -0.0042(8) -0.0044(8) 0.0028(8)
    C16 0.0169(10) 0.0203(10) 0.0183(10) -0.0057(8) -0.0064(8) 0.0055(8)
    C17 0.0143(9) 0.0209(10) 0.0159(9) -0.0074(8) -0.0044(8) 0.0027(8)
    C18 0.0191(10) 0.0284(12) 0.0147(10) -0.0092(9) -0.0055(8) 0.0036(8)
    C19 0.0202(10) 0.0308(12) 0.0143(10) -0.0086(9) -0.0031(8) -0.0022(9)
    C20 0.0184(10) 0.0234(11) 0.0164(10) -0.0083(8) -0.0037(8) -0.0026(8)
    C21 0.0251(11) 0.0253(11) 0.0184(10) -0.0088(9) -0.0006(9) -0.0056(9)
    C22 0.0277(12) 0.0185(11) 0.0233(12) -0.0034(9) 0.0016(9) -0.0040(9)
    C23 0.0240(11) 0.0183(10) 0.0187(11) -0.0025(9) -0.0008(9) 0.0009(8)
    C24 0.0156(9) 0.0187(10) 0.0149(9) -0.0049(8) -0.0008(8) 0.0005(8)
    C25 0.0136(9) 0.0184(10) 0.0154(9) -0.0049(8) -0.0027(7) -0.0003(8)
    C26 0.0135(9) 0.0194(10) 0.0146(9) -0.0074(8) -0.0044(7) 0.0011(8)
    Mn1 0.01791(17) 0.01906(17) 0.01235(16) -0.00190(13) -0.00333(12)
                                                                    -0.00042(12)
    N1 0.0190(9) 0.0171(8) 0.0132(8) -0.0050(7) -0.0057(7) 0.0013(6)
    N2 0.0171(8) 0.0163(8) 0.0151(8) -0.0049(7) -0.0052(7) 0.0002(7)
    O1 0.0232(8) 0.0224(8) 0.0126(7) 0.0019(6) -0.0026(6) -0.0018(6)
    O2 0.0177(7) 0.0226(8) 0.0134(7) -0.0006(6) -0.0018(6) -0.0003(6)
_geom_special_details
;
 All esds (except the esd in the dihedral angle between two l.s. planes)
 are estimated using the full covariance matrix.  The cell esds are taken
 into account individually in the estimation of esds in distances, angles
 and torsion angles; correlations between esds in cell parameters are only
 used when they are defined by crystal symmetry.  An approximate (isotropic)
 treatment of cell esds is used for estimating esds involving l.s. planes.
;
loop_
    _geom_bond_atom_site_label_1
    _geom_bond_atom_site_label_2
    _geom_bond_site_symmetry_2
    _geom_bond_distance
    _geom_bond_publ_flag
    Br1 Mn1 . 2.5060(5) ?
    C1 N1 . 1.338(3) ?
    C1 C2 . 1.394(3) ?
    C1 H1 . 0.9500 ?
    C2 C3 . 1.363(3) ?
    C2 H2 . 0.9500 ?
    C3 C4 . 1.401(3) ?
    C3 H3 . 0.9500 ?
    C4 C13 . 1.421(3) ?
    C4 C5 . 1.433(3) ?
    C5 C6 . 1.350(4) ?
    C5 H5 . 0.9500 ?
    C6 C7 . 1.429(3) ?
    C6 H6 . 0.9500 ?
    C7 C8 . 1.398(4) ?
    C7 C12 . 1.428(3) ?
    C8 C9 . 1.373(4) ?
    C8 H8 . 0.9500 ?
    C9 C10 . 1.397(4) ?
    C9 H9 . 0.9500 ?
    C10 C11 . 1.388(3) ?
    C10 H10 . 0.9500 ?
    C11 O1 . 1.334(3) ?
    C11 C12 . 1.425(3) ?
    C12 C13 . 1.441(3) ?
    C13 N1 . 1.373(3) ?
    C14 N2 . 1.337(3) ?
    C14 C15 . 1.394(3) ?
    C14 H14 . 0.9500 ?
    C15 C16 . 1.366(3) ?
    C15 H15 . 0.9500 ?
    C16 C17 . 1.397(3) ?
    C16 H16 . 0.9500 ?
    C17 C26 . 1.422(3) ?
    C17 C18 . 1.432(3) ?
    C18 C19 . 1.346(4) ?
    C18 H18 . 0.9500 ?
    C19 C20 . 1.436(3) ?
    C19 H19 . 0.9500 ?
    C20 C21 . 1.398(3) ?
    C20 C25 . 1.424(3) ?
    C21 C22 . 1.381(4) ?
    C21 H21 . 0.9500 ?
    C22 C23 . 1.394(4) ?
    C22 H22 . 0.9500 ?
    C23 C24 . 1.389(3) ?
    C23 H23 . 0.9500 ?
    C24 O2 . 1.341(3) ?
    C24 C25 . 1.424(3) ?
    C25 C26 . 1.444(3) ?
    C26 N2 . 1.375(3) ?
    Mn1 O2 . 1.8356(17) ?
    Mn1 O1 . 1.8389(17) ?
    Mn1 N2 . 2.0849(19) ?
    Mn1 N1 . 2.0858(18) ?
loop_
    _geom_angle_atom_site_label_1
    _geom_angle_atom_site_label_2
    _geom_angle_atom_site_label_3
    _geom_angle_site_symmetry_1
    _geom_angle_site_symmetry_3
    _geom_angle
    _geom_angle_publ_flag
    N1 C1 C2 . . 123.1(2) ?
    N1 C1 H1 . . 118.4 ?
    C2 C1 H1 . . 118.4 ?
    C3 C2 C1 . . 118.6(2) ?
    C3 C2 H2 . . 120.7 ?
    C1 C2 H2 . . 120.7 ?
    C2 C3 C4 . . 120.0(2) ?
    C2 C3 H3 . . 120.0 ?
    C4 C3 H3 . . 120.0 ?
    C3 C4 C13 . . 119.2(2) ?
    C3 C4 C5 . . 120.6(2) ?
    C13 C4 C5 . . 120.1(2) ?
    C6 C5 C4 . . 120.3(2) ?
    C6 C5 H5 . . 119.8 ?
    C4 C5 H5 . . 119.8 ?
    C5 C6 C7 . . 121.4(2) ?
    C5 C6 H6 . . 119.3 ?
    C7 C6 H6 . . 119.3 ?
    C8 C7 C12 . . 120.1(2) ?
    C8 C7 C6 . . 119.8(2) ?
    C12 C7 C6 . . 120.0(2) ?
    C9 C8 C7 . . 120.8(2) ?
    C9 C8 H8 . . 119.6 ?
    C7 C8 H8 . . 119.6 ?
    C8 C9 C10 . . 120.0(2) ?
    C8 C9 H9 . . 120.0 ?
    C10 C9 H9 . . 120.0 ?
    C11 C10 C9 . . 121.0(2) ?
    C11 C10 H10 . . 119.5 ?
    C9 C10 H10 . . 119.5 ?
    O1 C11 C10 . . 117.4(2) ?
    O1 C11 C12 . . 122.6(2) ?
    C10 C11 C12 . . 119.9(2) ?
    C11 C12 C7 . . 118.1(2) ?
    C11 C12 C13 . . 123.2(2) ?
    C7 C12 C13 . . 118.5(2) ?
    N1 C13 C4 . . 119.3(2) ?
    N1 C13 C12 . . 121.41(19) ?
    C4 C13 C12 . . 119.3(2) ?
    N2 C14 C15 . . 123.0(2) ?
    N2 C14 H14 . . 118.5 ?
    C15 C14 H14 . . 118.5 ?
    C16 C15 C14 . . 118.7(2) ?
    C16 C15 H15 . . 120.6 ?
    C14 C15 H15 . . 120.6 ?
    C15 C16 C17 . . 120.0(2) ?
    C15 C16 H16 . . 120.0 ?
    C17 C16 H16 . . 120.0 ?
    C16 C17 C26 . . 119.1(2) ?
    C16 C17 C18 . . 120.9(2) ?
    C26 C17 C18 . . 119.9(2) ?
    C19 C18 C17 . . 120.5(2) ?
    C19 C18 H18 . . 119.7 ?
    C17 C18 H18 . . 119.7 ?
    C18 C19 C20 . . 121.6(2) ?
    C18 C19 H19 . . 119.2 ?
    C20 C19 H19 . . 119.2 ?
    C21 C20 C25 . . 120.3(2) ?
    C21 C20 C19 . . 120.2(2) ?
    C25 C20 C19 . . 119.5(2) ?
    C22 C21 C20 . . 120.5(2) ?
    C22 C21 H21 . . 119.8 ?
    C20 C21 H21 . . 119.8 ?
    C21 C22 C23 . . 120.1(2) ?
    C21 C22 H22 . . 119.9 ?
    C23 C22 H22 . . 119.9 ?
    C24 C23 C22 . . 120.9(2) ?
    C24 C23 H23 . . 119.6 ?
    C22 C23 H23 . . 119.6 ?
    O2 C24 C23 . . 117.5(2) ?
    O2 C24 C25 . . 122.3(2) ?
    C23 C24 C25 . . 120.1(2) ?
    C24 C25 C20 . . 118.0(2) ?
    C24 C25 C26 . . 123.1(2) ?
    C20 C25 C26 . . 118.7(2) ?
    N2 C26 C17 . . 119.6(2) ?
    N2 C26 C25 . . 121.04(19) ?
    C17 C26 C25 . . 119.4(2) ?
    O2 Mn1 O1 . . 170.00(9) ?
    O2 Mn1 N2 . . 86.73(7) ?
    O1 Mn1 N2 . . 90.35(8) ?
    O2 Mn1 N1 . . 90.70(8) ?
    O1 Mn1 N1 . . 86.90(8) ?
    N2 Mn1 N1 . . 149.10(8) ?
    O2 Mn1 Br1 . . 95.03(6) ?
    O1 Mn1 Br1 . . 94.96(6) ?
    N2 Mn1 Br1 . . 104.39(5) ?
    N1 Mn1 Br1 . . 106.51(6) ?
    C1 N1 C13 . . 119.53(19) ?
    C1 N1 Mn1 . . 116.41(15) ?
    C13 N1 Mn1 . . 123.77(15) ?
    C14 N2 C26 . . 119.37(19) ?
    C14 N2 Mn1 . . 116.60(15) ?
    C26 N2 Mn1 . . 123.79(15) ?
    C11 O1 Mn1 . . 128.18(15) ?
    C24 O2 Mn1 . . 126.02(15) ?
loop_
    _geom_torsion_atom_site_label_1
    _geom_torsion_atom_site_label_2
    _geom_torsion_atom_site_label_3
    _geom_torsion_atom_site_label_4
    _geom_torsion_site_symmetry_1
    _geom_torsion_site_symmetry_2
    _geom_torsion_site_symmetry_3
    _geom_torsion_site_symmetry_4
    _geom_torsion
    _geom_torsion_publ_flag
    N1 C1 C2 C3 . . . . -2.4(4) ?
    C1 C2 C3 C4 . . . . 2.6(4) ?
    C2 C3 C4 C13 . . . . 0.9(4) ?
    C2 C3 C4 C5 . . . . -178.7(2) ?
    C3 C4 C5 C6 . . . . -179.4(2) ?
    C13 C4 C5 C6 . . . . 1.0(4) ?
    C4 C5 C6 C7 . . . . 4.0(4) ?
    C5 C6 C7 C8 . . . . 172.1(3) ?
    C5 C6 C7 C12 . . . . -4.7(4) ?
    C12 C7 C8 C9 . . . . 2.6(4) ?
    C6 C7 C8 C9 . . . . -174.1(2) ?
    C7 C8 C9 C10 . . . . -2.0(4) ?
    C8 C9 C10 C11 . . . . 0.3(4) ?
    C9 C10 C11 O1 . . . . 176.9(2) ?
    C9 C10 C11 C12 . . . . 0.7(4) ?
    O1 C11 C12 C7 . . . . -176.1(2) ?
    C10 C11 C12 C7 . . . . 0.0(3) ?
    O1 C11 C12 C13 . . . . -1.5(3) ?
    C10 C11 C12 C13 . . . . 174.6(2) ?
    C8 C7 C12 C11 . . . . -1.6(3) ?
    C6 C7 C12 C11 . . . . 175.1(2) ?
    C8 C7 C12 C13 . . . . -176.4(2) ?
    C6 C7 C12 C13 . . . . 0.3(3) ?
    C3 C4 C13 N1 . . . . -4.9(3) ?
    C5 C4 C13 N1 . . . . 174.7(2) ?
    C3 C4 C13 C12 . . . . 175.1(2) ?
    C5 C4 C13 C12 . . . . -5.3(3) ?
    C11 C12 C13 N1 . . . . 10.0(3) ?
    C7 C12 C13 N1 . . . . -175.5(2) ?
    C11 C12 C13 C4 . . . . -170.0(2) ?
    C7 C12 C13 C4 . . . . 4.5(3) ?
    N2 C14 C15 C16 . . . . -2.0(4) ?
    C14 C15 C16 C17 . . . . 2.5(3) ?
    C15 C16 C17 C26 . . . . 0.7(3) ?
    C15 C16 C17 C18 . . . . -177.5(2) ?
    C16 C17 C18 C19 . . . . 178.6(2) ?
    C26 C17 C18 C19 . . . . 0.4(3) ?
    C17 C18 C19 C20 . . . . 3.6(4) ?
    C18 C19 C20 C21 . . . . 175.7(2) ?
    C18 C19 C20 C25 . . . . -3.0(3) ?
    C25 C20 C21 C22 . . . . 3.2(4) ?
    C19 C20 C21 C22 . . . . -175.5(2) ?
    C20 C21 C22 C23 . . . . -0.2(4) ?
    C21 C22 C23 C24 . . . . -1.6(4) ?
    C22 C23 C24 O2 . . . . 176.7(2) ?
    C22 C23 C24 C25 . . . . 0.4(4) ?
    O2 C24 C25 C20 . . . . -173.6(2) ?
    C23 C24 C25 C20 . . . . 2.5(3) ?
    O2 C24 C25 C26 . . . . 2.2(3) ?
    C23 C24 C25 C26 . . . . 178.4(2) ?
    C21 C20 C25 C24 . . . . -4.3(3) ?
    C19 C20 C25 C24 . . . . 174.4(2) ?
    C21 C20 C25 C26 . . . . 179.7(2) ?
    C19 C20 C25 C26 . . . . -1.6(3) ?
    C16 C17 C26 N2 . . . . -4.5(3) ?
    C18 C17 C26 N2 . . . . 173.8(2) ?
    C16 C17 C26 C25 . . . . 176.7(2) ?
    C18 C17 C26 C25 . . . . -5.0(3) ?
    C24 C25 C26 N2 . . . . 11.0(3) ?
    C20 C25 C26 N2 . . . . -173.3(2) ?
    C24 C25 C26 C17 . . . . -170.3(2) ?
    C20 C25 C26 C17 . . . . 5.5(3) ?
    C2 C1 N1 C13 . . . . -1.6(3) ?
    C2 C1 N1 Mn1 . . . . 172.44(19) ?
    C4 C13 N1 C1 . . . . 5.2(3) ?
    C12 C13 N1 C1 . . . . -174.8(2) ?
    C4 C13 N1 Mn1 . . . . -168.38(16) ?
    C12 C13 N1 Mn1 . . . . 11.6(3) ?
    C15 C14 N2 C26 . . . . -1.8(3) ?
    C15 C14 N2 Mn1 . . . . 172.88(18) ?
    C17 C26 N2 C14 . . . . 5.0(3) ?
    C25 C26 N2 C14 . . . . -176.2(2) ?
    C17 C26 N2 Mn1 . . . . -169.30(15) ?
    C25 C26 N2 Mn1 . . . . 9.5(3) ?
    C10 C11 O1 Mn1 . . . . 150.17(19) ?
    C12 C11 O1 Mn1 . . . . -33.7(3) ?
    N2 Mn1 O1 C11 . . . . -169.3(2) ?
    N1 Mn1 O1 C11 . . . . 41.5(2) ?
    Br1 Mn1 O1 C11 . . . . -64.8(2) ?
    C23 C24 O2 Mn1 . . . . 143.34(18) ?
    C25 C24 O2 Mn1 . . . . -40.4(3) ?
    N2 Mn1 O2 C24 . . . . 45.79(18) ?
    N1 Mn1 O2 C24 . . . . -165.02(18) ?
    Br1 Mn1 O2 C24 . . . . -58.38(18) ?
loop_
    _geom_hbond_atom_site_label_D
    _geom_hbond_atom_site_label_H
    _geom_hbond_atom_site_label_A
    _geom_hbond_site_symmetry_A
    _geom_hbond_distance_DH
    _geom_hbond_distance_HA
    _geom_hbond_distance_DA
    _geom_hbond_angle_DHA
    _geom_hbond_publ_flag
    C1 H1 Br1 1_455 0.95 3.03 3.674(2) 126.3 yes
    C2 H2 Br1 1_455 0.95 2.96 3.626(3) 128.3 yes
_shelx_space_group_comment
;
The symmetry employed for this shelxl refinement is uniquely defined
by the following loop, which should always be used as a source of
symmetry information in preference to the above space-group names.
They are only intended as comments.
;
_shelx_hkl_file
;
  -1   0   0    6.16    0.20
  -1   0   0    6.54    0.20
  -1   0   0    5.77    0.21
  -1   0   0    5.65    0.20
  -1   0   0    5.93    0.20
  -1   0   0    5.90    0.20
   1   0   0    5.48    0.21
   1   0   0    5.49    0.20
  -2   0   0   54.64    1.40
  -2   0   0   51.13    1.41
  -2   0   0   52.93    1.41
  -2   0   0   51.20    1.41
  -2   0   0   53.29    1.40
  -2   0   0   54.67    1.40
  -2   0   0   51.60    1.40
   2   0   0   52.10    1.42
   2   0   0   48.45    1.41
  -3   0   0    2.04    0.19
  -3   0   0    1.89    0.18
  -3   0   0    1.68    0.18
  -3   0   0    2.01    0.18
  -3   0   0    1.50    0.17
  -3   0   0    1.74    0.17
  -3   0   0    1.58    0.19
   3   0   0    1.63    0.19
   3   0   0    1.89    0.20
  -4   0   0   32.92    1.00
  -4   0   0   33.73    1.03
  -4   0   0   33.71    1.04
  -4   0   0   32.44    1.02
  -4   0   0   34.37    1.04
  -4   0   0   32.61    0.99
  -4   0   0   34.15    1.02
   4   0   0   32.15    1.05
   4   0   0   33.00    1.05
   4   0   0   33.63    0.96
  -5   0   0   66.10    1.93
  -5   0   0   67.54    1.91
  -5   0   0   66.52    1.88
  -5   0   0   65.98    1.88
  -5   0   0   63.92    1.90
  -5   0   0   66.48    1.92
  -5   0   0   68.65    1.94
   5   0   0   65.47    1.94
   5   0   0   68.62    1.95
   5   0   0   66.25    1.83
  -6   0   0    5.25    0.41
  -6   0   0    4.99    0.43
  -6   0   0    5.83    0.45
  -6   0   0    5.61    0.45
  -6   0   0    5.45    0.41
  -6   0   0    5.29    0.44
  -6   0   0    5.82    0.47
   6   0   0    6.20    0.50
   6   0   0    4.80    0.39
   6   0   0    5.42    0.45
   6   0   0    5.76    0.48
  -7   0   0   31.19    1.16
  -7   0   0   29.77    1.10
  -7   0   0   34.26    1.21
  -7   0   0   31.65    1.21
  -7   0   0   30.93    1.16
  -7   0   0   31.72    1.20
   7   0   0   30.16    1.23
   7   0   0   32.36    1.21
   7   0   0   34.18    1.23
  -8   0   0    1.43    0.42
  -8   0   0    1.22    0.41
  -8   0   0    0.98    0.37
  -8   0   0    1.45    0.43
   8   0   0    0.86    0.41
   8   0   0    1.05    0.43
   8   0   0    0.88    0.40
  -9   0   0    1.48    0.48
  -9   0   0    0.91    0.42
  -9   0   0    0.92    0.45
  -9   0   0    1.17    0.45
   9   0   0    2.37    0.53
   9   0   0    1.00    0.48
   9   0   0    1.65    0.52
   9  -1   0    0.13    0.44
   9  -1   0    0.48    0.48
  -9   1   0    0.54    0.44
  -9   1   0   -0.56    0.41
  -9   1   0    0.12    0.39
  -9   1   0    0.49    0.44
   8  -1   0    9.70    0.73
   8  -1   0    9.65    0.73
   8  -1   0    7.97    0.70
  -8   1   0    8.44    0.64
  -8   1   0    9.51    0.72
  -8   1   0    8.02    0.66
  -8   1   0    8.53    0.69
   7  -1   0    4.96    0.51
   7  -1   0    3.44    0.44
   7  -1   0    3.99    0.49
   7  -1   0    3.96    0.44
  -7   1   0    4.12    0.44
  -7   1   0    4.40    0.48
  -7   1   0    3.65    0.45
  -7   1   0    3.96    0.44
  -7   1   0    3.84    0.47
  -7   1   0    4.40    0.46
  -7   1   0    4.41    0.47
   6  -1   0   10.97    0.65
   6  -1   0    9.09    0.52
   6  -1   0    9.09    0.63
   6  -1   0    9.20    0.62
  -6   1   0    8.58    0.58
  -6   1   0   10.09    0.60
  -6   1   0    9.43    0.59
  -6   1   0    9.46    0.60
  -6   1   0    9.17    0.64
  -6   1   0   10.17    0.58
  -6   1   0    9.69    0.61
   5  -1   0    7.70    0.44
   5  -1   0    8.28    0.51
   5  -1   0    8.88    0.54
   5  -1   0    8.11    0.51
  -5   1   0    7.75    0.47
  -5   1   0    7.71    0.48
  -5   1   0    8.53    0.52
  -5   1   0    7.28    0.48
  -5   1   0    8.23    0.50
  -5   1   0    7.55    0.47
  -5   1   0    8.82    0.49
   4  -1   0    5.65    0.39
   4  -1   0    5.90    0.39
   4  -1   0    5.76    0.38
  -4   1   0    5.97    0.36
  -4   1   0    5.92    0.37
  -4   1   0    5.51    0.38
  -4   1   0    5.52    0.36
  -4   1   0    6.25    0.36
  -4   1   0    5.38    0.39
  -4   1   0    6.36    0.36
   3  -1   0    3.22    0.28
  -3   1   0    3.31    0.25
  -3   1   0    3.80    0.28
  -3   1   0    3.32    0.25
  -3   1   0    2.87    0.23
  -3   1   0    3.05    0.25
  -3   1   0    2.79    0.23
  -3   1   0    3.38    0.25
   2  -1   0   20.15    0.61
  -2   1   0   19.15    0.61
  -2   1   0   19.27    0.63
  -2   1   0   20.93    0.60
  -2   1   0   21.11    0.62
  -2   1   0   20.07    0.60
  -2   1   0   19.67    0.60
  -2   1   0   19.10    0.60
   1  -1   0   24.63    0.68
   1  -1   0   24.65    0.69
  -1   1   0   25.57    0.70
  -1   1   0   23.25    0.70
  -1   1   0   24.98    0.68
  -1   1   0   25.11    0.67
  -1   1   0   24.05    0.68
  -1   1   0   25.69    0.68
  -1   1   0   24.40    0.70
   0  -1   0   13.27    0.35
   0  -1   0   12.57    0.35
   0  -1   0   12.83    0.35
   0  -1   0   13.38    0.35
   0  -1   0   11.97    0.35
   0  -1   0   13.32    0.36
   0   1   0   12.44    0.35
   0   1   0   11.81    0.35
   0   1   0   13.14    0.36
   0   1   0   12.69    0.36
   0   1   0   12.05    0.36
   0   1   0   11.71    0.36
   0   1   0   12.07    0.35
  -1  -1   0  202.76    4.95
  -1  -1   0  203.19    4.95
  -1  -1   0  193.01    4.95
  -1  -1   0  191.38    4.94
  -1  -1   0  192.03    4.95
  -1  -1   0  205.23    4.94
  -1  -1   0  180.91    4.95
   1   1   0  184.59    4.95
   1   1   0  186.63    4.97
   1   1   0  188.32    4.97
  -2  -1   0    0.75    0.09
  -2  -1   0    0.83    0.11
  -2  -1   0    0.71    0.10
  -2  -1   0    0.97    0.12
  -2  -1   0    0.95    0.08
  -2  -1   0    0.74    0.11
  -2  -1   0    0.78    0.10
  -2  -1   0    0.81    0.12
   2   1   0    0.64    0.13
   2   1   0    0.79    0.07
   2   1   0    0.79    0.13
   2   1   0    1.04    0.10
  -3  -1   0   28.65    0.88
  -3  -1   0   31.03    0.88
  -3  -1   0   28.97    0.88
  -3  -1   0   31.42    0.84
  -3  -1   0   28.23    0.89
  -3  -1   0   30.87    0.88
   3   1   0   30.11    0.82
   3   1   0   29.53    0.91
   3   1   0   29.37    0.81
   3   1   0   29.63    0.91
  -4  -1   0   57.30    1.63
  -4  -1   0   58.99    1.64
  -4  -1   0   58.83    1.63
  -4  -1   0   58.00    1.58
  -4  -1   0   58.41    1.64
  -4  -1   0   56.24    1.64
   4   1   0   58.11    1.54
   4   1   0   57.61    1.66
   4   1   0   56.35    1.67
  -5  -1   0   11.98    0.57
  -5  -1   0   11.37    0.52
  -5  -1   0   10.67    0.55
  -5  -1   0   11.28    0.55
  -5  -1   0   11.10    0.48
  -5  -1   0   10.60    0.54
   5   1   0   11.16    0.58
   5   1   0   10.61    0.43
   5   1   0   12.41    0.61
  -6  -1   0   55.97    1.73
  -6  -1   0   55.06    1.72
  -6  -1   0   57.38    1.64
  -6  -1   0   57.95    1.74
  -6  -1   0   56.66    1.72
  -6  -1   0   56.07    1.71
   6   1   0   57.59    1.77
   6   1   0   58.54    1.79
  -7  -1   0    0.47    0.31
  -7  -1   0    1.00    0.32
  -7  -1   0    1.29    0.33
  -7  -1   0    0.90    0.31
  -7  -1   0    0.63    0.32
   7   1   0    0.39    0.28
   7   1   0    0.06    0.33
   7   1   0    1.25    0.36
  -8  -1   0    0.33    0.36
  -8  -1   0    0.09    0.35
  -8  -1   0    0.20    0.33
  -8  -1   0    0.11    0.33
   8   1   0    0.33    0.38
   8   1   0    0.33    0.39
  -9  -1   0    0.51    0.40
  -9  -1   0   -0.32    0.40
  -9  -1   0   -0.31    0.41
  -9  -1   0    0.20    0.43
   9   1   0    0.24    0.46
   9   1   0    0.38    0.48
   9   1   0    0.56    0.44
 -10  -1   0   15.47    1.57
 -10  -1   0   18.60    1.20
  10   1   0   18.57    1.22
   9  -2   0    3.37    0.60
   9  -2   0    2.83    0.56
  -9   2   0    2.22    0.49
  -9   2   0    3.14    0.55
  -9   2   0    3.12    0.55
  -9   2   0    2.24    0.55
   8  -2   0    5.66    0.62
   8  -2   0    5.63    0.62
   8  -2   0    4.34    0.51
   8  -2   0    5.63    0.57
  -8   2   0    3.98    0.52
  -8   2   0    4.82    0.58
  -8   2   0    5.26    0.57
  -8   2   0    5.98    0.63
  -8   2   0    5.62    0.58
  -8   2   0    4.57    0.57
  -8   2   0    5.96    0.59
   7  -2   0    8.07    0.59
   7  -2   0    8.42    0.62
   7  -2   0    8.55    0.65
   7  -2   0    7.65    0.65
   7  -2   0    7.05    0.60
  -7   2   0    8.27    0.64
  -7   2   0    7.00    0.58
  -7   2   0    6.91    0.56
  -7   2   0    7.53    0.58
  -7   2   0    7.07    0.57
  -7   2   0    6.78    0.57
  -7   2   0    7.85    0.63
   6  -2   0   18.91    0.77
   6  -2   0   18.37    0.84
   6  -2   0   19.14    0.82
   6  -2   0   16.91    0.72
   6  -2   0   18.21    0.81
   6  -2   0   18.90    0.86
  -6   2   0   17.00    0.79
  -6   2   0   19.28    0.80
  -6   2   0   17.21    0.81
  -6   2   0   17.62    0.82
  -6   2   0   18.23    0.80
  -6   2   0   18.21    0.85
  -6   2   0   18.73    0.87
   5  -2   0    4.81    0.41
   5  -2   0    4.22    0.39
   5  -2   0    4.61    0.37
   5  -2   0    4.91    0.37
  -5   2   0    4.84    0.42
  -5   2   0    5.02    0.40
  -5   2   0    4.68    0.41
  -5   2   0    5.71    0.39
  -5   2   0    5.33    0.43
  -5   2   0    4.85    0.40
  -5   2   0    4.44    0.37
   4  -2   0   13.04    0.54
  -4   2   0   12.31    0.52
  -4   2   0   12.17    0.54
  -4   2   0   12.51    0.57
  -4   2   0   12.22    0.51
  -4   2   0   11.74    0.52
  -4   2   0   11.56    0.55
  -4   2   0   12.96    0.57
   3  -2   0   27.39    0.86
   3  -2   0   27.20    0.85
  -3   2   0   26.57    0.88
  -3   2   0   27.06    0.83
  -3   2   0   27.36    0.87
  -3   2   0   25.90    0.87
  -3   2   0   27.27    0.84
  -3   2   0   26.11    0.82
  -3   2   0   27.32    0.85
   2  -2   0   63.84    1.72
   2  -2   0   62.02    1.70
   2  -2   0   66.29    1.74
  -2   2   0   62.37    1.75
  -2   2   0   63.43    1.73
  -2   2   0   63.63    1.76
  -2   2   0   62.09    1.71
  -2   2   0   65.07    1.71
  -2   2   0   64.86    1.75
  -2   2   0   63.75    1.70
   1  -2   0   29.75    0.83
   1  -2   0   31.23    0.85
   1  -2   0   29.37    0.85
   1  -2   0   28.98    0.82
  -1   2   0   30.82    0.87
  -1   2   0   30.17    0.81
  -1   2   0   30.34    0.86
  -1   2   0   30.55    0.82
  -1   2   0   30.17    0.85
  -1   2   0   29.42    0.83
  -1   2   0   30.07    0.87
  -1   2   0   30.22    0.83
   0  -2   0  164.97    4.28
   0  -2   0  163.74    4.28
   0  -2   0  166.65    4.29
   0  -2   0  172.14    4.29
   0  -2   0  170.19    4.27
   0   2   0  165.40    4.29
   0   2   0  164.45    4.28
   0   2   0  174.47    4.30
   0   2   0  166.63    4.30
   0   2   0  165.98    4.30
   0   2   0  169.89    4.27
   0   2   0  162.67    4.29
  -1  -2   0   37.46    1.01
  -1  -2   0   37.86    0.99
  -1  -2   0   38.82    0.99
  -1  -2   0   37.65    1.01
  -1  -2   0   38.30    1.00
  -1  -2   0   35.67    0.98
  -1  -2   0   37.52    1.00
   1   2   0   39.10    1.01
   1   2   0   36.10    1.03
   1   2   0   34.42    0.97
   1   2   0   37.10    1.02
   1   2   0   37.19    1.01
  -2  -2   0  931.82   24.37
  -2  -2   0 1000.00   24.40
  -2  -2   0  935.20   24.39
  -2  -2   0  980.21   24.41
  -2  -2   0  982.13   24.45
  -2  -2   0  925.27   24.47
  -2  -2   0  952.52   24.39
   2   2   0  953.87   24.37
   2   2   0  955.05   24.42
   2   2   0  980.31   24.45
  -3  -2   0   15.24    0.43
  -3  -2   0   14.39    0.51
  -3  -2   0   14.09    0.49
  -3  -2   0   14.36    0.52
  -3  -2   0   14.47    0.49
  -3  -2   0   14.66    0.51
  -3  -2   0   14.80    0.51
  -3  -2   0   14.75    0.45
   3   2   0   14.58    0.48
   3   2   0   15.42    0.55
   3   2   0   13.99    0.54
  -4  -2   0   68.11    1.89
  -4  -2   0   69.52    1.91
  -4  -2   0   68.28    1.91
  -4  -2   0   69.58    1.93
  -4  -2   0   70.90    1.92
   4   2   0   66.10    1.95
   4   2   0   68.52    1.95
   4   2   0   69.51    1.85
  -5  -2   0   52.73    1.58
  -5  -2   0   53.71    1.56
  -5  -2   0   53.13    1.57
  -5  -2   0   55.65    1.56
  -5  -2   0   51.24    1.53
   5   2   0   53.17    1.61
   5   2   0   52.86    1.62
   5   2   0   53.39    1.47
   5   2   0   50.24    1.41
  -6  -2   0    0.12    0.23
  -6  -2   0   -0.11    0.22
  -6  -2   0    0.21    0.25
  -6  -2   0    0.21    0.21
  -6  -2   0    0.50    0.24
   6   2   0   -0.48    0.25
   6   2   0    0.33    0.28
  -7  -2   0    0.71    0.31
  -7  -2   0    0.55    0.31
  -7  -2   0    1.31    0.34
  -7  -2   0    1.14    0.34
   7   2   0    1.01    0.37
   7   2   0    0.50    0.32
  -8  -2   0    0.61    0.38
  -8  -2   0    0.54    0.38
  -8  -2   0    0.40    0.36
  -8  -2   0    0.53    0.34
   8   2   0    0.89    0.40
   8   2   0    0.95    0.41
  -9  -2   0   11.72    0.83
  -9  -2   0   10.10    0.81
  -9  -2   0   12.42    0.99
   9   2   0   11.84    0.94
   9   2   0   11.87    0.89
   9   2   0   12.32    0.93
 -10  -2   0    1.34    0.52
 -10  -2   0    0.77    0.52
  10   2   0    0.84    0.56
  10   2   0    0.32    0.53
  -9   3   0   -0.57    0.40
  -9   3   0    0.06    0.48
  -9   3   0   -0.15    0.42
   8  -3   0    9.59    0.78
   8  -3   0    9.59    0.78
   8  -3   0   11.50    0.85
  -8   3   0   10.72    0.85
  -8   3   0   11.73    0.80
  -8   3   0   10.38    0.81
  -8   3   0   11.87    0.88
  -8   3   0   11.25    0.92
  -8   3   0   11.43    0.83
  -8   3   0   11.31    0.84
   7  -3   0    4.50    0.54
   7  -3   0    3.98    0.46
   7  -3   0    5.08    0.47
   7  -3   0    5.37    0.46
   7  -3   0    4.16    0.47
   7  -3   0    5.69    0.56
   7  -3   0    5.70    0.53
   7  -3   0    4.24    0.46
  -7   3   0    3.72    0.52
  -7   3   0    4.92    0.50
  -7   3   0    4.74    0.53
  -7   3   0    4.40    0.55
  -7   3   0    4.85    0.52
  -7   3   0    4.62    0.49
  -7   3   0    4.92    0.50
   6  -3   0   -0.04    0.24
   6  -3   0   -0.47    0.25
   6  -3   0    0.34    0.27
   6  -3   0    0.50    0.28
   6  -3   0    0.11    0.24
   6  -3   0    0.25    0.25
   6  -3   0    0.11    0.30
   6  -3   0    0.46    0.30
  -6   3   0    0.36    0.32
  -6   3   0    0.23    0.27
  -6   3   0    0.30    0.30
  -6   3   0    0.22    0.27
  -6   3   0    0.45    0.27
  -6   3   0    0.34    0.29
  -6   3   0    0.27    0.29
   5  -3   0    3.84    0.33
   5  -3   0    3.42    0.38
   5  -3   0    4.35    0.38
   5  -3   0    3.66    0.35
   5  -3   0    4.14    0.35
   5  -3   0    3.66    0.34
   5  -3   0    4.12    0.38
  -5   3   0    3.32    0.34
  -5   3   0    3.93    0.42
  -5   3   0    3.17    0.37
  -5   3   0    3.81    0.36
  -5   3   0    3.95    0.42
  -5   3   0    3.67    0.40
  -5   3   0    2.99    0.33
   4  -3   0    1.82    0.25
   4  -3   0    1.31    0.21
   4  -3   0    1.63    0.25
   4  -3   0    2.03    0.25
  -4   3   0    1.73    0.29
  -4   3   0    1.62    0.29
  -4   3   0    1.75    0.24
  -4   3   0    1.60    0.27
  -4   3   0    2.02    0.25
  -4   3   0    1.38    0.27
  -4   3   0    1.79    0.24
   3  -3   0   83.20    2.32
   3  -3   0   85.11    2.35
   3  -3   0   83.05    2.29
   3  -3   0   86.95    2.32
  -3   3   0   84.50    2.37
  -3   3   0   87.54    2.31
  -3   3   0   84.58    2.37
  -3   3   0   87.95    2.32
  -3   3   0   88.93    2.36
  -3   3   0   84.50    2.30
  -3   3   0   84.59    2.39
   2  -3   0   36.03    1.05
   2  -3   0   35.69    1.06
   2  -3   0   34.62    1.02
   2  -3   0   37.92    1.05
  -2   3   0   36.17    1.02
  -2   3   0   35.64    1.09
  -2   3   0   36.45    1.02
  -2   3   0   36.93    1.07
  -2   3   0   36.45    1.10
  -2   3   0   36.28    1.04
  -2   3   0   36.74    1.09
  -2   3   0   35.00    1.03
   1  -3   0   10.86    0.36
   1  -3   0   10.67    0.33
   1  -3   0   10.90    0.40
   1  -3   0   10.55    0.38
   1  -3   0   10.82    0.39
  -1   3   0   10.00    0.41
  -1   3   0   10.43    0.39
  -1   3   0   11.00    0.41
  -1   3   0   10.35    0.34
  -1   3   0   10.24    0.42
  -1   3   0   10.29    0.35
  -1   3   0   10.49    0.37
   0  -3   0   50.67    1.34
   0  -3   0   49.40    1.37
   0  -3   0   50.15    1.35
   0  -3   0   49.91    1.35
   0  -3   0   50.82    1.33
   0   3   0   49.77    1.33
   0   3   0   50.88    1.38
   0   3   0   50.24    1.35
   0   3   0   49.76    1.37
   0   3   0   50.02    1.36
   0   3   0   49.90    1.37
   0   3   0   50.80    1.37
  -1  -3   0   42.16    1.15
  -1  -3   0   43.72    1.14
  -1  -3   0   42.08    1.10
  -1  -3   0   42.17    1.16
  -1  -3   0   40.08    1.12
  -1  -3   0   43.50    1.14
  -1  -3   0   43.67    1.17
   1   3   0   40.94    1.16
   1   3   0   44.12    1.19
   1   3   0   42.56    1.16
   1   3   0   41.12    1.13
   1   3   0   41.99    1.16
  -2  -3   0   14.85    0.46
  -2  -3   0   14.50    0.43
  -2  -3   0   13.98    0.44
  -2  -3   0   14.18    0.47
  -2  -3   0   14.68    0.45
  -2  -3   0   14.05    0.48
   2   3   0   14.05    0.50
   2   3   0   13.24    0.50
   2   3   0   13.16    0.48
   2   3   0   14.56    0.53
  -3  -3   0    3.57    0.20
  -3  -3   0    3.97    0.26
  -3  -3   0    3.81    0.27
  -3  -3   0    3.98    0.27
  -3  -3   0    3.64    0.22
  -3  -3   0    4.05    0.26
   3   3   0    3.95    0.31
   3   3   0    3.69    0.31
   3   3   0    3.32    0.27
  -4  -3   0   54.75    1.47
  -4  -3   0   55.72    1.58
  -4  -3   0   55.87    1.55
  -4  -3   0   53.04    1.57
  -4  -3   0   56.45    1.55
  -4  -3   0   54.98    1.55
  -4  -3   0   55.01    1.48
  -4  -3   0   55.52    1.53
   4   3   0   52.19    1.60
   4   3   0   55.72    1.61
   4   3   0   54.17    1.52
  -5  -3   0    0.58    0.19
  -5  -3   0    0.49    0.20
  -5  -3   0    0.47    0.18
  -5  -3   0    0.14    0.19
  -5  -3   0    0.08    0.18
  -5  -3   0    0.14    0.21
   5   3   0   -0.18    0.21
   5   3   0    0.18    0.18
   5   3   0   -0.33    0.21
  -6  -3   0    0.08    0.24
  -6  -3   0    0.67    0.25
  -6  -3   0    0.64    0.28
  -6  -3   0   -0.20    0.23
  -6  -3   0   -0.04    0.21
   6   3   0    0.38    0.27
   6   3   0    0.48    0.22
   6   3   0    0.65    0.30
  -7  -3   0    0.63    0.31
  -7  -3   0   -0.08    0.31
  -7  -3   0    0.53    0.33
  -7  -3   0    0.25    0.29
   7   3   0    0.49    0.35
   7   3   0    0.75    0.35
  -8  -3   0   15.39    0.88
  -8  -3   0   14.08    0.83
  -8  -3   0   16.26    0.92
   8   3   0   15.15    0.92
   8   3   0   15.01    0.97
  -9  -3   0    3.08    0.51
  -9  -3   0    3.84    0.57
  -9  -3   0    3.95    0.58
   9   3   0    2.65    0.56
   9   3   0    3.09    0.58
   9   3   0    4.00    0.62
 -10  -3   0    6.15    0.70
 -10  -3   0    4.56    0.68
  10   3   0    4.92    0.71
  10   3   0    5.06    0.70
  -8   4   0    5.32    0.63
  -8   4   0    4.06    0.55
  -8   4   0    6.07    0.60
  -8   4   0    5.44    0.61
  -8   4   0    5.13    0.64
  -8   4   0    4.97    0.63
  -8   4   0    4.98    0.56
   7  -4   0    0.33    0.33
   7  -4   0   -0.38    0.35
   7  -4   0   -0.10    0.31
   7  -4   0    0.19    0.41
   7  -4   0    0.14    0.37
   7  -4   0   -0.03    0.34
   7  -4   0    0.32    0.31
  -7   4   0   -0.18    0.29
  -7   4   0    0.03    0.39
  -7   4   0    0.06    0.32
  -7   4   0    0.73    0.37
  -7   4   0   -0.07    0.37
  -7   4   0    0.37    0.32
  -7   4   0    0.30    0.41
   6  -4   0    1.82    0.33
   6  -4   0    1.59    0.39
   6  -4   0    1.59    0.34
   6  -4   0    0.88    0.33
   6  -4   0    1.42    0.30
   6  -4   0    1.29    0.34
   6  -4   0    1.34    0.31
   6  -4   0    1.34    0.31
  -6   4   0    1.17    0.33
  -6   4   0    1.27    0.38
  -6   4   0    1.74    0.33
  -6   4   0    1.64    0.37
  -6   4   0    1.74    0.41
  -6   4   0    1.64    0.42
  -6   4   0    1.32    0.32
   5  -4   0    2.63    0.36
   5  -4   0    2.88    0.36
   5  -4   0    2.47    0.30
   5  -4   0    2.87    0.35
   5  -4   0    2.67    0.33
   5  -4   0    2.60    0.31
   5  -4   0    2.84    0.36
  -5   4   0    2.59    0.38
  -5   4   0    3.20    0.43
  -5   4   0    3.13    0.41
  -5   4   0    2.51    0.32
  -5   4   0    2.69    0.32
  -5   4   0    2.67    0.33
  -5   4   0    2.77    0.40
   4  -4   0   49.88    1.49
   4  -4   0   50.01    1.44
   4  -4   0   47.78    1.45
   4  -4   0   52.64    1.51
   4  -4   0   50.06    1.52
  -4   4   0   48.66    1.46
  -4   4   0   48.90    1.48
  -4   4   0   51.72    1.57
  -4   4   0   50.03    1.46
  -4   4   0   49.54    1.59
  -4   4   0   50.70    1.58
  -4   4   0   48.99    1.53
   3  -4   0    0.70    0.17
   3  -4   0    1.18    0.21
   3  -4   0    0.81    0.21
   3  -4   0    0.88    0.17
   3  -4   0    0.67    0.20
  -3   4   0    0.77    0.18
  -3   4   0    0.66    0.24
  -3   4   0    0.28    0.22
  -3   4   0    0.38    0.23
  -3   4   0    0.42    0.16
  -3   4   0    0.79    0.18
  -3   4   0    0.59    0.24
   2  -4   0   14.39    0.52
   2  -4   0   14.57    0.56
   2  -4   0   14.54    0.57
   2  -4   0   15.29    0.55
   2  -4   0   14.57    0.47
  -2   4   0   15.61    0.52
  -2   4   0   16.12    0.62
  -2   4   0   14.80    0.51
  -2   4   0   15.67    0.63
  -2   4   0   14.38    0.50
  -2   4   0   15.49    0.59
  -2   4   0   15.24    0.60
   1  -4   0   40.34    1.15
   1  -4   0   39.20    1.11
   1  -4   0   41.37    1.14
   1  -4   0   40.85    1.09
   1  -4   0   38.57    1.16
  -1   4   0   40.35    1.07
  -1   4   0   39.65    1.10
  -1   4   0   40.25    1.17
  -1   4   0   39.31    1.12
  -1   4   0   38.09    1.15
  -1   4   0   40.16    1.19
  -1   4   0   39.12    1.17
   0  -4   0   62.19    1.68
   0  -4   0   63.15    1.64
   0  -4   0   61.39    1.66
   0  -4   0   62.97    1.66
   0  -4   0   60.97    1.64
   0   4   0   60.20    1.66
   0   4   0   60.73    1.63
   0   4   0   61.56    1.68
   0   4   0   59.46    1.69
   0   4   0   60.26    1.67
   0   4   0   62.59    1.69
  -1  -4   0   57.43    1.59
  -1  -4   0   59.51    1.61
  -1  -4   0   60.64    1.63
  -1  -4   0   59.41    1.60
   1   4   0   59.72    1.65
   1   4   0   59.33    1.62
   1   4   0   58.58    1.61
   1   4   0   59.67    1.59
   1   4   0   60.59    1.61
  -2  -4   0   76.40    1.95
  -2  -4   0   73.40    1.99
  -2  -4   0   73.27    1.93
  -2  -4   0   72.27    1.97
  -2  -4   0   74.41    1.98
  -2  -4   0   75.86    1.95
  -2  -4   0   75.14    2.00
   2   4   0   72.05    1.99
   2   4   0   75.78    2.02
   2   4   0   68.28    1.92
   2   4   0   74.90    2.03
  -3  -4   0   16.57    0.55
  -3  -4   0   16.60    0.51
  -3  -4   0   16.21    0.54
  -3  -4   0   15.52    0.54
  -3  -4   0   16.33    0.56
  -3  -4   0   15.69    0.56
   3   4   0   15.69    0.57
   3   4   0   15.94    0.61
   3   4   0   16.80    0.62
  -4  -4   0  107.61    2.90
  -4  -4   0  109.43    2.96
  -4  -4   0  113.22    3.00
  -4  -4   0  113.69    2.96
  -4  -4   0  112.73    2.91
  -4  -4   0  109.54    2.96
  -4  -4   0  109.42    2.95
   4   4   0  109.99    3.03
   4   4   0  109.71    2.95
   4   4   0  109.03    3.02
  -5  -4   0    0.34    0.20
  -5  -4   0    0.02    0.12
  -5  -4   0   -0.02    0.11
  -5  -4   0   -0.07    0.17
  -5  -4   0    0.28    0.16
  -5  -4   0   -0.06    0.17
  -5  -4   0    0.25    0.18
   5   4   0   -0.06    0.19
   5   4   0    0.02    0.23
   5   4   0   -0.28    0.22
  -6  -4   0    0.05    0.24
  -6  -4   0    0.18    0.25
  -6  -4   0    0.19    0.30
  -6  -4   0    0.18    0.25
   6   4   0    0.60    0.30
   6   4   0    0.28    0.24
   6   4   0    0.71    0.32
  -7  -4   0   21.43    0.93
  -7  -4   0   21.81    0.95
  -7  -4   0   22.19    0.97
   7   4   0   22.42    1.02
   7   4   0   24.19    1.06
  -8  -4   0    8.67    0.67
  -8  -4   0   10.63    0.82
  -8  -4   0    9.77    0.73
   8   4   0   10.99    0.88
   8   4   0   13.15    0.86
  -9  -4   0    0.41    0.43
  -9  -4   0    0.20    0.38
  -9  -4   0    0.34    0.44
   9   4   0    0.56    0.47
   9   4   0   -0.59    0.45
 -10  -4   0    1.51    0.54
 -10  -4   0    1.43    0.53
  10   4   0    0.54    0.56
  10   4   0    0.71    0.53
  -8   5   0    0.61    0.50
  -8   5   0    0.47    0.46
  -8   5   0    0.33    0.46
  -8   5   0    0.12    0.49
  -8   5   0    0.29    0.43
  -8   5   0    0.48    0.41
   7  -5   0    3.40    0.51
   7  -5   0    2.95    0.44
  -7   5   0    2.97    0.55
  -7   5   0    3.02    0.45
  -7   5   0    3.05    0.56
  -7   5   0    3.03    0.43
  -7   5   0    3.18    0.46
  -7   5   0    3.18    0.51
  -7   5   0    2.28    0.50
   6  -5   0    1.61    0.37
   6  -5   0    2.49    0.52
   6  -5   0    1.37    0.39
   6  -5   0    1.80    0.37
  -6   5   0    1.27    0.33
  -6   5   0    1.35    0.34
  -6   5   0    1.91    0.44
  -6   5   0    1.76    0.35
  -6   5   0    1.75    0.44
  -6   5   0    2.29    0.48
  -6   5   0    1.17    0.41
   5  -5   0   38.09    1.25
   5  -5   0   37.97    1.21
   5  -5   0   37.00    1.40
   5  -5   0   37.16    1.31
   5  -5   0   37.93    1.26
   5  -5   0   35.72    1.28
  -5   5   0   37.32    1.35
  -5   5   0   34.62    1.20
  -5   5   0   36.59    1.21
  -5   5   0   39.03    1.24
  -5   5   0   37.46    1.31
  -5   5   0   33.35    1.34
  -5   5   0   37.13    1.39
   4  -5   0    3.69    0.37
   4  -5   0    4.73    0.41
   4  -5   0    4.29    0.34
   4  -5   0    4.48    0.32
   4  -5   0    4.29    0.36
  -4   5   0    4.15    0.34
  -4   5   0    2.56    0.39
  -4   5   0    3.59    0.38
  -4   5   0    3.67    0.44
  -4   5   0    3.60    0.33
  -4   5   0    3.32    0.31
  -4   5   0    4.16    0.44
   3  -5   0   12.85    0.59
   3  -5   0   14.00    0.57
   3  -5   0   12.61    0.48
   3  -5   0   12.95    0.60
   3  -5   0   12.58    0.52
  -3   5   0   11.85    0.67
  -3   5   0   12.01    0.62
  -3   5   0   12.40    0.52
  -3   5   0   12.33    0.64
  -3   5   0   12.57    0.50
  -3   5   0   13.94    0.64
   2  -5   0    0.81    0.16
   2  -5   0    0.84    0.20
   2  -5   0    1.16    0.14
   2  -5   0    0.48    0.18
   2  -5   0    0.77    0.17
  -2   5   0    0.84    0.16
  -2   5   0    1.16    0.17
  -2   5   0    0.90    0.22
  -2   5   0    0.49    0.22
  -2   5   0    1.02    0.24
  -2   5   0    0.84    0.14
   1  -5   0   17.45    0.64
   1  -5   0   16.47    0.57
   1  -5   0   17.28    0.55
   1  -5   0   16.71    0.60
   1  -5   0   17.88    0.62
  -1   5   0   16.74    0.64
  -1   5   0   17.19    0.67
  -1   5   0   17.66    0.65
  -1   5   0   16.83    0.58
  -1   5   0   17.59    0.63
  -1   5   0   16.65    0.55
   0  -5   0   39.65    1.10
   0  -5   0   39.78    1.12
   0  -5   0   39.56    1.13
   0  -5   0   37.42    1.09
   0  -5   0   38.79    1.15
   0   5   0   39.03    1.15
   0   5   0   39.17    1.09
   0   5   0   38.45    1.16
   0   5   0   38.75    1.09
   0   5   0   38.55    1.13
   0   5   0   39.18    1.16
  -1  -5   0   15.39    0.56
  -1  -5   0   15.52    0.53
  -1  -5   0   15.86    0.51
  -1  -5   0   15.58    0.53
  -1  -5   0   15.38    0.53
   1   5   0   15.38    0.57
   1   5   0   15.06    0.54
   1   5   0   15.42    0.53
   1   5   0   15.32    0.59
   1   5   0   14.91    0.55
  -2  -5   0  126.86    3.27
  -2  -5   0  120.34    3.24
  -2  -5   0  123.11    3.22
  -2  -5   0  121.85    3.24
  -2  -5   0  122.92    3.18
  -2  -5   0  123.05    3.20
  -2  -5   0  121.82    3.26
   2   5   0  127.90    3.31
   2   5   0  120.10    3.19
   2   5   0  123.72    3.26
   2   5   0  122.50    3.26
   2   5   0  122.80    3.27
  -3  -5   0    0.60    0.15
  -3  -5   0    0.32    0.12
  -3  -5   0    0.44    0.14
  -3  -5   0    0.37    0.15
  -3  -5   0    0.44    0.13
  -3  -5   0    0.62    0.14
   3   5   0    0.40    0.19
   3   5   0    0.30    0.18
   3   5   0    0.20    0.17
  -4  -5   0    4.64    0.30
  -4  -5   0    4.09    0.33
  -4  -5   0    3.42    0.27
  -4  -5   0    4.05    0.27
  -4  -5   0    4.04    0.32
  -4  -5   0    4.37    0.34
   4   5   0    3.76    0.36
   4   5   0    4.08    0.32
   4   5   0    4.62    0.37
  -5  -5   0   -0.02    0.19
  -5  -5   0    0.14    0.14
  -5  -5   0    0.03    0.21
  -5  -5   0   -0.06    0.18
  -5  -5   0   -0.01    0.19
  -5  -5   0    0.36    0.15
  -5  -5   0    0.02    0.18
   5   5   0    0.15    0.25
   5   5   0    0.03    0.22
   5   5   0    0.10    0.24
  -6  -5   0   38.97    1.31
  -6  -5   0   40.15    1.27
  -6  -5   0   38.52    1.25
  -6  -5   0   36.29    1.10
  -6  -5   0   38.25    1.27
   6   5   0   37.72    1.36
   6   5   0   39.08    1.25
   6   5   0   39.97    1.37
  -7  -5   0    3.98    0.44
  -7  -5   0    4.05    0.44
  -7  -5   0    4.36    0.49
   7   5   0    4.43    0.52
   7   5   0    4.79    0.44
   7   5   0    4.43    0.52
  -8  -5   0    5.09    0.57
  -8  -5   0    4.84    0.53
  -8  -5   0    5.75    0.54
   8   5   0    5.05    0.59
   8   5   0    3.69    0.57
  -9  -5   0    2.17    0.48
  -9  -5   0    2.13    0.50
  -9  -5   0    3.09    0.52
   9   5   0    2.02    0.57
   9   5   0    1.83    0.54
 -10  -5   0    1.61    0.55
 -10  -5   0    0.74    0.52
  10   5   0    1.15    0.58
  10   5   0    0.69    0.54
   7  -6   0   -0.12    0.39
   7  -6   0    0.16    0.37
  -7   6   0    0.79    0.45
  -7   6   0    0.73    0.50
  -7   6   0    0.15    0.45
  -7   6   0    0.07    0.42
   6  -6   0   28.72    1.21
   6  -6   0   29.14    1.13
   6  -6   0   27.35    1.13
  -6   6   0   24.57    1.20
  -6   6   0   28.00    1.26
  -6   6   0   26.35    1.19
  -6   6   0   26.38    1.08
  -6   6   0   26.95    1.27
   5  -6   0    2.08    0.42
   5  -6   0    2.20    0.38
   5  -6   0    2.50    0.41
  -5   6   0    2.21    0.34
  -5   6   0    1.99    0.32
  -5   6   0    1.94    0.43
  -5   6   0    1.78    0.43
  -5   6   0    2.20    0.46
   4  -6   0    6.71    0.47
   4  -6   0    7.01    0.56
   4  -6   0    6.31    0.51
   4  -6   0    6.61    0.49
  -4   6   0    5.89    0.54
  -4   6   0    6.17    0.45
  -4   6   0    6.40    0.52
  -4   6   0    6.22    0.55
  -4   6   0    6.79    0.48
   3  -6   0    1.91    0.24
   3  -6   0    1.55    0.30
   3  -6   0    1.51    0.25
   3  -6   0    1.95    0.31
  -3   6   0    1.81    0.33
  -3   6   0    1.46    0.23
  -3   6   0    1.47    0.34
  -3   6   0    1.52    0.34
  -3   6   0    1.63    0.21
   2  -6   0    5.83    0.31
   2  -6   0    5.25    0.38
   2  -6   0    5.58    0.39
   2  -6   0    5.53    0.43
   2  -6   0    5.59    0.36
  -2   6   0    6.17    0.51
  -2   6   0    6.85    0.51
  -2   6   0    6.00    0.47
  -2   6   0    5.37    0.33
   1  -6   0   28.25    0.87
   1  -6   0   28.95    0.89
   1  -6   0   29.14    0.91
   1  -6   0   28.74    0.96
   1  -6   0   27.71    0.94
  -1   6   0   29.29    0.98
  -1   6   0   30.29    0.92
  -1   6   0   29.47    0.96
  -1   6   0   29.37    1.00
  -1   6   0   29.40    0.91
  -1   6   0   28.24    0.98
  -1   6   0   27.72    0.86
   0  -6   0    1.15    0.20
   0  -6   0    1.84    0.18
   0  -6   0    1.60    0.23
   0  -6   0    1.37    0.18
   0  -6   0    1.57    0.19
   0   6   0    1.40    0.19
   0   6   0    1.83    0.22
   0   6   0    2.01    0.25
   0   6   0    1.74    0.24
   0   6   0    2.18    0.25
   0   6   0    1.76    0.21
   0   6   0    1.80    0.17
  -1  -6   0   75.16    2.08
  -1  -6   0   72.58    2.04
  -1  -6   0   72.00    2.01
  -1  -6   0   75.07    2.04
  -1  -6   0   73.77    2.04
   1   6   0   74.09    2.04
   1   6   0   79.03    2.08
   1   6   0   73.99    2.09
   1   6   0   74.12    2.04
   1   6   0   75.86    2.11
   1   6   0   75.99    2.07
  -2  -6   0    0.25    0.17
  -2  -6   0    0.03    0.14
  -2  -6   0   -0.11    0.13
  -2  -6   0    0.25    0.13
  -2  -6   0    0.07    0.11
  -2  -6   0    0.19    0.13
   2   6   0    0.16    0.12
   2   6   0   -0.07    0.18
   2   6   0    0.43    0.19
   2   6   0    0.07    0.16
  -3  -6   0    0.03    0.11
  -3  -6   0    0.08    0.16
  -3  -6   0   -0.03    0.14
  -3  -6   0    0.04    0.12
  -3  -6   0    0.07    0.12
  -3  -6   0    0.15    0.14
   3   6   0   -0.14    0.18
   3   6   0    0.03    0.18
   3   6   0   -0.11    0.18
   3   6   0    0.19    0.09
  -4  -6   0    1.29    0.20
  -4  -6   0    0.95    0.20
  -4  -6   0    1.32    0.19
  -4  -6   0    1.31    0.23
  -4  -6   0    1.04    0.20
  -4  -6   0    1.10    0.19
   4   6   0    1.10    0.25
   4   6   0    1.19    0.26
   4   6   0    1.16    0.27
  -5  -6   0    7.40    0.47
  -5  -6   0    8.27    0.48
  -5  -6   0    7.60    0.51
  -5  -6   0    8.02    0.47
  -5  -6   0    7.70    0.43
  -5  -6   0    8.67    0.41
   5   6   0    7.65    0.58
   5   6   0    9.07    0.61
   5   6   0    8.45    0.53
  -6  -6   0   63.85    1.90
  -6  -6   0   64.88    1.87
  -6  -6   0   59.89    1.76
  -6  -6   0   63.06    1.95
  -6  -6   0   61.89    1.86
   6   6   0   65.16    1.87
   6   6   0   63.18    1.98
   6   6   0   61.70    1.97
  -7  -6   0    9.14    0.63
  -7  -6   0    7.40    0.57
  -7  -6   0    9.50    0.68
  -7  -6   0    7.46    0.55
   7   6   0    7.41    0.54
   7   6   0    7.70    0.66
   7   6   0    6.28    0.60
  -8  -6   0    0.93    0.38
  -8  -6   0    0.77    0.40
  -8  -6   0    0.55    0.36
   8   6   0    0.67    0.43
   8   6   0    0.57    0.45
  -9  -6   0    0.65    0.48
  -9  -6   0    0.72    0.43
  -9  -6   0    1.43    0.46
   9   6   0    1.03    0.51
   9   6   0    0.53    0.48
 -10  -6   0    1.85    0.57
 -10  -6   0    2.00    0.53
  10   6   0    2.20    0.61
  10   6   0    2.12    0.60
   7  -7   0    8.19    0.75
   7  -7   0    9.17    0.73
  -7   7   0    8.63    0.86
  -7   7   0    7.75    0.80
  -7   7   0    8.43    0.78
   6  -7   0    0.28    0.41
   6  -7   0    0.04    0.37
   6  -7   0    0.12    0.36
  -6   7   0    0.16    0.44
  -6   7   0    0.16    0.45
  -6   7   0    0.18    0.42
   5  -7   0    4.61    0.54
   5  -7   0    4.06    0.49
   5  -7   0    4.57    0.51
  -5   7   0    3.72    0.53
  -5   7   0    3.74    0.55
  -5   7   0    4.01    0.58
   4  -7   0    4.51    0.47
   4  -7   0    4.77    0.47
  -4   7   0    3.20    0.35
  -4   7   0    4.21    0.53
  -4   7   0    3.33    0.48
  -4   7   0    4.07    0.49
   3  -7   0   42.66    1.38
   3  -7   0   39.26    1.28
   3  -7   0   44.27    1.40
   3  -7   0   41.00    1.33
  -3   7   0   41.67    1.28
  -3   7   0   41.83    1.42
  -3   7   0   41.78    1.48
  -3   7   0   42.98    1.47
   2  -7   0   34.42    1.08
   2  -7   0   33.92    1.18
   2  -7   0   35.50    1.11
   2  -7   0   34.62    1.05
   2  -7   0   35.76    1.18
  -2   7   0   35.46    1.22
  -2   7   0   33.97    1.05
  -2   7   0   33.60    1.23
  -2   7   0   34.44    1.20
   1  -7   0   13.65    0.56
   1  -7   0   13.36    0.64
   1  -7   0   14.27    0.66
   1  -7   0   15.11    0.57
   1  -7   0   14.55    0.59
  -1   7   0   15.27    0.68
  -1   7   0   13.67    0.69
  -1   7   0   14.93    0.53
  -1   7   0   15.93    0.70
   0  -7   0   57.97    1.65
   0  -7   0   58.88    1.70
   0  -7   0   58.78    1.73
   0  -7   0   59.08    1.67
   0  -7   0   60.23    1.68
   0   7   0   58.22    1.62
   0   7   0   58.10    1.74
   0   7   0   60.85    1.74
   0   7   0   58.83    1.63
   0   7   0   57.44    1.69
   0   7   0   61.48    1.77
  -1  -7   0   12.61    0.57
  -1  -7   0   12.69    0.52
  -1  -7   0   13.30    0.55
  -1  -7   0   13.20    0.53
  -1  -7   0   12.53    0.49
   1   7   0   12.78    0.54
   1   7   0   13.73    0.61
   1   7   0   12.49    0.59
   1   7   0   12.40    0.54
   1   7   0   12.96    0.56
  -2  -7   0    0.70    0.19
  -2  -7   0    0.30    0.17
  -2  -7   0    0.50    0.13
  -2  -7   0    0.27    0.19
  -2  -7   0    0.17    0.16
  -2  -7   0    0.52    0.16
   2   7   0    0.36    0.16
   2   7   0    0.05    0.21
   2   7   0    0.44    0.21
   2   7   0    0.15    0.20
   2   7   0    0.11    0.21
  -3  -7   0    0.50    0.14
  -3  -7   0    0.15    0.17
  -3  -7   0    0.55    0.15
  -3  -7   0    0.54    0.18
  -3  -7   0    0.76    0.18
  -3  -7   0    0.91    0.23
   3   7   0    0.75    0.26
   3   7   0    0.74    0.24
   3   7   0    0.86    0.15
   3   7   0    0.93    0.24
  -4  -7   0   44.48    1.35
  -4  -7   0   44.25    1.31
  -4  -7   0   45.63    1.30
  -4  -7   0   44.24    1.31
  -4  -7   0   44.23    1.40
  -4  -7   0   43.93    1.36
   4   7   0   47.18    1.40
   4   7   0   43.87    1.42
   4   7   0   45.90    1.46
  -5  -7   0   17.74    0.84
  -5  -7   0   18.65    0.76
  -5  -7   0   17.67    0.70
  -5  -7   0   17.30    0.69
  -5  -7   0   16.86    0.77
  -5  -7   0   18.20    0.71
   5   7   0   19.05    0.80
   5   7   0   17.74    0.82
   5   7   0   19.01    0.86
  -6  -7   0   12.44    0.77
  -6  -7   0   12.85    0.59
  -6  -7   0   14.30    0.68
  -6  -7   0   13.86    0.68
  -6  -7   0   14.58    0.74
   6   7   0   13.22    0.75
   6   7   0   13.53    0.80
   6   7   0   13.73    0.83
  -7  -7   0    7.66    0.56
  -7  -7   0    8.04    0.62
  -7  -7   0    7.25    0.62
  -7  -7   0    6.71    0.54
   7   7   0    6.85    0.64
   7   7   0    8.01    0.67
   7   7   0    7.73    0.58
  -8  -7   0    2.59    0.46
  -8  -7   0    3.42    0.48
  -8  -7   0    2.34    0.52
  -8  -7   0    2.22    0.42
   8   7   0    2.16    0.46
   8   7   0    2.26    0.52
   8   7   0    2.64    0.53
  -9  -7   0    1.37    0.52
  -9  -7   0    1.85    0.46
  -9  -7   0    1.36    0.48
   9   7   0    1.66    0.56
   9   7   0    2.03    0.56
   9   7   0    1.57    0.52
 -10  -7   0   -0.36    0.52
 -10  -7   0    0.21    0.49
  10   7   0   -0.19    0.51
  10   7   0   -0.35    0.52
   6  -8   0   11.26    0.85
   6  -8   0    8.67    0.77
   6  -8   0    8.95    0.74
  -6   8   0    9.29    0.86
  -6   8   0    8.76    0.85
  -6   8   0    9.89    0.84
   5  -8   0   -0.27    0.38
   5  -8   0   -0.39    0.36
   5  -8   0    0.34    0.37
  -5   8   0    0.41    0.46
  -5   8   0    0.45    0.43
  -5   8   0    0.48    0.42
   4  -8   0    2.34    0.41
   4  -8   0    1.89    0.44
   4  -8   0    2.14    0.42
  -4   8   0    2.37    0.50
  -4   8   0    1.82    0.48
  -4   8   0    1.94    0.43
   3  -8   0    0.18    0.31
   3  -8   0    0.90    0.33
  -3   8   0    0.38    0.34
  -3   8   0    0.45    0.35
  -3   8   0    0.85    0.38
   2  -8   0   21.85    0.83
   2  -8   0   23.27    0.95
   2  -8   0   23.31    0.96
  -2   8   0   25.34    1.02
  -2   8   0   24.68    1.02
   1  -8   0   37.66    1.15
   1  -8   0   34.76    1.22
   1  -8   0   37.04    1.25
   1  -8   0   37.13    1.17
   1  -8   0   35.90    1.13
  -1   8   0   38.07    1.27
  -1   8   0   37.23    1.28
  -1   8   0   38.24    1.28
   0  -8   0    0.22    0.23
   0  -8   0   -0.15    0.21
   0  -8   0    0.26    0.17
   0  -8   0    0.40    0.18
   0  -8   0    0.24    0.19
   0   8   0    0.12    0.25
   0   8   0    0.80    0.27
   0   8   0    0.11    0.15
   0   8   0    0.32    0.24
   0   8   0    0.01    0.19
   0   8   0    0.30    0.17
  -1  -8   0    1.42    0.25
  -1  -8   0    1.86    0.29
  -1  -8   0    1.52    0.22
  -1  -8   0    1.38    0.24
  -1  -8   0    1.47    0.21
   1   8   0    1.40    0.25
   1   8   0    1.63    0.30
   1   8   0    1.67    0.31
   1   8   0    1.44    0.24
   1   8   0    1.25    0.26
  -2  -8   0    0.05    0.21
  -2  -8   0    0.28    0.16
  -2  -8   0    0.03    0.13
  -2  -8   0    0.14    0.20
  -2  -8   0    0.06    0.18
  -2  -8   0    0.22    0.17
   2   8   0    0.08    0.18
   2   8   0    0.16    0.23
   2   8   0    0.00    0.21
   2   8   0    0.24    0.23
   2   8   0    0.03    0.24
  -3  -8   0   43.84    1.36
  -3  -8   0   42.67    1.32
  -3  -8   0   45.59    1.32
  -3  -8   0   42.42    1.39
  -3  -8   0   43.67    1.26
  -3  -8   0   46.18    1.36
   3   8   0   45.38    1.39
   3   8   0   44.74    1.38
   3   8   0   40.50    1.27
   3   8   0   44.00    1.40
   3   8   0   44.32    1.45
  -4  -8   0    5.74    0.46
  -4  -8   0    5.86    0.45
  -4  -8   0    4.63    0.37
  -4  -8   0    4.68    0.37
  -4  -8   0    5.41    0.40
   4   8   0    5.64    0.46
   4   8   0    5.63    0.50
   4   8   0    5.11    0.44
  -5  -8   0    9.18    0.52
  -5  -8   0    9.14    0.62
  -5  -8   0    7.69    0.54
  -5  -8   0    8.47    0.50
  -5  -8   0    8.51    0.52
   5   8   0    8.27    0.63
   5   8   0    8.91    0.62
   5   8   0    8.29    0.65
  -6  -8   0   10.59    0.61
  -6  -8   0   10.35    0.62
  -6  -8   0    9.71    0.68
  -6  -8   0    9.70    0.56
   6   8   0    9.37    0.78
   6   8   0    8.81    0.67
   6   8   0   10.50    0.70
  -7  -8   0    0.03    0.24
  -7  -8   0   -0.08    0.30
  -7  -8   0   -0.36    0.32
  -7  -8   0   -0.33    0.29
  -7  -8   0    0.00    0.38
   7   8   0   -0.12    0.38
   7   8   0    0.46    0.41
   7   8   0   -0.33    0.35
  -8  -8   0   18.36    0.97
  -8  -8   0   17.14    0.89
  -8  -8   0   16.89    1.08
  -8  -8   0   15.27    0.99
   8   8   0   20.07    1.13
   8   8   0   16.67    0.97
   8   8   0   18.98    1.10
  -9  -8   0    0.18    0.43
  -9  -8   0    0.14    0.51
  -9  -8   0    0.08    0.41
   9   8   0    0.67    0.53
   9   8   0    0.62    0.52
   9   8   0    0.73    0.50
   6  -9   0    1.00    0.52
   6  -9   0    0.10    0.45
  -6   9   0    0.77    0.55
  -6   9   0    0.51    0.52
   5  -9   0    1.53    0.51
   5  -9   0    1.93    0.48
   5  -9   0    2.50    0.51
  -5   9   0    1.71    0.53
  -5   9   0    2.18    0.55
   4  -9   0    8.33    0.67
   4  -9   0    7.80    0.66
   4  -9   0    6.96    0.67
  -4   9   0    6.72    0.68
  -4   9   0    7.32    0.68
   3  -9   0    6.65    0.58
   3  -9   0    7.35    0.62
  -3   9   0    7.67    0.68
  -3   9   0    6.54    0.63
   2  -9   0   11.48    0.75
   2  -9   0   11.64    0.72
  -2   9   0   11.93    0.78
  -2   9   0   11.94    0.79
   1  -9   0    1.73    0.28
   1  -9   0    1.60    0.35
   1  -9   0    1.65    0.35
  -1   9   0    1.67    0.36
  -1   9   0    1.34    0.36
  -1   9   0    1.94    0.38
   0  -9   0    1.70    0.33
   0  -9   0    1.60    0.24
   0  -9   0    1.36    0.27
   0  -9   0    1.51    0.30
   0  -9   0    1.56    0.23
   0   9   0    1.41    0.33
   0   9   0    1.59    0.24
   0   9   0    1.12    0.26
   0   9   0    1.07    0.35
   0   9   0    1.86    0.34
  -1  -9   0    2.61    0.29
  -1  -9   0    2.38    0.27
  -1  -9   0    2.99    0.34
  -1  -9   0    2.47    0.32
  -1  -9   0    2.41    0.34
   1   9   0    2.25    0.30
   1   9   0    2.63    0.34
   1   9   0    3.26    0.41
   1   9   0    2.31    0.33
   1   9   0    3.23    0.39
  -2  -9   0   25.29    0.93
  -2  -9   0   25.21    0.87
  -2  -9   0   25.29    0.90
  -2  -9   0   25.00    0.90
  -2  -9   0   24.41    0.97
   2   9   0   24.66    0.88
   2   9   0   23.36    0.91
   2   9   0   23.63    0.94
   2   9   0   28.23    1.04
   2   9   0   26.78    1.00
  -3  -9   0   22.54    0.88
  -3  -9   0   24.43    0.86
  -3  -9   0   23.28    0.90
  -3  -9   0   24.17    0.95
  -3  -9   0   25.09    0.87
   3   9   0   23.58    0.92
   3   9   0   23.96    0.99
   3   9   0   23.02    0.92
   3   9   0   24.46    0.95
  -4  -9   0    5.72    0.45
  -4  -9   0    5.11    0.38
  -4  -9   0    5.01    0.45
  -4  -9   0    4.68    0.40
  -4  -9   0    5.22    0.39
   4   9   0    4.91    0.45
   4   9   0    4.69    0.50
   4   9   0    5.01    0.47
  -5  -9   0    4.37    0.36
  -5  -9   0    3.38    0.43
  -5  -9   0    3.60    0.39
  -5  -9   0    3.52    0.38
   5   9   0    4.04    0.46
   5   9   0    4.29    0.51
   5   9   0    3.50    0.45
  -6  -9   0    0.68    0.28
  -6  -9   0    0.56    0.34
  -6  -9   0    0.30    0.27
   6   9   0    0.35    0.36
   6   9   0    0.79    0.37
   6   9   0    1.05    0.42
  -7  -9   0   -0.31    0.35
  -7  -9   0   -0.01    0.26
  -7  -9   0    0.37    0.43
  -7  -9   0    0.27    0.31
   7   9   0   -0.14    0.41
   7   9   0    0.83    0.44
   7   9   0   -0.20    0.39
  -8  -9   0    2.52    0.45
  -8  -9   0    2.84    0.59
  -8  -9   0    3.06    0.54
   8   9   0    1.76    0.50
   8   9   0    2.97    0.60
   8   9   0    2.73    0.57
   8   9   0    3.31    0.51
  -9  -9   0    5.81    0.75
  -9  -9   0    6.06    0.63
   9   9   0    3.88    0.61
   9   9   0    5.18    0.75
   9   9   0    5.42    0.67
   9   9   0    6.96    1.21
   5 -10   0    7.33    0.77
   5 -10   0    7.31    0.73
   5 -10   0    8.21    0.75
  -5  10   0    8.79    0.85
  -5  10   0    7.51    0.80
   4 -10   0    4.81    0.65
   4 -10   0    4.19    0.59
   4 -10   0    3.56    0.55
  -4  10   0    4.30    0.63
  -4  10   0    4.71    0.68
   3 -10   0    7.16    0.64
   3 -10   0    4.71    0.61
   3 -10   0    6.58    0.60
  -3  10   0    5.76    0.66
  -3  10   0    6.25    0.65
   2 -10   0    2.33    0.45
   2 -10   0    3.07    0.47
  -2  10   0    3.15    0.52
  -2  10   0    3.18    0.49
   1 -10   0    0.37    0.32
   1 -10   0    0.18    0.26
   1 -10   0   -0.27    0.31
  -1  10   0    0.03    0.34
  -1  10   0   -0.25    0.32
  -1  10   0    0.07    0.35
   0 -10   0   -0.09    0.28
   0 -10   0    0.04    0.28
   0 -10   0    0.02    0.26
   0  10   0    0.13    0.33
   0  10   0   -0.06    0.31
   0  10   0    0.08    0.32
  -1 -10   0   24.49    0.97
  -1 -10   0   24.25    0.90
  -1 -10   0   24.76    1.01
  -1 -10   0   24.44    0.95
  -1 -10   0   24.33    0.87
   1  10   0   24.62    1.07
   1  10   0   24.43    0.96
   1  10   0   25.27    1.03
   1  10   0   22.73    0.89
  -2 -10   0    1.78    0.27
  -2 -10   0    0.91    0.25
  -2 -10   0    1.58    0.32
  -2 -10   0    1.72    0.36
  -2 -10   0    1.08    0.29
   2  10   0    0.97    0.33
   2  10   0    1.27    0.30
   2  10   0    1.26    0.37
   2  10   0    1.41    0.38
   2  10   0    1.22    0.30
  -3 -10   0   12.60    0.63
  -3 -10   0   13.49    0.71
  -3 -10   0   12.36    0.75
  -3 -10   0   13.66    0.66
  -3 -10   0   13.73    0.67
   3  10   0   14.18    0.82
   3  10   0   12.59    0.71
   3  10   0   13.35    0.73
   3  10   0   13.17    0.76
  -4 -10   0   -0.09    0.24
  -4 -10   0   -0.18    0.29
  -4 -10   0    0.09    0.26
  -4 -10   0    0.11    0.23
   4  10   0    0.10    0.30
   4  10   0    0.51    0.32
   4  10   0    0.12    0.34
   4  10   0    0.21    0.31
  -5 -10   0    1.17    0.31
  -5 -10   0    1.58    0.34
  -5 -10   0    0.84    0.36
   5  10   0    0.73    0.39
   5  10   0    2.04    0.41
   5  10   0    1.67    0.41
  -6 -10   0    7.35    0.63
  -6 -10   0    6.30    0.52
   6  10   0    6.94    0.63
   6  10   0    8.17    0.66
   6  10   0    6.82    0.66
  -7 -10   0    0.73    0.31
  -7 -10   0    0.48    0.41
  -7 -10   0    0.12    0.46
   7  10   0    0.16    0.47
   7  10   0    0.52    0.45
   7  10   0   -0.31    0.42
  -8 -10   0    3.08    0.63
  -8 -10   0    2.79    0.57
   8  10   0    3.62    0.66
   8  10   0    3.42    0.54
   8  10   0    2.95    0.61
   8  10   0    4.37    0.64
  -9 -10   0   -0.13    0.52
   9  10   0   -0.02    0.49
   9  10   0    0.00    0.51
   9  10   0    0.35    0.56
   4 -11   0    7.04    0.74
   4 -11   0    7.56    0.74
   4 -11   0    6.19    0.73
  -4  11   0    7.53    0.81
  -4  11   0    6.39    0.78
   3 -11   0    0.73    0.45
   3 -11   0    0.35    0.46
   3 -11   0    1.15    0.50
  -3  11   0    0.72    0.48
  -3  11   0    0.76    0.49
   2 -11   0    0.30    0.42
   2 -11   0    1.44    0.44
   2 -11   0    0.45    0.41
  -2  11   0    0.77    0.43
  -2  11   0    0.89    0.45
   1 -11   0    0.37    0.37
   1 -11   0    0.74    0.39
  -1  11   0    0.75    0.41
  -1  11   0    1.11    0.42
   0 -11   0   22.09    1.05
   0 -11   0   23.63    0.95
   0 -11   0   21.96    0.98
   0  11   0   20.65    1.06
   0  11   0   21.05    1.01
   0  11   0   20.97    1.08
  -1 -11   0    5.79    0.50
  -1 -11   0    5.53    0.55
  -1 -11   0    7.13    0.54
   1  11   0    7.02    0.62
   1  11   0    6.62    0.47
   1  11   0    7.16    0.65
   1  11   0    6.17    0.54
  -2 -11   0    2.17    0.38
  -2 -11   0    3.20    0.44
  -2 -11   0    2.25    0.31
  -2 -11   0    1.92    0.42
   2  11   0    3.06    0.50
   2  11   0    2.09    0.43
   2  11   0    1.83    0.36
  -3 -11   0    1.06    0.37
  -3 -11   0    1.96    0.37
  -3 -11   0    1.17    0.32
  -3 -11   0    1.47    0.30
   3  11   0    1.55    0.42
   3  11   0    2.13    0.38
   3  11   0    1.39    0.35
   3  11   0    2.71    0.45
  -4 -11   0    1.21    0.38
  -4 -11   0    0.33    0.28
  -4 -11   0    0.30    0.28
  -4 -11   0    0.66    0.33
   4  11   0    0.69    0.35
   4  11   0    0.84    0.36
   4  11   0    0.84    0.37
   4  11   0    0.34    0.39
  -5 -11   0   20.57    1.03
  -5 -11   0   22.31    0.97
  -5 -11   0   20.85    0.92
   5  11   0   21.41    1.00
   5  11   0   21.44    1.02
   5  11   0   20.67    1.02
   5  11   0   22.27    1.11
  -6 -11   0    0.15    0.34
  -6 -11   0    0.46    0.39
  -6 -11   0    0.41    0.35
   6  11   0    0.61    0.45
   6  11   0    0.60    0.41
   6  11   0    0.59    0.46
  -7 -11   0   10.79    0.74
  -7 -11   0   10.12    0.81
   7  11   0   12.48    0.95
   7  11   0   13.51    1.03
   7  11   0    9.99    0.76
  -8 -11   0    0.91    0.51
  -8 -11   0    0.28    0.54
   8  11   0    0.39    0.51
   8  11   0   -0.44    0.53
   8  11   0    0.80    0.51
   3 -12   0    0.80    0.52
   3 -12   0    0.76    0.50
  -3  12   0    0.61    0.52
  -3  12   0    1.45    0.56
   2 -12   0   -0.29    0.44
   2 -12   0    0.61    0.46
   2 -12   0    0.32    0.42
  -2  12   0    0.35    0.48
  -2  12   0   -0.19    0.45
   1 -12   0    2.64    0.54
   1 -12   0    2.86    0.50
   1 -12   0    2.64    0.51
  -1  12   0    2.55    0.52
  -1  12   0    3.51    0.56
   0 -12   0    5.00    0.58
   0 -12   0    5.15    0.55
   0 -12   0    6.75    0.57
   0  12   0    5.35    0.64
   0  12   0    5.74    0.59
   0  12   0    4.75    0.60
  -1 -12   0    7.32    0.60
  -1 -12   0    7.33    0.67
  -1 -12   0    6.93    0.58
   1  12   0    8.01    0.67
   1  12   0    7.60    0.73
   1  12   0    7.33    0.67
  -2 -12   0    1.06    0.42
  -2 -12   0    1.24    0.38
  -2 -12   0    1.43    0.41
   2  12   0    0.77    0.35
   2  12   0    1.35    0.44
   2  12   0    0.88    0.43
  -3 -12   0    4.90    0.50
  -3 -12   0    5.35    0.53
  -3 -12   0    5.03    0.56
  -3 -12   0    5.26    0.53
   3  12   0    3.91    0.55
   3  12   0    6.03    0.60
   3  12   0    4.41    0.49
  -4 -12   0   -0.01    0.36
  -4 -12   0    1.51    0.45
  -4 -12   0    1.08    0.34
   4  12   0    0.51    0.39
   4  12   0    1.10    0.42
   4  12   0    1.07    0.46
  -5 -12   0    2.43    0.44
  -5 -12   0    3.35    0.43
  -5 -12   0    3.62    0.54
   5  12   0    2.34    0.47
   5  12   0    2.37    0.48
   5  12   0    3.56    0.59
   5  12   0    2.45    0.49
  -6 -12   0    9.77    0.77
  -6 -12   0    9.16    0.67
  -6 -12   0    8.51    0.66
   6  12   0    8.67    0.74
   6  12   0    9.55    0.83
   6  12   0    9.80    0.77
  -7 -12   0    0.33    0.38
  -7 -12   0   -0.13    0.45
   7  12   0    0.37    0.48
   7  12   0    0.89    0.51
   7  12   0    1.40    0.58
  -8 -12   0    0.97    0.62
   8  12   0    0.63    0.54
   8  12   0    1.45    0.62
   2 -13   0    1.71    0.57
   2 -13   0   -0.18    0.51
  -2  13   0    0.46    0.50
  -2  13   0    2.22    0.61
   1 -13   0   11.21    0.93
   1 -13   0    9.52    0.77
   1 -13   0   11.07    0.87
  -1  13   0   10.40    0.86
  -1  13   0    9.90    0.83
   0 -13   0    1.49    0.44
   0 -13   0    1.84    0.53
   0 -13   0    1.69    0.49
   0 -13   0    2.31    0.53
   0  13   0    2.06    0.53
   0  13   0    1.91    0.54
   0  13   0    1.41    0.48
  -1 -13   0    1.45    0.43
  -1 -13   0    1.25    0.46
  -1 -13   0    1.71    0.51
  -1 -13   0    1.51    0.43
   1  13   0    2.01    0.54
   1  13   0    1.40    0.51
  -2 -13   0    0.72    0.39
  -2 -13   0    0.57    0.46
  -2 -13   0    0.78    0.44
  -2 -13   0    0.64    0.42
   2  13   0    0.33    0.47
   2  13   0    0.24    0.40
   2  13   0    0.47    0.44
  -3 -13   0    3.96    0.58
  -3 -13   0    3.60    0.48
  -3 -13   0    3.39    0.55
   3  13   0    3.63    0.55
   3  13   0    3.86    0.62
   3  13   0    3.44    0.48
  -4 -13   0   -0.24    0.39
  -4 -13   0    0.04    0.41
   4  13   0    0.13    0.46
   4  13   0    0.56    0.43
   4  13   0   -0.44    0.40
  -5 -13   0    3.44    0.47
  -5 -13   0    4.31    0.55
  -5 -13   0    2.84    0.56
   5  13   0    3.59    0.56
   5  13   0    4.10    0.59
   5  13   0    3.94    0.65
  -6 -13   0    0.62    0.48
  -6 -13   0    0.93    0.42
   6  13   0    0.77    0.53
   6  13   0    1.56    0.53
  -7 -13   0    0.25    0.40
   7  13   0    0.21    0.51
   7  13   0   -0.29    0.54
   7  13   0    0.07    0.51
   0 -14   0    3.91    0.62
   0 -14   0    3.83    0.64
   0  14   0    3.64    0.65
  -1 -14   0    1.02    0.45
  -1 -14   0    0.00    0.44
  -1 -14   0    1.29    0.49
   1  14   0    0.92    0.52
   1  14   0    0.58    0.50
  -2 -14   0    4.51    0.56
  -2 -14   0    4.44    0.59
   2  14   0    5.18    0.65
   2  14   0    3.72    0.66
  -3 -14   0    0.40    0.39
  -3 -14   0    0.50    0.45
   3  14   0    0.15    0.48
   3  14   0   -0.05    0.48
   3  14   0   -0.19    0.40
  -4 -14   0    6.08    0.64
   4  14   0    6.15    0.70
   4  14   0    6.38    0.74
   4  14   0    6.19    0.63
  -5 -14   0    9.73    0.78
   5  14   0    9.30    0.88
   5  14   0    9.64    0.77
   5  14  -1    6.87    0.70
   5  14  -1    8.65    0.85
   5  14  -1    8.44    0.85
  -5 -14   1    8.55    0.76
   4  14  -1    1.86    0.56
   4  14  -1    1.58    0.56
   4  14  -1    1.75    0.51
  -4 -14   1    2.50    0.54
   3  14  -1    9.29    0.71
   3  14  -1    8.06    0.81
   3  14  -1    8.88    0.80
  -3 -14   1    9.14    0.78
   2  14  -1    0.28    0.51
   2  14  -1    0.32    0.48
  -2 -14   1    0.01    0.38
  -2 -14   1    0.32    0.46
   1  14  -1    0.88    0.52
   1  14  -1    1.86    0.58
  -1 -14   1    0.29    0.43
  -1 -14   1    1.56    0.51
  -1 -14   1    1.39    0.49
   0 -14   1    0.28    0.48
   0 -14   1    0.43    0.49
   0 -14   1    1.28    0.63
   6  13  -1    2.67    0.58
   6  13  -1    2.43    0.61
  -6 -13   1    2.93    0.51
  -6 -13   1    2.93    0.62
  -6 -13   1    2.13    0.49
   5  13  -1    4.04    0.60
   5  13  -1    5.09    0.67
   5  13  -1    5.85    0.65
  -5 -13   1    3.87    0.55
  -5 -13   1    4.75    0.64
  -5 -13   1    4.35    0.52
   4  13  -1    6.55    0.62
   4  13  -1    6.64    0.68
   4  13  -1    5.86    0.70
  -4 -13   1    5.54    0.64
  -4 -13   1    4.83    0.53
  -4 -13   1    5.57    0.60
   3  13  -1    1.33    0.52
   3  13  -1    1.41    0.49
   3  13  -1    1.60    0.43
  -3 -13   1    1.85    0.50
  -3 -13   1    1.28    0.40
  -3 -13   1    1.60    0.46
   2  13  -1    0.60    0.47
   2  13  -1   -0.19    0.43
   2  13  -1    0.85    0.51
  -2 -13   1    0.35    0.35
  -2 -13   1    0.53    0.44
  -2 -13   1    0.23    0.39
   1  13  -1    0.25    0.45
   1  13  -1    0.25    0.45
  -1 -13   1    0.27    0.40
  -1 -13   1   -0.45    0.37
  -1 -13   1   -0.40    0.42
   0  13  -1    5.52    0.67
   0  13  -1    5.58    0.70
   0  13  -1    4.55    0.61
   0 -13   1    5.39    0.59
   0 -13   1    5.14    0.60
   0 -13   1    6.00    0.68
  -1  13  -1    7.19    0.76
  -1  13  -1    8.73    0.78
   1 -13   1    7.63    0.79
   1 -13   1    7.94    0.74
   7  12  -1    5.88    0.68
   7  12  -1    5.97    0.71
   7  12  -1    7.29    0.79
  -7 -12   1    5.02    0.66
  -7 -12   1    5.82    0.58
   6  12  -1    0.84    0.47
   6  12  -1   -0.14    0.48
   6  12  -1   -0.15    0.44
  -6 -12   1    0.01    0.37
  -6 -12   1    0.23    0.43
  -6 -12   1    0.64    0.40
   5  12  -1    5.44    0.67
   5  12  -1    4.93    0.61
   5  12  -1    5.75    0.62
  -5 -12   1    5.19    0.62
  -5 -12   1    4.87    0.52
  -5 -12   1    5.39    0.57
   4  12  -1    0.82    0.42
   4  12  -1    0.19    0.43
   4  12  -1   -0.14    0.39
  -4 -12   1    0.78    0.39
  -4 -12   1    0.04    0.31
  -4 -12   1    0.10    0.39
   3  12  -1    5.53    0.54
   3  12  -1    5.41    0.61
   3  12  -1    6.95    0.66
  -3 -12   1    4.78    0.48
  -3 -12   1    5.71    0.57
  -3 -12   1    4.99    0.60
  -3 -12   1    5.41    0.48
   2  12  -1    0.55    0.33
   2  12  -1    0.41    0.41
   2  12  -1    0.07    0.41
  -2 -12   1   -0.14    0.36
  -2 -12   1   -0.21    0.36
  -2 -12   1   -0.14    0.32
   1  12  -1    8.46    0.75
   1  12  -1    8.11    0.72
  -1 -12   1    8.05    0.63
  -1 -12   1    8.10    0.64
  -1 -12   1    7.52    0.67
   0  12  -1    8.81    0.77
   0  12  -1    8.75    0.71
   0  12  -1    8.55    0.73
   0 -12   1    8.27    0.68
   0 -12   1    9.98    0.69
   0 -12   1    7.51    0.70
  -1  12  -1    6.89    0.69
  -1  12  -1    7.21    0.73
   1 -12   1    7.92    0.69
   1 -12   1    7.70    0.70
  -2  12  -1    0.54    0.51
  -2  12  -1    0.00    0.46
   2 -12   1   -0.56    0.40
   2 -12   1   -0.37    0.44
  -3  12  -1    0.87    0.56
  -3  12  -1    0.85    0.53
   3 -12   1    1.07    0.55
   3 -12   1    1.02    0.55
   8  11  -1    2.18    0.58
   8  11  -1    3.19    0.67
   8  11  -1    3.11    0.61
  -8 -11   1    3.42    0.70
   7  11  -1    1.71    0.56
   7  11  -1    2.35    0.56
   7  11  -1    1.88    0.50
  -7 -11   1    1.28    0.48
  -7 -11   1    1.79    0.40
   6  11  -1   10.32    0.83
   6  11  -1    9.87    0.76
   6  11  -1    8.87    0.73
  -6 -11   1   11.08    0.85
  -6 -11   1   11.34    0.78
  -6 -11   1    9.38    0.66
   5  11  -1    1.74    0.43
   5  11  -1    1.91    0.49
   5  11  -1    1.98    0.44
   5  11  -1    1.43    0.42
  -5 -11   1    1.63    0.38
  -5 -11   1    1.97    0.38
  -5 -11   1    1.04    0.42
   4  11  -1    0.37    0.35
   4  11  -1    1.18    0.43
   4  11  -1    0.34    0.35
   4  11  -1    0.26    0.37
  -4 -11   1    0.55    0.36
  -4 -11   1    0.48    0.30
  -4 -11   1   -0.14    0.31
   3  11  -1    7.91    0.64
   3  11  -1    7.29    0.57
   3  11  -1    8.31    0.68
  -3 -11   1    7.91    0.59
  -3 -11   1    9.42    0.68
  -3 -11   1    7.88    0.58
  -3 -11   1    7.97    0.59
  -3 -11   1    7.66    0.62
   2  11  -1   12.19    0.71
   2  11  -1   13.04    0.84
   2  11  -1   13.22    0.85
  -2 -11   1   11.32    0.81
  -2 -11   1   11.82    0.71
  -2 -11   1   11.91    0.65
  -2 -11   1   13.64    0.77
  -2 -11   1   11.82    0.69
   1  11  -1   24.59    0.96
   1  11  -1   25.21    1.13
   1  11  -1   27.35    1.20
   1  11  -1   26.34    1.06
  -1 -11   1   24.81    1.10
  -1 -11   1   26.90    1.06
  -1 -11   1   24.98    1.03
  -1 -11   1   25.62    1.05
   0  11  -1    4.98    0.56
   0  11  -1    5.03    0.59
   0  11  -1    5.64    0.61
   0 -11   1    6.87    0.63
   0 -11   1    5.03    0.54
   0 -11   1    6.71    0.54
  -1  11  -1    6.24    0.62
  -1  11  -1    6.88    0.66
  -1  11  -1    6.90    0.69
   1 -11   1    6.74    0.61
   1 -11   1    7.29    0.66
   1 -11   1    6.64    0.60
  -2  11  -1    0.09    0.45
  -2  11  -1    0.16    0.43
   2 -11   1    0.13    0.40
   2 -11   1    0.03    0.40
  -3  11  -1    6.39    0.73
  -3  11  -1    7.60    0.77
   3 -11   1    7.73    0.73
   3 -11   1    7.69    0.72
  -4  11  -1    0.43    0.52
  -4  11  -1    1.06    0.55
   4 -11   1    0.27    0.61
   4 -11   1    0.49    0.51
   4 -11   1   -0.34    0.51
   9  10  -1    1.79    0.56
   9  10  -1    1.90    0.65
   9  10  -1    2.36    0.63
  -9 -10   1    2.28    0.65
   8  10  -1    3.17    0.60
   8  10  -1    3.97    0.61
   8  10  -1    5.54    0.73
  -8 -10   1    5.04    0.71
   7  10  -1   22.25    1.13
   7  10  -1   22.06    1.13
   7  10  -1   22.99    1.21
  -7 -10   1   20.28    1.20
  -7 -10   1   22.45    1.11
  -7 -10   1   18.83    0.91
   6  10  -1    1.97    0.49
   6  10  -1    2.02    0.50
   6  10  -1    1.34    0.44
  -6 -10   1    1.85    0.38
  -6 -10   1    1.95    0.44
  -6 -10   1    1.35    0.37
   5  10  -1   -0.48    0.33
   5  10  -1    0.31    0.38
   5  10  -1   -0.24    0.32
  -5 -10   1   -0.24    0.27
  -5 -10   1   -0.19    0.29
  -5 -10   1   -0.06    0.31
   4  10  -1    2.23    0.40
   4  10  -1    1.95    0.38
   4  10  -1    1.90    0.40
   4  10  -1    1.93    0.43
  -4 -10   1    2.00    0.35
  -4 -10   1    1.77    0.39
  -4 -10   1    2.02    0.36
  -4 -10   1    2.14    0.33
   3  10  -1    8.35    0.62
   3  10  -1    8.11    0.64
   3  10  -1    9.09    0.64
   3  10  -1    7.35    0.59
  -3 -10   1    7.95    0.54
  -3 -10   1    8.62    0.55
  -3 -10   1    8.32    0.67
  -3 -10   1    7.79    0.62
  -3 -10   1    8.02    0.56
   2  10  -1    2.39    0.42
   2  10  -1    2.76    0.35
   2  10  -1    2.28    0.35
   2  10  -1    3.17    0.45
  -2 -10   1    3.41    0.41
  -2 -10   1    1.95    0.32
  -2 -10   1    2.56    0.32
  -2 -10   1    2.45    0.40
  -2 -10   1    2.78    0.36
   1  10  -1    0.66    0.35
   1  10  -1    1.16    0.38
   1  10  -1    0.89    0.28
   1  10  -1    1.30    0.32
  -1 -10   1    0.75    0.29
  -1 -10   1    1.82    0.38
  -1 -10   1    1.10    0.26
  -1 -10   1    1.36    0.28
  -1 -10   1    1.05    0.30
   0  10  -1    9.28    0.66
   0  10  -1    9.13    0.67
   0  10  -1    9.79    0.72
   0 -10   1    8.44    0.60
   0 -10   1    8.74    0.69
   0 -10   1    7.87    0.58
   0 -10   1    8.74    0.54
  -1  10  -1    0.32    0.36
  -1  10  -1    0.32    0.36
  -1  10  -1    0.47    0.35
   1 -10   1   -0.02    0.26
   1 -10   1    0.37    0.34
   1 -10   1    0.60    0.36
  -2  10  -1   16.69    0.97
  -2  10  -1   16.22    0.95
   2 -10   1   14.99    0.92
   2 -10   1   17.80    0.91
  -3  10  -1    4.82    0.60
  -3  10  -1    4.42    0.59
   3 -10   1    5.19    0.58
   3 -10   1    5.76    0.61
  -4  10  -1    4.07    0.66
  -4  10  -1    5.06    0.64
   4 -10   1    4.65    0.61
   4 -10   1    3.90    0.58
   4 -10   1    4.59    0.65
  -5  10  -1    1.84    0.59
  -5  10  -1    1.48    0.55
   5 -10   1    1.89    0.53
   5 -10   1    1.31    0.54
   5 -10   1    1.21    0.52
   9   9  -1    1.62    0.55
   9   9  -1    2.15    0.64
  -9  -9   1    2.31    0.52
  -9  -9   1    2.60    0.66
   8   9  -1   16.90    1.05
   8   9  -1   18.51    1.19
   8   9  -1   18.53    1.11
  -8  -9   1   17.77    1.13
  -8  -9   1   18.11    0.95
   7   9  -1    5.39    0.58
   7   9  -1    5.01    0.61
   7   9  -1    5.22    0.63
  -7  -9   1    5.56    0.50
  -7  -9   1    4.54    0.62
  -7  -9   1    4.80    0.43
  -7  -9   1    5.60    0.59
   6   9  -1    0.48    0.39
   6   9  -1    1.03    0.39
   6   9  -1   -0.21    0.36
  -6  -9   1    0.88    0.33
  -6  -9   1    0.39    0.28
  -6  -9   1    0.46    0.29
  -6  -9   1    0.08    0.32
   5   9  -1    0.07    0.32
   5   9  -1    0.06    0.31
   5   9  -1    0.42    0.36
  -5  -9   1    0.29    0.27
  -5  -9   1   -0.16    0.25
  -5  -9   1   -0.21    0.23
  -5  -9   1    0.11    0.29
   4   9  -1   15.91    0.84
   4   9  -1   14.43    0.75
   4   9  -1   13.18    0.73
  -4  -9   1   14.76    0.68
  -4  -9   1   14.48    0.70
  -4  -9   1   13.40    0.75
  -4  -9   1   13.71    0.60
  -4  -9   1   14.73    0.63
   3   9  -1   37.84    1.35
   3   9  -1   37.36    1.27
   3   9  -1   38.18    1.28
   3   9  -1   39.38    1.32
  -3  -9   1   37.63    1.25
  -3  -9   1   37.73    1.26
  -3  -9   1   38.29    1.31
  -3  -9   1   38.51    1.23
  -3  -9   1   37.34    1.20
  -3  -9   1   37.00    1.20
   2   9  -1    3.51    0.34
   2   9  -1    3.95    0.39
   2   9  -1    3.02    0.41
   2   9  -1    3.29    0.43
   2   9  -1    3.10    0.36
  -2  -9   1    2.69    0.34
  -2  -9   1    3.44    0.40
  -2  -9   1    2.83    0.33
  -2  -9   1    3.54    0.35
  -2  -9   1    3.31    0.33
   1   9  -1   66.27    1.98
   1   9  -1   70.46    2.10
   1   9  -1   70.61    2.01
   1   9  -1   69.59    2.08
   1   9  -1   67.20    1.94
  -1  -9   1   68.03    1.99
  -1  -9   1   68.35    1.98
  -1  -9   1   66.76    1.94
  -1  -9   1   67.89    1.98
  -1  -9   1   64.62    2.04
   0   9  -1    0.72    0.32
   0   9  -1    0.02    0.29
   0   9  -1    0.45    0.21
   0   9  -1    0.28    0.28
   0  -9   1    0.57    0.28
   0  -9   1    0.61    0.29
   0  -9   1    0.42    0.21
   0  -9   1    0.23    0.21
   0  -9   1    0.69    0.24
  -1   9  -1   13.63    0.79
  -1   9  -1   14.62    0.79
  -1   9  -1   13.26    0.75
   1  -9   1   13.19    0.61
   1  -9   1   12.88    0.63
   1  -9   1   13.81    0.73
   1  -9   1   12.42    0.65
   1  -9   1   12.48    0.75
  -2   9  -1    2.50    0.44
  -2   9  -1    2.72    0.47
   2  -9   1    2.56    0.44
   2  -9   1    4.05    0.46
  -3   9  -1   34.31    1.36
  -3   9  -1   35.56    1.40
   3  -9   1   34.84    1.32
   3  -9   1   32.22    1.32
  -4   9  -1    2.84    0.53
  -4   9  -1    2.26    0.53
  -4   9  -1    1.72    0.51
   4  -9   1    1.94    0.46
   4  -9   1    2.19    0.47
  -5   9  -1    0.38    0.45
  -5   9  -1   -0.22    0.48
  -5   9  -1    1.04    0.49
   5  -9   1    0.69    0.45
   5  -9   1    0.05    0.46
   5  -9   1   -0.72    0.38
  -6   9  -1    0.70    0.55
  -6   9  -1    0.43    0.55
   6  -9   1    1.30    0.50
   6  -9   1    1.02    0.54
   6  -9   1    0.87    0.51
   9   8  -1    4.11    0.68
   9   8  -1    3.67    0.67
  -9  -8   1    3.29    0.64
  -9  -8   1    3.99    0.57
  -9  -8   1    4.07    0.57
   8   8  -1    3.81    0.54
   8   8  -1    2.92    0.57
   8   8  -1    4.99    0.66
  -8  -8   1    3.35    0.49
  -8  -8   1    4.84    0.54
  -8  -8   1    5.13    0.65
   7   8  -1    3.93    0.56
   7   8  -1    4.27    0.53
   7   8  -1    3.46    0.57
  -7  -8   1    3.22    0.51
  -7  -8   1    3.48    0.42
  -7  -8   1    3.43    0.48
  -7  -8   1    3.50    0.38
  -7  -8   1    3.20    0.42
   6   8  -1    2.49    0.47
   6   8  -1    2.43    0.43
   6   8  -1    2.92    0.48
  -6  -8   1    2.54    0.32
  -6  -8   1    3.35    0.38
  -6  -8   1    2.62    0.41
  -6  -8   1    2.78    0.36
  -6  -8   1    1.59    0.34
   5   8  -1   23.84    1.01
   5   8  -1   23.27    0.96
   5   8  -1   22.73    1.00
  -5  -8   1   21.64    0.86
  -5  -8   1   22.47    0.89
  -5  -8   1   23.50    0.86
  -5  -8   1   23.90    0.97
  -5  -8   1   24.59    0.85
   4   8  -1   69.68    2.07
   4   8  -1   71.44    2.13
   4   8  -1   70.85    2.06
  -4  -8   1   70.46    1.96
  -4  -8   1   70.81    1.95
  -4  -8   1   66.26    2.00
  -4  -8   1   68.89    2.06
  -4  -8   1   69.27    2.02
   3   8  -1    5.32    0.44
   3   8  -1    6.05    0.49
   3   8  -1    4.63    0.45
   3   8  -1    5.60    0.47
  -3  -8   1    5.78    0.45
  -3  -8   1    5.52    0.44
  -3  -8   1    6.21    0.40
  -3  -8   1    5.30    0.41
  -3  -8   1    5.51    0.44
  -3  -8   1    5.85    0.36
   2   8  -1   15.60    0.62
   2   8  -1   15.28    0.66
   2   8  -1   15.77    0.72
   2   8  -1   15.51    0.67
   2   8  -1   16.28    0.74
  -2  -8   1   15.25    0.70
  -2  -8   1   16.04    0.66
  -2  -8   1   15.85    0.63
  -2  -8   1   15.12    0.63
  -2  -8   1   15.27    0.56
  -2  -8   1   15.51    0.66
   1   8  -1    1.73    0.26
   1   8  -1    1.73    0.28
   1   8  -1    1.79    0.27
   1   8  -1    2.25    0.33
   1   8  -1    1.90    0.32
  -1  -8   1    1.57    0.23
  -1  -8   1    1.61    0.25
  -1  -8   1    1.88    0.28
  -1  -8   1    1.59    0.27
  -1  -8   1    1.85    0.26
   0   8  -1    0.96    0.28
   0   8  -1    1.09    0.21
   0   8  -1    1.28    0.31
   0   8  -1    1.50    0.30
   0   8  -1    1.10    0.22
   0  -8   1    1.11    0.22
   0  -8   1    1.39    0.24
   0  -8   1    1.08    0.22
   0  -8   1    1.12    0.27
   0  -8   1    0.97    0.26
  -1   8  -1   15.31    0.74
  -1   8  -1   14.58    0.76
  -1   8  -1   14.09    0.74
   1  -8   1   16.21    0.64
   1  -8   1   15.39    0.72
   1  -8   1   15.73    0.64
   1  -8   1   15.13    0.67
   1  -8   1   15.53    0.74
  -2   8  -1   43.83    1.52
  -2   8  -1   45.02    1.56
  -2   8  -1   47.10    1.55
   2  -8   1   47.19    1.52
   2  -8   1   43.87    1.42
   2  -8   1   45.23    1.48
   2  -8   1   44.22    1.39
  -3   8  -1   20.19    0.97
  -3   8  -1   20.85    0.99
  -3   8  -1   20.12    1.01
   3  -8   1   20.47    0.93
   3  -8   1   19.97    0.94
  -4   8  -1    0.07    0.36
  -4   8  -1   -0.12    0.37
  -4   8  -1   -0.18    0.38
   4  -8   1    0.22    0.35
   4  -8   1   -0.23    0.31
  -5   8  -1    3.04    0.57
  -5   8  -1    2.53    0.50
  -5   8  -1    4.10    0.60
   5  -8   1    2.19    0.51
   5  -8   1    5.06    0.59
   5  -8   1    3.86    0.52
  -6   8  -1    0.21    0.48
  -6   8  -1    0.22    0.50
  -6   8  -1    1.16    0.47
   6  -8   1   -0.55    0.42
   6  -8   1    1.04    0.45
   6  -8   1    1.04    0.49
   9   7  -1    0.62    0.52
   9   7  -1    1.41    0.54
  -9  -7   1    1.18    0.51
  -9  -7   1    1.34    0.45
  -9  -7   1    1.38    0.47
   8   7  -1    0.61    0.47
   8   7  -1   -0.40    0.38
   8   7  -1    0.21    0.45
  -8  -7   1   -0.10    0.35
  -8  -7   1    0.48    0.37
  -8  -7   1   -0.16    0.41
   7   7  -1   12.75    0.89
   7   7  -1   13.55    0.80
   7   7  -1   12.78    0.89
  -7  -7   1   12.47    0.78
  -7  -7   1   15.34    0.78
  -7  -7   1   13.25    0.84
  -7  -7   1   12.03    0.72
   6   7  -1   13.66    0.86
   6   7  -1   14.72    0.76
   6   7  -1   14.14    0.83
  -6  -7   1   13.83    0.62
  -6  -7   1   15.47    0.72
  -6  -7   1   15.28    0.71
  -6  -7   1   14.52    0.83
  -6  -7   1   14.32    0.76
   5   7  -1    8.15    0.59
   5   7  -1    6.67    0.54
   5   7  -1    7.47    0.62
  -5  -7   1    7.42    0.54
  -5  -7   1    8.69    0.51
  -5  -7   1    7.90    0.52
  -5  -7   1    8.27    0.50
  -5  -7   1    6.90    0.47
   4   7  -1   10.15    0.59
   4   7  -1   10.13    0.62
   4   7  -1   10.37    0.60
  -4  -7   1    9.77    0.56
  -4  -7   1   10.76    0.45
  -4  -7   1   10.09    0.47
  -4  -7   1    9.89    0.48
  -4  -7   1   10.27    0.53
  -4  -7   1    9.95    0.52
   3   7  -1   52.32    1.55
   3   7  -1   50.51    1.43
   3   7  -1   52.72    1.61
   3   7  -1   51.19    1.56
  -3  -7   1   50.57    1.51
  -3  -7   1   55.88    1.48
  -3  -7   1   50.10    1.54
  -3  -7   1   50.12    1.51
  -3  -7   1   50.64    1.42
  -3  -7   1   52.97    1.47
  -3  -7   1   53.51    1.57
   2   7  -1    2.93    0.30
   2   7  -1    2.40    0.24
   2   7  -1    3.13    0.29
   2   7  -1    3.52    0.36
  -2  -7   1    2.50    0.27
  -2  -7   1    2.74    0.27
  -2  -7   1    2.81    0.22
  -2  -7   1    2.77    0.26
  -2  -7   1    2.87    0.30
  -2  -7   1    2.94    0.26
   1   7  -1   15.47    0.66
   1   7  -1   14.57    0.60
   1   7  -1   14.75    0.59
   1   7  -1   14.54    0.66
   1   7  -1   14.84    0.58
  -1  -7   1   14.40    0.63
  -1  -7   1   14.97    0.57
  -1  -7   1   14.95    0.61
  -1  -7   1   15.16    0.59
  -1  -7   1   14.03    0.58
   0   7  -1    0.86    0.13
   0   7  -1    1.06    0.24
   0   7  -1    0.87    0.25
   0   7  -1    0.68    0.17
   0   7  -1    0.49    0.17
   0   7  -1    0.81    0.25
   0  -7   1    0.53    0.18
   0  -7   1    0.64    0.19
   0  -7   1    0.51    0.22
   0  -7   1    0.57    0.22
   0  -7   1    0.86    0.19
  -1   7  -1  102.79    2.91
  -1   7  -1  105.56    2.90
  -1   7  -1  107.62    2.94
  -1   7  -1  108.59    2.95
  -1   7  -1  101.91    2.75
   1  -7   1  101.58    2.83
   1  -7   1  104.41    2.88
   1  -7   1  102.51    2.91
   1  -7   1  103.53    2.87
   1  -7   1  104.60    2.81
  -2   7  -1   13.55    0.74
  -2   7  -1   14.61    0.72
  -2   7  -1   12.68    0.72
  -2   7  -1   14.30    0.63
   2  -7   1   12.44    0.54
   2  -7   1   12.40    0.65
   2  -7   1   13.35    0.60
   2  -7   1   13.48    0.69
   2  -7   1   13.55    0.62
  -3   7  -1   12.84    0.75
  -3   7  -1   14.00    0.81
  -3   7  -1   13.60    0.78
   3  -7   1   11.79    0.71
   3  -7   1   14.33    0.72
   3  -7   1   14.26    0.64
   3  -7   1   13.99    0.68
  -4   7  -1    0.19    0.32
  -4   7  -1   -0.19    0.33
  -4   7  -1    0.09    0.35
   4  -7   1   -0.05    0.31
   4  -7   1    0.24    0.31
   4  -7   1    0.19    0.26
  -5   7  -1    3.32    0.54
  -5   7  -1    4.06    0.51
  -5   7  -1    2.91    0.51
   5  -7   1    4.16    0.51
   5  -7   1    3.86    0.49
  -6   7  -1   18.47    1.13
  -6   7  -1   17.61    1.04
  -6   7  -1   19.36    1.14
   6  -7   1   18.49    1.02
   6  -7   1   17.80    0.98
   6  -7   1   19.14    1.05
  -7   7  -1    0.62    0.51
  -7   7  -1    0.10    0.52
  -7   7  -1    0.82    0.48
   7  -7   1   -0.10    0.45
   7  -7   1    0.64    0.43
  10   6  -1   -0.55    0.51
  10   6  -1   -0.53    0.53
 -10  -6   1    0.37    0.70
 -10  -6   1    0.50    0.50
   9   6  -1   -0.28    0.47
   9   6  -1    0.22    0.49
  -9  -6   1   -0.08    0.39
  -9  -6   1    0.21    0.43
  -9  -6   1    0.18    0.45
   8   6  -1    0.12    0.44
   8   6  -1   -0.27    0.41
  -8  -6   1   -0.13    0.36
  -8  -6   1   -0.28    0.36
  -8  -6   1    0.07    0.35
   7   6  -1    3.43    0.51
   7   6  -1    2.96    0.48
   7   6  -1    3.08    0.42
  -7  -6   1    3.33    0.43
  -7  -6   1    3.05    0.45
  -7  -6   1    3.33    0.42
  -7  -6   1    3.30    0.43
   6   6  -1   26.72    1.10
   6   6  -1   25.53    1.10
   6   6  -1   28.35    1.03
  -6  -6   1   27.96    1.00
  -6  -6   1   27.24    1.06
  -6  -6   1   27.14    1.01
  -6  -6   1   27.04    0.99
  -6  -6   1   25.43    0.87
   5   6  -1   16.46    0.73
   5   6  -1   15.81    0.78
   5   6  -1   15.68    0.76
  -5  -6   1   16.06    0.70
  -5  -6   1   16.50    0.67
  -5  -6   1   14.74    0.61
  -5  -6   1   16.09    0.68
  -5  -6   1   17.06    0.72
   4   6  -1    8.73    0.56
   4   6  -1    8.57    0.50
   4   6  -1    8.99    0.53
  -4  -6   1    8.65    0.48
  -4  -6   1    8.20    0.46
  -4  -6   1    8.43    0.43
  -4  -6   1    8.17    0.37
  -4  -6   1    8.12    0.43
  -4  -6   1    8.75    0.43
   3   6  -1    1.53    0.27
   3   6  -1    1.23    0.24
   3   6  -1    1.09    0.14
   3   6  -1    1.38    0.24
  -3  -6   1    1.80    0.24
  -3  -6   1    1.46    0.18
  -3  -6   1    1.01    0.19
  -3  -6   1    1.12    0.16
  -3  -6   1    1.06    0.20
  -3  -6   1    1.27    0.17
  -3  -6   1    1.21    0.20
   2   6  -1   33.42    1.08
   2   6  -1   33.43    1.03
   2   6  -1   33.15    0.97
   2   6  -1   32.62    1.02
  -2  -6   1   32.93    0.91
  -2  -6   1   34.15    1.01
  -2  -6   1   33.32    1.05
  -2  -6   1   32.37    1.03
  -2  -6   1   33.09    0.98
  -2  -6   1   33.05    1.01
  -2  -6   1   32.00    0.96
   1   6  -1    2.39    0.24
   1   6  -1    2.87    0.25
   1   6  -1    2.87    0.29
   1   6  -1    2.25    0.24
   1   6  -1    1.97    0.28
  -1  -6   1    2.85    0.24
  -1  -6   1    2.91    0.25
  -1  -6   1    2.49    0.23
  -1  -6   1    2.05    0.22
  -1  -6   1    2.98    0.28
   0   6  -1   16.14    0.64
   0   6  -1   16.34    0.56
   0   6  -1   15.99    0.65
   0   6  -1   17.12    0.65
   0   6  -1   15.41    0.57
   0   6  -1   15.97    0.50
   0  -6   1   16.36    0.61
   0  -6   1   15.32    0.57
   0  -6   1   16.68    0.61
   0  -6   1   15.51    0.57
   0  -6   1   15.74    0.63
  -1   6  -1   20.66    0.64
  -1   6  -1   21.13    0.81
  -1   6  -1   22.24    0.78
  -1   6  -1   21.79    0.81
  -1   6  -1   20.78    0.80
   1  -6   1   21.12    0.69
   1  -6   1   21.27    0.78
   1  -6   1   20.34    0.72
   1  -6   1   20.95    0.76
   1  -6   1   21.20    0.75
  -2   6  -1   25.40    0.80
  -2   6  -1   26.09    0.98
  -2   6  -1   24.22    0.97
  -2   6  -1   25.51    0.94
   2  -6   1   26.96    0.95
   2  -6   1   26.14    0.80
   2  -6   1   26.04    0.92
   2  -6   1   25.14    0.86
   2  -6   1   27.34    0.91
  -3   6  -1    0.59    0.28
  -3   6  -1    0.27    0.28
  -3   6  -1    0.60    0.19
  -3   6  -1    0.48    0.29
   3  -6   1    0.37    0.26
   3  -6   1    0.49    0.20
   3  -6   1    0.93    0.27
   3  -6   1    0.58    0.22
  -4   6  -1    1.52    0.25
  -4   6  -1    2.22    0.40
  -4   6  -1    1.87    0.36
  -4   6  -1    2.18    0.27
  -4   6  -1    1.82    0.40
   4  -6   1    1.86    0.34
   4  -6   1    2.27    0.37
   4  -6   1    1.80    0.30
   4  -6   1    2.52    0.31
  -5   6  -1   10.11    0.63
  -5   6  -1   10.24    0.58
  -5   6  -1    9.42    0.75
  -5   6  -1    9.76    0.77
  -5   6  -1    9.22    0.73
  -5   6  -1   10.34    0.73
   5  -6   1   10.04    0.61
   5  -6   1   11.21    0.72
   5  -6   1    9.40    0.68
  -6   6  -1    0.21    0.41
  -6   6  -1    0.22    0.39
  -6   6  -1   -0.02    0.38
  -6   6  -1    0.58    0.42
   6  -6   1   -0.52    0.32
   6  -6   1    0.77    0.36
   6  -6   1    0.13    0.39
  -7   6  -1   25.48    1.28
  -7   6  -1   26.59    1.30
  -7   6  -1   25.45    1.30
  -7   6  -1   23.65    1.20
   7  -6   1   22.10    1.17
   7  -6   1   25.07    1.16
   7  -6   1   25.25    1.14
  10   5  -1    0.13    0.52
  10   5  -1   -0.57    0.53
 -10  -5   1   -0.29    0.47
   9   5  -1    0.43    0.51
   9   5  -1   -0.20    0.47
  -9  -5   1    0.15    0.39
  -9  -5   1    0.38    0.43
  -9  -5   1    0.37    0.44
   8   5  -1    7.70    0.70
   8   5  -1    7.28    0.70
  -8  -5   1    7.18    0.63
  -8  -5   1    7.29    0.61
  -8  -5   1    7.47    0.62
   7   5  -1   16.57    0.80
   7   5  -1   15.92    0.93
   7   5  -1   17.26    0.93
  -7  -5   1   17.78    0.85
  -7  -5   1   15.10    0.81
  -7  -5   1   17.15    0.86
   6   5  -1    1.43    0.38
   6   5  -1    1.59    0.32
   6   5  -1    2.11    0.38
  -6  -5   1    2.91    0.37
  -6  -5   1    1.33    0.29
  -6  -5   1    1.64    0.31
  -6  -5   1    1.47    0.30
   5   5  -1   35.05    1.23
   5   5  -1   33.90    1.15
   5   5  -1   36.56    1.24
  -5  -5   1   34.52    1.07
  -5  -5   1   35.95    1.15
  -5  -5   1   36.76    1.20
  -5  -5   1   37.11    1.17
  -5  -5   1   37.38    1.16
  -5  -5   1   36.98    1.15
   4   5  -1    2.25    0.28
   4   5  -1    2.55    0.31
   4   5  -1    2.85    0.32
  -4  -5   1    2.75    0.26
  -4  -5   1    2.40    0.24
  -4  -5   1    2.92    0.24
  -4  -5   1    2.13    0.24
  -4  -5   1    2.72    0.26
  -4  -5   1    2.86    0.20
   3   5  -1    0.79    0.20
   3   5  -1    0.48    0.09
   3   5  -1    0.30    0.18
   3   5  -1    0.27    0.20
  -3  -5   1    0.28    0.14
  -3  -5   1    0.48    0.14
  -3  -5   1    0.35    0.15
  -3  -5   1    0.39    0.16
  -3  -5   1    0.47    0.14
  -3  -5   1    0.36    0.15
  -3  -5   1    0.20    0.10
   2   5  -1    1.23    0.20
   2   5  -1    1.10    0.21
   2   5  -1    1.24    0.15
   2   5  -1    1.12    0.19
  -2  -5   1    1.57    0.20
  -2  -5   1    1.44    0.15
  -2  -5   1    0.99    0.16
  -2  -5   1    1.21    0.16
  -2  -5   1    1.08    0.18
  -2  -5   1    1.40    0.15
  -2  -5   1    1.30    0.13
   1   5  -1  131.67    3.48
   1   5  -1  135.18    3.53
   1   5  -1  140.04    3.51
   1   5  -1  129.70    3.48
   1   5  -1  132.40    3.48
  -1  -5   1  132.27    3.46
  -1  -5   1  126.49    3.49
  -1  -5   1  128.89    3.47
  -1  -5   1  131.09    3.47
  -1  -5   1  134.47    3.51
   0   5  -1   24.32    0.80
   0   5  -1   21.38    0.63
   0   5  -1   21.16    0.69
   0   5  -1   22.64    0.74
   0   5  -1   21.81    0.74
   0   5  -1   22.29    0.75
   0   5  -1   21.38    0.68
   0   5  -1   21.77    0.76
   0  -5   1   22.54    0.75
   0  -5   1   21.53    0.70
   0  -5   1   22.19    0.73
   0  -5   1   22.73    0.72
   0  -5   1   21.77    0.69
  -1   5  -1    0.79    0.17
  -1   5  -1    0.74    0.12
  -1   5  -1    0.53    0.19
  -1   5  -1    0.88    0.18
  -1   5  -1    0.58    0.19
  -1   5  -1    0.90    0.20
   1  -5   1    1.02    0.19
   1  -5   1    0.64    0.18
   1  -5   1    0.86    0.16
   1  -5   1    0.68    0.14
   1  -5   1    1.23    0.20
  -2   5  -1   -0.10    0.19
  -2   5  -1    0.03    0.11
  -2   5  -1   -0.05    0.19
  -2   5  -1    0.00    0.20
   2  -5   1   -0.05    0.14
   2  -5   1   -0.03    0.11
   2  -5   1   -0.05    0.17
   2  -5   1    0.00    0.15
   2  -5   1    0.06    0.18
  -3   5  -1    4.49    0.33
  -3   5  -1    4.59    0.41
  -3   5  -1    4.35    0.41
  -3   5  -1    4.73    0.40
  -3   5  -1    4.41    0.34
  -3   5  -1    5.69    0.45
   3  -5   1    4.80    0.37
   3  -5   1    4.41    0.31
   3  -5   1    5.27    0.42
   3  -5   1    4.99    0.39
   3  -5   1    4.87    0.36
  -4   5  -1    9.79    0.51
  -4   5  -1    9.73    0.68
  -4   5  -1    9.49    0.65
  -4   5  -1   10.10    0.50
  -4   5  -1    9.94    0.61
  -4   5  -1    8.55    0.63
   4  -5   1    8.82    0.47
   4  -5   1    9.51    0.52
   4  -5   1    8.43    0.56
   4  -5   1   10.23    0.61
   4  -5   1   10.06    0.57
  -5   5  -1   -0.09    0.24
  -5   5  -1    0.09    0.33
  -5   5  -1    0.21    0.24
  -5   5  -1   -0.27    0.31
  -5   5  -1   -0.19    0.28
  -5   5  -1    0.23    0.32
  -5   5  -1   -0.20    0.21
   5  -5   1    0.33    0.25
   5  -5   1    0.63    0.25
   5  -5   1    0.09    0.25
   5  -5   1    0.01    0.27
   5  -5   1   -0.15    0.27
  -6   5  -1    6.35    0.64
  -6   5  -1    8.19    0.56
  -6   5  -1    7.52    0.67
  -6   5  -1    8.03    0.58
  -6   5  -1    7.94    0.65
  -6   5  -1    8.48    0.62
  -6   5  -1    7.09    0.67
   6  -5   1    8.99    0.63
   6  -5   1    9.08    0.63
   6  -5   1    8.28    0.64
   6  -5   1    8.20    0.63
  -7   5  -1    0.74    0.40
  -7   5  -1    0.41    0.33
  -7   5  -1    0.74    0.46
  -7   5  -1   -0.30    0.41
  -7   5  -1   -0.01    0.40
  -7   5  -1   -0.08    0.32
  -7   5  -1    0.32    0.33
   7  -5   1   -0.20    0.35
   7  -5   1   -0.41    0.33
   7  -5   1   -0.13    0.35
  -8   5  -1    0.50    0.50
  -8   5  -1   -0.13    0.47
  -8   5  -1   -0.46    0.45
  -8   5  -1    0.87    0.56
  -8   5  -1    0.76    0.44
  10   4  -1    0.27    0.54
  10   4  -1   -0.07    0.52
 -10  -4   1   -0.24    0.47
   9   4  -1    9.96    0.83
   9   4  -1   11.13    0.89
  -9  -4   1   12.20    0.85
  -9  -4   1   12.55    0.91
  -9  -4   1   14.15    0.98
   8   4  -1    2.50    0.52
   8   4  -1    2.62    0.51
  -8  -4   1    2.77    0.46
  -8  -4   1    3.20    0.49
  -8  -4   1    2.41    0.44
   7   4  -1    3.43    0.48
   7   4  -1    2.91    0.46
  -7  -4   1    3.31    0.41
  -7  -4   1    3.39    0.42
  -7  -4   1    2.75    0.42
   6   4  -1   21.16    0.94
   6   4  -1   20.68    0.80
   6   4  -1   21.35    0.95
  -6  -4   1   21.58    0.84
  -6  -4   1   21.31    0.87
  -6  -4   1   21.42    0.83
  -6  -4   1   21.83    0.87
  -6  -4   1   22.82    0.91
   5   4  -1    0.02    0.20
   5   4  -1    0.39    0.25
   5   4  -1    0.32    0.25
  -5  -4   1    0.01    0.15
  -5  -4   1    0.25    0.19
  -5  -4   1    0.30    0.22
  -5  -4   1    0.25    0.20
  -5  -4   1   -0.12    0.19
  -5  -4   1    0.35    0.13
  -5  -4   1    0.03    0.20
   4   4  -1   97.47    2.73
   4   4  -1   98.87    2.74
   4   4  -1   95.06    2.65
  -4  -4   1  101.34    2.66
  -4  -4   1   99.46    2.66
  -4  -4   1  101.05    2.61
  -4  -4   1   96.06    2.66
  -4  -4   1   98.81    2.61
  -4  -4   1   97.33    2.57
  -4  -4   1   98.93    2.67
   3   4  -1    5.92    0.39
   3   4  -1    5.38    0.34
   3   4  -1    6.04    0.38
  -3  -4   1    5.43    0.30
  -3  -4   1    6.13    0.32
  -3  -4   1    5.98    0.30
  -3  -4   1    6.04    0.25
  -3  -4   1    5.38    0.31
  -3  -4   1    6.43    0.33
   2   4  -1  173.30    4.42
   2   4  -1  168.17    4.41
   2   4  -1  161.48    4.35
   2   4  -1  169.47    4.42
   2   4  -1  173.72    4.46
  -2  -4   1  167.81    4.40
  -2  -4   1  173.17    4.41
  -2  -4   1  174.92    4.36
  -2  -4   1  165.72    4.42
  -2  -4   1  167.79    4.38
  -2  -4   1  165.75    4.39
  -2  -4   1  169.06    4.36
   1   4  -1   28.83    0.85
   1   4  -1   30.04    0.87
   1   4  -1   28.60    0.90
   1   4  -1   28.73    0.86
  -1  -4   1   30.06    0.86
  -1  -4   1   28.67    0.79
  -1  -4   1   30.35    0.85
  -1  -4   1   29.43    0.87
  -1  -4   1   30.24    0.88
  -1  -4   1   29.82    0.86
   0   4  -1    4.11    0.29
   0   4  -1    3.92    0.24
   0   4  -1    4.13    0.31
   0   4  -1    4.25    0.28
   0   4  -1    4.17    0.27
   0   4  -1    4.01    0.27
   0   4  -1    3.92    0.18
   0   4  -1    3.59    0.23
   0  -4   1    3.91    0.23
   0  -4   1    4.21    0.28
   0  -4   1    4.11    0.25
   0  -4   1    3.88    0.25
   0  -4   1    4.20    0.27
  -1   4  -1    0.15    0.15
  -1   4  -1    0.16    0.15
  -1   4  -1    0.10    0.14
  -1   4  -1    0.20    0.13
  -1   4  -1    0.28    0.09
   1  -4   1    0.19    0.14
   1  -4   1    0.39    0.14
   1  -4   1    0.44    0.14
   1  -4   1    0.23    0.10
   1  -4   1    0.15    0.12
  -2   4  -1    6.24    0.29
  -2   4  -1    5.98    0.38
  -2   4  -1    6.67    0.41
  -2   4  -1    6.35    0.42
  -2   4  -1    5.84    0.40
  -2   4  -1    6.50    0.34
  -2   4  -1    6.11    0.30
   2  -4   1    6.41    0.37
   2  -4   1    6.50    0.36
   2  -4   1    6.27    0.28
   2  -4   1    5.57    0.33
   2  -4   1    5.70    0.38
  -3   4  -1  100.19    2.81
  -3   4  -1   99.68    2.70
  -3   4  -1  100.84    2.82
  -3   4  -1  103.86    2.78
  -3   4  -1  100.86    2.71
  -3   4  -1  100.76    2.83
  -3   4  -1  101.30    2.72
   3  -4   1  103.25    2.76
   3  -4   1  101.28    2.79
   3  -4   1   97.80    2.71
   3  -4   1  103.78    2.76
   3  -4   1  100.13    2.68
  -4   4  -1   -0.04    0.27
  -4   4  -1   -0.29    0.25
  -4   4  -1   -0.52    0.17
  -4   4  -1    0.42    0.20
  -4   4  -1    0.14    0.19
  -4   4  -1   -0.06    0.25
  -4   4  -1    0.01    0.25
   4  -4   1   -0.04    0.21
   4  -4   1    0.15    0.22
   4  -4   1   -0.46    0.17
   4  -4   1    0.08    0.20
   4  -4   1    0.04    0.24
  -5   4  -1   16.51    0.76
  -5   4  -1   15.74    0.69
  -5   4  -1   15.43    0.83
  -5   4  -1   14.91    0.79
  -5   4  -1   15.56    0.70
  -5   4  -1   15.62    0.81
  -5   4  -1   15.99    0.69
   5  -4   1   15.44    0.70
   5  -4   1   16.41    0.78
   5  -4   1   16.72    0.75
   5  -4   1   15.69    0.70
   5  -4   1   15.40    0.67
   5  -4   1   15.77    0.73
  -6   4  -1    3.83    0.49
  -6   4  -1    4.95    0.56
  -6   4  -1    3.18    0.49
  -6   4  -1    4.48    0.43
  -6   4  -1    4.07    0.41
  -6   4  -1    4.63    0.48
  -6   4  -1    4.13    0.43
   6  -4   1    4.05    0.47
   6  -4   1    4.31    0.43
   6  -4   1    4.16    0.41
   6  -4   1    4.34    0.47
   6  -4   1    3.89    0.46
   6  -4   1    5.36    0.43
   6  -4   1    4.25    0.44
   6  -4   1    4.22    0.43
  -7   4  -1    0.02    0.31
  -7   4  -1    0.42    0.32
  -7   4  -1   -0.19    0.37
  -7   4  -1    0.51    0.36
  -7   4  -1    0.11    0.32
  -7   4  -1    0.65    0.41
  -7   4  -1    0.53    0.42
   7  -4   1    0.40    0.35
   7  -4   1   -0.12    0.31
   7  -4   1    0.27    0.31
   7  -4   1    0.01    0.33
  -8   4  -1    2.19    0.53
  -8   4  -1    1.03    0.43
  -8   4  -1    1.77    0.52
  -8   4  -1    1.57    0.43
  -8   4  -1    2.01    0.44
  -8   4  -1    0.88    0.46
  -8   4  -1    2.75    0.48
  10   3  -1    3.58    0.66
  10   3  -1    2.21    0.60
 -10  -3   1    1.86    0.57
   9   3  -1    6.73    0.73
   9   3  -1    7.29    0.75
  -9  -3   1    5.93    0.64
  -9  -3   1    6.17    0.65
  -9  -3   1    6.85    0.65
   8   3  -1    0.30    0.40
   8   3  -1    1.00    0.44
  -8  -3   1    0.88    0.39
  -8  -3   1    0.96    0.41
  -8  -3   1    0.27    0.36
  -8  -3   1    0.65    0.36
   7   3  -1   10.96    0.76
   7   3  -1    9.55    0.75
  -7  -3   1    9.86    0.69
  -7  -3   1   10.00    0.70
  -7  -3   1   11.03    0.73
  -7  -3   1   10.17    0.68
   6   3  -1    0.13    0.22
   6   3  -1   -0.25    0.26
   6   3  -1    0.31    0.30
  -6  -3   1    0.14    0.24
  -6  -3   1   -0.15    0.23
  -6  -3   1   -0.16    0.25
  -6  -3   1   -0.27    0.22
   5   3  -1    2.49    0.26
   5   3  -1    1.97    0.32
   5   3  -1    2.24    0.32
  -5  -3   1    2.71    0.27
  -5  -3   1    2.35    0.28
  -5  -3   1    2.76    0.23
  -5  -3   1    2.12    0.29
  -5  -3   1    3.07    0.30
  -5  -3   1    2.90    0.29
   4   3  -1    2.28    0.23
   4   3  -1    2.25    0.28
   4   3  -1    2.20    0.29
  -4  -3   1    2.06    0.19
  -4  -3   1    2.20    0.24
  -4  -3   1    2.22    0.17
  -4  -3   1    2.36    0.24
  -4  -3   1    2.96    0.26
  -4  -3   1    2.74    0.27
  -4  -3   1    2.42    0.23
  -4  -3   1    2.50    0.22
  -4  -3   1    2.31    0.18
   3   3  -1   87.94    2.41
   3   3  -1   88.59    2.36
   3   3  -1   88.07    2.42
   3   3  -1   86.82    2.27
  -3  -3   1   89.13    2.35
  -3  -3   1   89.70    2.35
  -3  -3   1   87.52    2.29
  -3  -3   1   86.07    2.36
  -3  -3   1   87.50    2.36
  -3  -3   1   89.33    2.32
  -3  -3   1   89.01    2.32
  -3  -3   1   88.94    2.37
   2   3  -1   21.18    0.61
   2   3  -1   22.07    0.68
   2   3  -1   21.83    0.71
   2   3  -1   21.36    0.69
  -2  -3   1   21.98    0.61
  -2  -3   1   22.79    0.67
  -2  -3   1   20.93    0.64
  -2  -3   1   22.02    0.65
  -2  -3   1   21.63    0.68
  -2  -3   1   22.64    0.66
  -2  -3   1   22.42    0.65
   1   3  -1   57.43    1.60
   1   3  -1   59.45    1.61
   1   3  -1   61.22    1.62
   1   3  -1   61.23    1.62
   1   3  -1   60.67    1.64
  -1  -3   1   60.04    1.58
  -1  -3   1   59.52    1.57
  -1  -3   1   59.47    1.60
  -1  -3   1   60.78    1.62
  -1  -3   1   60.82    1.63
  -1  -3   1   60.25    1.61
   0   3  -1    7.52    0.33
   0   3  -1    7.87    0.32
   0   3  -1    7.21    0.30
   0   3  -1    7.32    0.31
   0   3  -1    7.11    0.32
   0   3  -1    7.59    0.28
   0   3  -1    6.89    0.27
   0  -3   1    7.76    0.32
   0  -3   1    7.87    0.32
   0  -3   1    7.31    0.30
   0  -3   1    7.32    0.28
   0  -3   1    7.51    0.30
  -1   3  -1   62.30    1.66
  -1   3  -1   60.95    1.74
  -1   3  -1   64.53    1.70
  -1   3  -1   62.59    1.73
  -1   3  -1   62.52    1.72
  -1   3  -1   64.57    1.75
   1  -3   1   62.10    1.66
   1  -3   1   66.99    1.73
   1  -3   1   63.91    1.73
   1  -3   1   62.82    1.70
  -2   3  -1   55.15    1.49
  -2   3  -1   55.10    1.54
  -2   3  -1   56.45    1.57
  -2   3  -1   53.92    1.48
  -2   3  -1   54.57    1.50
  -2   3  -1   52.38    1.57
  -2   3  -1   55.87    1.57
   2  -3   1   53.72    1.50
   2  -3   1   54.87    1.55
   2  -3   1   55.86    1.53
   2  -3   1   54.58    1.47
  -3   3  -1    0.27    0.17
  -3   3  -1    0.27    0.20
  -3   3  -1    0.24    0.15
  -3   3  -1    0.04    0.14
  -3   3  -1   -0.12    0.18
  -3   3  -1    0.44    0.20
  -3   3  -1    0.41    0.14
   3  -3   1    0.05    0.15
   3  -3   1   -0.05    0.17
   3  -3   1    0.11    0.14
   3  -3   1    0.20    0.14
  -4   3  -1   63.83    1.79
  -4   3  -1   60.85    1.86
  -4   3  -1   62.56    1.84
  -4   3  -1   60.74    1.76
  -4   3  -1   63.27    1.77
  -4   3  -1   61.03    1.76
  -4   3  -1   61.92    1.84
   4  -3   1   60.78    1.74
   4  -3   1   63.63    1.83
   4  -3   1   61.72    1.76
   4  -3   1   61.96    1.77
   4  -3   1   62.34    1.79
  -5   3  -1    5.77    0.46
  -5   3  -1    5.30    0.47
  -5   3  -1    6.39    0.52
  -5   3  -1    5.68    0.47
  -5   3  -1    6.85    0.52
  -5   3  -1    6.10    0.47
  -5   3  -1    6.37    0.45
   5  -3   1    5.97    0.46
   5  -3   1    5.95    0.42
   5  -3   1    7.30    0.52
   5  -3   1    6.63    0.51
   5  -3   1    6.09    0.48
  -6   3  -1    0.31    0.26
  -6   3  -1    0.39    0.34
  -6   3  -1    0.14    0.26
  -6   3  -1    0.56    0.28
  -6   3  -1    0.22    0.28
  -6   3  -1    0.41    0.32
  -6   3  -1    0.23    0.32
   6  -3   1    0.20    0.26
   6  -3   1    0.13    0.26
   6  -3   1   -0.07    0.25
   6  -3   1   -0.27    0.26
   6  -3   1    0.13    0.25
   6  -3   1    0.07    0.29
   6  -3   1    0.11    0.26
   6  -3   1   -0.26    0.24
  -7   3  -1    7.77    0.59
  -7   3  -1    6.92    0.65
  -7   3  -1    6.24    0.54
  -7   3  -1    5.48    0.53
  -7   3  -1    7.22    0.66
  -7   3  -1    6.78    0.57
  -7   3  -1    7.58    0.63
   7  -3   1    7.39    0.58
   7  -3   1    6.18    0.57
   7  -3   1    6.20    0.55
   7  -3   1    5.47    0.55
   7  -3   1    7.23    0.55
   7  -3   1    6.50    0.58
   7  -3   1    6.46    0.53
   7  -3   1    6.80    0.52
  -8   3  -1    4.79    0.55
  -8   3  -1    4.76    0.62
  -8   3  -1    4.49    0.58
  -8   3  -1    3.71    0.59
  -8   3  -1    3.80    0.52
  -8   3  -1    4.16    0.54
  -8   3  -1    4.66    0.55
   8  -3   1    5.19    0.56
   8  -3   1    5.12    0.54
  -9   3  -1    6.63    0.68
  -9   3  -1    5.28    0.72
  -9   3  -1    7.01    0.70
  10   2  -1    7.94    0.83
  10   2  -1    7.79    0.79
 -10  -2   1    7.61    0.78
   9   2  -1    1.54    0.52
   9   2  -1    1.33    0.53
  -9  -2   1    0.36    0.45
  -9  -2   1    1.22    0.45
  -9  -2   1    1.30    0.48
  -9  -2   1    1.26    0.48
   8   2  -1    6.86    0.66
   8   2  -1    8.02    0.69
  -8  -2   1    7.20    0.61
  -8  -2   1    6.53    0.62
  -8  -2   1    6.30    0.59
  -8  -2   1    6.69    0.60
   7   2  -1   13.33    0.83
   7   2  -1   13.56    0.83
  -7  -2   1   13.54    0.78
  -7  -2   1   12.65    0.72
  -7  -2   1   14.38    0.78
  -7  -2   1   12.92    0.76
   6   2  -1    0.84    0.32
   6   2  -1    0.97    0.33
  -6  -2   1    1.06    0.28
  -6  -2   1    1.67    0.30
  -6  -2   1    1.08    0.30
  -6  -2   1    0.97    0.28
  -6  -2   1    1.17    0.23
   5   2  -1    4.88    0.43
   5   2  -1    4.30    0.40
   5   2  -1    3.95    0.24
  -5  -2   1    5.08    0.39
  -5  -2   1    4.39    0.32
  -5  -2   1    4.84    0.38
  -5  -2   1    4.78    0.36
  -5  -2   1    5.09    0.37
   4   2  -1  119.88    3.35
   4   2  -1  123.60    3.25
   4   2  -1  129.16    3.37
   4   2  -1  123.20    3.20
  -4  -2   1  121.23    3.30
  -4  -2   1  124.93    3.27
  -4  -2   1  126.17    3.26
  -4  -2   1  124.37    3.32
  -4  -2   1  120.37    3.30
  -4  -2   1  126.29    3.31
   3   2  -1   17.44    0.50
   3   2  -1   18.11    0.56
   3   2  -1   17.54    0.60
   3   2  -1   17.78    0.63
   3   2  -1   17.37    0.62
  -3  -2   1   16.95    0.55
  -3  -2   1   18.05    0.58
  -3  -2   1   17.05    0.53
  -3  -2   1   16.92    0.51
  -3  -2   1   17.68    0.59
  -3  -2   1   18.08    0.58
  -3  -2   1   17.02    0.59
  -3  -2   1   17.36    0.57
   2   2  -1   84.63    2.30
   2   2  -1   87.78    2.27
   2   2  -1   85.13    2.22
   2   2  -1   84.57    2.30
  -2  -2   1   85.91    2.21
  -2  -2   1   87.30    2.26
  -2  -2   1   86.56    2.27
  -2  -2   1   86.59    2.25
  -2  -2   1   85.65    2.27
  -2  -2   1   87.10    2.24
  -2  -2   1   86.56    2.27
   1   2  -1   33.73    0.98
   1   2  -1   34.37    0.94
   1   2  -1   33.75    0.94
   1   2  -1   36.90    0.97
   1   2  -1   33.82    0.96
   1   2  -1   33.39    1.00
  -1  -2   1   36.42    0.93
  -1  -2   1   34.87    0.95
  -1  -2   1   35.68    0.97
  -1  -2   1   35.39    0.94
  -1  -2   1   36.57    0.96
  -1  -2   1   35.86    0.96
   0   2  -1   83.24    2.19
   0   2  -1   86.51    2.21
   0   2  -1   82.73    2.20
   0   2  -1   85.56    2.18
   0   2  -1   84.31    2.16
   0   2  -1   83.36    2.19
   0  -2   1   85.26    2.16
   0  -2   1   83.77    2.19
   0  -2   1   84.47    2.18
   0  -2   1   84.47    2.20
   0  -2   1   80.37    2.17
   0  -2   1   83.23    2.21
  -1   2  -1   55.78    1.48
  -1   2  -1   52.26    1.41
  -1   2  -1   52.74    1.42
  -1   2  -1   53.56    1.41
  -1   2  -1   55.17    1.47
  -1   2  -1   54.31    1.45
  -1   2  -1   52.89    1.47
  -1   2  -1   54.38    1.45
   1  -2   1   52.92    1.40
   1  -2   1   54.78    1.43
   1  -2   1   53.39    1.46
   1  -2   1   51.90    1.40
   1  -2   1   53.48    1.45
  -2   2  -1    0.32    0.11
  -2   2  -1    0.29    0.15
  -2   2  -1    0.07    0.13
  -2   2  -1    0.12    0.12
  -2   2  -1    0.16    0.15
  -2   2  -1    0.31    0.12
  -2   2  -1    0.00    0.11
  -2   2  -1    0.23    0.14
   2  -2   1    0.18    0.11
   2  -2   1    0.22    0.14
   2  -2   1    0.27    0.13
   2  -2   1    0.07    0.10
  -3   2  -1   49.10    1.38
  -3   2  -1   48.14    1.37
  -3   2  -1   47.24    1.36
  -3   2  -1   48.23    1.44
  -3   2  -1   48.69    1.42
  -3   2  -1   51.38    1.42
  -3   2  -1   47.79    1.36
   3  -2   1   48.35    1.36
   3  -2   1   47.68    1.39
   3  -2   1   47.87    1.35
  -4   2  -1    0.66    0.23
  -4   2  -1    0.33    0.20
  -4   2  -1    0.37    0.17
  -4   2  -1    0.25    0.17
  -4   2  -1    0.50    0.18
  -4   2  -1   -0.10    0.18
  -4   2  -1   -0.01    0.18
   4  -2   1    0.26    0.18
   4  -2   1    0.22    0.17
   4  -2   1    0.32    0.16
  -5   2  -1    2.73    0.36
  -5   2  -1    2.33    0.29
  -5   2  -1    2.84    0.34
  -5   2  -1    2.82    0.31
  -5   2  -1    2.87    0.32
  -5   2  -1    3.09    0.32
  -5   2  -1    2.54    0.33
   5  -2   1    2.68    0.30
   5  -2   1    2.38    0.31
   5  -2   1    3.29    0.33
   5  -2   1    2.23    0.31
  -6   2  -1    0.09    0.25
  -6   2  -1   -0.11    0.24
  -6   2  -1   -0.36    0.26
  -6   2  -1   -0.02    0.30
  -6   2  -1    0.10    0.28
  -6   2  -1   -0.09    0.25
  -6   2  -1    0.18    0.26
   6  -2   1    0.07    0.26
   6  -2   1    0.29    0.24
   6  -2   1   -0.30    0.25
   6  -2   1   -0.13    0.25
   6  -2   1   -0.13    0.24
  -7   2  -1    5.16    0.51
  -7   2  -1    5.35    0.49
  -7   2  -1    6.19    0.53
  -7   2  -1    6.71    0.61
  -7   2  -1    6.04    0.56
  -7   2  -1    6.54    0.61
  -7   2  -1    7.02    0.56
   7  -2   1    6.02    0.51
   7  -2   1    6.54    0.48
   7  -2   1    6.65    0.56
   7  -2   1    6.72    0.56
   7  -2   1    6.40    0.57
   7  -2   1    6.36    0.55
   7  -2   1    6.41    0.55
  -8   2  -1   13.80    0.91
  -8   2  -1   13.87    0.88
  -8   2  -1   14.91    0.96
  -8   2  -1   14.68    0.88
  -8   2  -1   12.66    0.82
  -8   2  -1   14.75    0.88
  -8   2  -1   13.29    0.92
   8  -2   1   14.37    0.94
   8  -2   1   14.54    0.86
   8  -2   1   15.37    0.92
  -9   2  -1    0.59    0.49
  -9   2  -1    0.96    0.46
  -9   2  -1    0.74    0.43
  -9   2  -1    0.91    0.45
   9  -2   1    0.30    0.42
   9  -2   1    0.61    0.47
  10   1  -1    2.94    0.63
 -10  -1   1    3.53    0.69
   9   1  -1    3.92    0.60
   9   1  -1    4.56    0.61
  -9  -1   1    4.11    0.58
  -9  -1   1    4.77    0.61
  -9  -1   1    3.43    0.52
  -9  -1   1    4.05    0.57
   8   1  -1    0.37    0.40
   8   1  -1    0.09    0.39
  -8  -1   1   -0.05    0.34
  -8  -1   1    0.21    0.34
  -8  -1   1    0.26    0.36
  -8  -1   1    0.59    0.38
   7   1  -1    9.98    0.76
   7   1  -1   10.95    0.78
  -7  -1   1   11.15    0.71
  -7  -1   1    9.68    0.67
  -7  -1   1    9.70    0.67
  -7  -1   1   10.27    0.69
   6   1  -1    2.10    0.37
   6   1  -1    1.98    0.35
  -6  -1   1    2.40    0.33
  -6  -1   1    1.60    0.32
  -6  -1   1    2.37    0.34
  -6  -1   1    2.37    0.33
  -6  -1   1    2.68    0.32
   5   1  -1   46.77    1.47
   5   1  -1   45.86    1.47
   5   1  -1   45.79    1.30
  -5  -1   1   45.35    1.38
  -5  -1   1   46.78    1.43
  -5  -1   1   48.92    1.43
  -5  -1   1   47.36    1.42
  -5  -1   1   48.40    1.42
   4   1  -1   13.93    0.60
   4   1  -1   15.13    0.48
   4   1  -1   14.56    0.48
   4   1  -1   16.24    0.63
  -4  -1   1   14.66    0.56
  -4  -1   1   15.24    0.58
  -4  -1   1   13.69    0.53
  -4  -1   1   14.86    0.52
  -4  -1   1   14.87    0.58
  -4  -1   1   14.12    0.57
   3   1  -1   35.34    0.97
   3   1  -1   35.10    1.06
   3   1  -1   34.21    1.06
   3   1  -1   34.39    0.96
  -3  -1   1   35.22    1.03
  -3  -1   1   34.05    1.01
  -3  -1   1   36.06    1.04
  -3  -1   1   36.61    1.00
  -3  -1   1   37.13    1.03
   2   1  -1    8.79    0.36
   2   1  -1    8.33    0.27
   2   1  -1    8.93    0.33
   2   1  -1    9.44    0.30
   2   1  -1    7.85    0.35
  -2  -1   1    8.07    0.30
  -2  -1   1    8.78    0.26
  -2  -1   1    9.01    0.32
  -2  -1   1    8.22    0.32
  -2  -1   1    8.84    0.32
  -2  -1   1    8.91    0.31
  -2  -1   1    7.52    0.29
   1   1  -1   20.13    0.60
   1   1  -1   20.75    0.62
   1   1  -1   20.15    0.61
   1   1  -1   20.35    0.59
   1   1  -1   23.38    0.64
  -1  -1   1   21.90    0.59
  -1  -1   1   22.43    0.60
  -1  -1   1   22.87    0.60
  -1  -1   1   22.26    0.59
  -1  -1   1   19.72    0.59
  -1  -1   1   21.95    0.60
  -1  -1   1   23.28    0.61
   0   1  -1   84.51    2.22
   0   1  -1   85.78    2.22
   0   1  -1   85.84    2.23
   0   1  -1   85.85    2.23
   0  -1   1   87.63    2.22
   0  -1   1   83.72    2.21
   0  -1   1   87.84    2.22
   0  -1   1   88.22    2.23
  -1   1  -1    0.55    0.08
  -1   1  -1    0.45    0.08
  -1   1  -1    0.31    0.09
  -1   1  -1    0.46    0.08
  -1   1  -1    0.41    0.10
  -1   1  -1    0.40    0.09
  -1   1  -1    0.54    0.07
  -1   1  -1    0.38    0.09
   1  -1   1    0.40    0.08
   1  -1   1    0.51    0.10
   1  -1   1    0.26    0.07
  -2   1  -1   56.92    1.51
  -2   1  -1   56.49    1.50
  -2   1  -1   57.22    1.51
  -2   1  -1   55.48    1.51
  -2   1  -1   55.93    1.55
  -2   1  -1   56.07    1.53
  -2   1  -1   55.09    1.50
  -2   1  -1   54.87    1.53
   2  -1   1   57.38    1.52
   2  -1   1   54.33    1.50
   2  -1   1   55.02    1.49
  -3   1  -1   77.55    2.14
  -3   1  -1   79.16    2.10
  -3   1  -1   80.80    2.13
  -3   1  -1   75.63    2.10
  -3   1  -1   79.05    2.10
  -3   1  -1   76.61    2.10
  -3   1  -1   74.90    2.15
   3  -1   1   81.44    2.13
   3  -1   1   77.48    2.11
  -4   1  -1    0.18    0.19
  -4   1  -1    0.01    0.17
  -4   1  -1    0.20    0.17
  -4   1  -1    0.14    0.15
  -4   1  -1   -0.08    0.15
  -4   1  -1    0.21    0.16
  -4   1  -1    0.00    0.15
   4  -1   1    0.20    0.17
   4  -1   1    0.33    0.17
   4  -1   1    0.21    0.17
  -5   1  -1    8.76    0.48
  -5   1  -1    9.03    0.50
  -5   1  -1    8.83    0.54
  -5   1  -1    8.87    0.55
  -5   1  -1    8.79    0.52
  -5   1  -1    9.28    0.51
  -5   1  -1    9.92    0.52
   5  -1   1    9.28    0.51
   5  -1   1    9.26    0.52
   5  -1   1    9.36    0.54
   5  -1   1    8.84    0.51
  -6   1  -1   18.57    0.78
  -6   1  -1   18.69    0.85
  -6   1  -1   20.30    0.83
  -6   1  -1   18.43    0.79
  -6   1  -1   18.10    0.80
  -6   1  -1   18.61    0.81
  -6   1  -1   17.70    0.85
   6  -1   1   18.89    0.84
   6  -1   1   20.28    0.82
   6  -1   1   19.40    0.74
   6  -1   1   19.10    0.83
   6  -1   1   20.23    0.85
  -7   1  -1   20.86    0.89
  -7   1  -1   20.02    0.92
  -7   1  -1   19.46    0.85
  -7   1  -1   19.99    0.97
  -7   1  -1   19.47    0.94
  -7   1  -1   19.11    0.87
  -7   1  -1   18.19    0.89
   7  -1   1   19.18    0.92
   7  -1   1   20.27    0.92
   7  -1   1   20.80    0.95
   7  -1   1   19.63    0.92
  -8   1  -1    1.54    0.44
  -8   1  -1    1.03    0.39
  -8   1  -1    1.85    0.45
  -8   1  -1    1.92    0.43
  -8   1  -1    1.83    0.41
   8  -1   1    1.83    0.44
   8  -1   1    1.35    0.43
   8  -1   1    1.34    0.44
  -9   1  -1    0.33    0.44
  -9   1  -1    0.58    0.41
  -9   1  -1    0.48    0.46
  -9   1  -1    0.06    0.42
   9  -1   1    0.28    0.45
   9  -1   1   -0.22    0.39
   9  -1   1    0.20    0.44
   9   0  -1    0.42    0.47
   9   0  -1   -0.58    0.44
   9   0  -1    0.10    0.46
  -9   0   1    0.28    0.43
  -9   0   1    0.62    0.45
  -9   0   1    0.14    0.43
  -9   0   1    0.42    0.40
   8   0  -1    2.10    0.48
   8   0  -1    2.21    0.49
  -8   0   1    2.08    0.45
  -8   0   1    1.64    0.42
  -8   0   1    2.26    0.46
  -8   0   1    2.31    0.44
   7   0  -1    0.05    0.27
   7   0  -1    0.26    0.34
   7   0  -1    0.12    0.36
  -7   0   1    0.68    0.31
  -7   0   1    0.07    0.32
  -7   0   1    0.27    0.31
  -7   0   1    0.69    0.30
  -7   0   1    0.41    0.31
   6   0  -1   47.31    1.51
   6   0  -1   45.50    1.49
   6   0  -1   42.67    1.32
  -6   0   1   46.65    1.46
  -6   0   1   44.93    1.44
  -6   0   1   45.27    1.44
  -6   0   1   44.48    1.38
  -6   0   1   44.03    1.45
  -6   0   1   44.54    1.42
   5   0  -1   58.73    1.75
   5   0  -1   55.82    1.61
   5   0  -1   58.94    1.75
  -5   0   1   57.86    1.71
  -5   0   1   56.21    1.70
  -5   0   1   56.78    1.69
  -5   0   1   57.86    1.67
  -5   0   1   59.06    1.69
  -5   0   1   58.60    1.70
  -5   0   1   57.40    1.66
   4   0  -1   37.41    1.09
   4   0  -1   39.32    1.20
   4   0  -1   37.68    1.19
  -4   0   1   37.85    1.15
  -4   0   1   38.82    1.16
  -4   0   1   38.54    1.17
  -4   0   1   36.81    1.14
  -4   0   1   37.67    1.14
  -4   0   1   39.64    1.14
  -4   0   1   38.79    1.13
   3   0  -1    0.28    0.15
   3   0  -1    0.30    0.15
   3   0  -1    0.17    0.10
  -3   0   1    0.27    0.12
  -3   0   1    0.36    0.13
  -3   0   1   -0.03    0.11
  -3   0   1    0.19    0.12
  -3   0   1    0.29    0.12
  -3   0   1    0.35    0.13
  -3   0   1    0.20    0.12
   2   0  -1   88.80    2.36
   2   0  -1   91.62    2.41
  -2   0   1   89.35    2.37
  -2   0   1   88.71    2.37
  -2   0   1   92.43    2.38
  -2   0   1   93.01    2.39
  -2   0   1   94.28    2.39
  -2   0   1   89.95    2.39
  -2   0   1   89.17    2.38
   1   0  -1   44.81    1.18
   1   0  -1   45.92    1.16
   1   0  -1   44.98    1.20
   1   0  -1   43.70    1.16
   1   0  -1   43.42    1.16
  -1   0   1   47.06    1.19
  -1   0   1   43.69    1.17
  -1   0   1   44.62    1.17
  -1   0   1   45.02    1.19
  -1   0   1   47.45    1.18
   0   0  -1    0.98    0.06
   0   0  -1    1.14    0.07
   0   0  -1    0.98    0.04
   0   0  -1    1.03    0.05
   0   0   1    0.96    0.06
   0   0   1    0.92    0.06
   0   0   1    0.85    0.06
   0   0   1    0.90    0.05
   0   0   1    1.12    0.06
  -1   0  -1  324.46    8.32
  -1   0  -1  310.52    8.34
  -1   0  -1  326.83    8.33
  -1   0  -1  318.09    8.35
  -1   0  -1  308.20    8.32
  -1   0  -1  351.87    8.35
  -1   0  -1  346.89    8.31
  -1   0  -1  310.73    8.33
   1   0   1  310.57    8.31
   1   0   1  353.41    8.33
   1   0   1  343.35    8.33
   1   0   1  323.01    8.32
  -2   0  -1   79.49    2.07
  -2   0  -1   75.57    2.08
  -2   0  -1   78.84    2.07
  -2   0  -1   77.35    2.09
  -2   0  -1   81.52    2.07
  -2   0  -1   81.79    2.05
  -2   0  -1   77.98    2.06
   2   0   1   80.04    2.08
   2   0   1   74.04    2.07
   2   0   1   78.32    2.06
  -3   0  -1    4.78    0.29
  -3   0  -1    5.69    0.29
  -3   0  -1    5.53    0.28
  -3   0  -1    5.25    0.27
  -3   0  -1    5.19    0.32
  -3   0  -1    5.98    0.30
  -3   0  -1    6.16    0.30
   3   0   1    5.19    0.29
   3   0   1    5.92    0.33
   3   0   1    5.41    0.31
  -4   0  -1    0.85    0.19
  -4   0  -1    0.95    0.17
  -4   0  -1    0.89    0.17
  -4   0  -1    0.78    0.18
  -4   0  -1    0.91    0.19
  -4   0  -1    0.78    0.20
  -4   0  -1    0.81    0.18
   4   0   1    1.08    0.19
   4   0   1    0.82    0.19
   4   0   1    0.75    0.19
  -5   0  -1    8.94    0.45
  -5   0  -1    8.46    0.50
  -5   0  -1    8.17    0.51
  -5   0  -1    9.10    0.53
  -5   0  -1    8.69    0.47
  -5   0  -1    9.29    0.49
  -5   0  -1    8.17    0.51
   5   0   1    9.01    0.52
   5   0   1    9.33    0.51
   5   0   1    8.66    0.52
  -6   0  -1   18.97    0.84
  -6   0  -1   18.31    0.76
  -6   0  -1   19.73    0.86
  -6   0  -1   19.63    0.76
  -6   0  -1   19.23    0.81
  -6   0  -1   19.38    0.80
  -6   0  -1   18.90    0.79
   6   0   1   19.07    0.70
   6   0   1   19.68    0.85
   6   0   1   20.32    0.82
   6   0   1   18.22    0.83
  -7   0  -1   -0.04    0.28
  -7   0  -1   -0.51    0.27
  -7   0  -1    0.15    0.24
  -7   0  -1    0.18    0.32
  -7   0  -1    0.15    0.30
  -7   0  -1    0.20    0.30
   7   0   1    0.61    0.33
   7   0   1    0.79    0.33
   7   0   1    0.21    0.32
   7   0   1   -0.21    0.27
  -8   0  -1    5.72    0.56
  -8   0  -1    5.00    0.54
  -8   0  -1    4.24    0.54
  -8   0  -1    4.56    0.51
  -8   0  -1    3.87    0.49
   8   0   1    5.42    0.57
   8   0   1    5.20    0.57
   8   0   1    4.34    0.55
  -9   0  -1    0.66    0.43
  -9   0  -1   -0.08    0.41
  -9   0  -1   -0.08    0.37
  -9   0  -1    0.06    0.41
   9   0   1    0.34    0.45
   9   0   1   -0.19    0.43
   9  -1  -1    1.08    0.50
   9  -1  -1    0.60    0.47
   9  -1  -1    0.97    0.52
  -9   1   1    0.95    0.45
  -9   1   1    0.23    0.45
  -9   1   1    0.83    0.42
   8  -1  -1    1.05    0.44
   8  -1  -1    1.26    0.47
  -8   1   1    1.50    0.43
  -8   1   1    0.58    0.38
  -8   1   1    0.62    0.39
  -8   1   1    1.79    0.42
   7  -1  -1   20.68    0.95
   7  -1  -1   24.31    1.07
   7  -1  -1   24.12    1.05
  -7   1   1   20.45    0.98
  -7   1   1   22.45    0.97
  -7   1   1   21.80    0.95
  -7   1   1   22.50    0.99
  -7   1   1   23.93    0.99
  -7   1   1   19.55    0.91
   6  -1  -1    1.27    0.26
   6  -1  -1    1.06    0.22
   6  -1  -1    1.89    0.36
   6  -1  -1    1.08    0.28
   6  -1  -1    1.38    0.34
  -6   1   1    1.27    0.31
  -6   1   1    0.99    0.28
  -6   1   1    1.04    0.29
  -6   1   1    1.17    0.30
  -6   1   1    1.06    0.29
  -6   1   1    0.99    0.29
  -6   1   1    1.20    0.29
   5  -1  -1    8.60    0.40
   5  -1  -1    8.24    0.54
   5  -1  -1    8.51    0.45
   5  -1  -1    7.95    0.50
   5  -1  -1    9.27    0.55
  -5   1   1    8.22    0.49
  -5   1   1    7.62    0.48
  -5   1   1    8.74    0.51
  -5   1   1    7.62    0.48
  -5   1   1    8.25    0.50
  -5   1   1    9.69    0.51
  -5   1   1    8.70    0.51
   4  -1  -1    3.73    0.29
   4  -1  -1    4.04    0.33
   4  -1  -1    4.30    0.36
  -4   1   1    4.03    0.30
  -4   1   1    4.43    0.34
  -4   1   1    4.81    0.33
  -4   1   1    4.88    0.35
  -4   1   1    3.92    0.31
  -4   1   1    4.58    0.32
  -4   1   1    4.18    0.34
   3  -1  -1   10.40    0.41
  -3   1   1   10.40    0.43
  -3   1   1   10.64    0.43
  -3   1   1   10.54    0.44
  -3   1   1   10.46    0.41
  -3   1   1   11.13    0.44
  -3   1   1   10.23    0.42
  -3   1   1   10.50    0.42
   2  -1  -1   36.40    1.00
   2  -1  -1   35.30    0.98
  -2   1   1   35.93    1.01
  -2   1   1   36.56    1.02
  -2   1   1   35.35    1.01
  -2   1   1   35.42    1.02
  -2   1   1   36.61    1.02
  -2   1   1   37.12    1.01
  -2   1   1   36.46    1.00
   1  -1  -1    0.13    0.07
   1  -1  -1    0.10    0.07
   1  -1  -1    0.12    0.08
  -1   1   1    0.22    0.09
  -1   1   1    0.12    0.07
  -1   1   1    0.13    0.09
  -1   1   1    0.21    0.08
  -1   1   1    0.13    0.09
  -1   1   1    0.02    0.08
  -1   1   1    0.12    0.09
   0  -1  -1  305.63    7.84
   0  -1  -1  309.96    7.82
   0  -1  -1  314.61    7.85
   0  -1  -1  321.13    7.84
   0   1   1  335.32    7.84
   0   1   1  304.55    7.82
   0   1   1  303.79    7.82
   0   1   1  292.87    7.83
   0   1   1  299.47    7.82
   0   1   1  303.44    7.85
   0   1   1  294.97    7.81
  -1  -1  -1   46.49    1.19
  -1  -1  -1   45.32    1.19
  -1  -1  -1   45.86    1.20
  -1  -1  -1   43.22    1.20
  -1  -1  -1   45.26    1.19
  -1  -1  -1   46.00    1.18
  -1  -1  -1   47.05    1.18
   1   1   1   45.56    1.19
   1   1   1   45.38    1.21
   1   1   1   44.75    1.20
   1   1   1   45.42    1.19
  -2  -1  -1   13.94    0.43
  -2  -1  -1   15.26    0.45
  -2  -1  -1   14.58    0.47
  -2  -1  -1   14.44    0.44
  -2  -1  -1   13.75    0.45
  -2  -1  -1   14.29    0.41
  -2  -1  -1   14.38    0.45
   2   1   1   13.67    0.45
   2   1   1   13.62    0.41
   2   1   1   13.70    0.46
  -3  -1  -1   20.62    0.62
  -3  -1  -1   19.39    0.58
  -3  -1  -1   19.37    0.63
  -3  -1  -1   18.87    0.61
  -3  -1  -1   19.44    0.58
  -3  -1  -1   18.88    0.64
  -3  -1  -1   18.97    0.63
   3   1   1   18.08    0.63
   3   1   1   18.94    0.64
  -4  -1  -1   41.28    1.26
  -4  -1  -1   43.75    1.28
  -4  -1  -1   43.08    1.21
  -4  -1  -1   41.73    1.27
  -4  -1  -1   41.45    1.25
  -4  -1  -1   42.47    1.25
  -4  -1  -1   42.62    1.20
   4   1   1   44.13    1.27
   4   1   1   43.47    1.29
  -5  -1  -1   91.36    2.46
  -5  -1  -1   90.16    2.52
  -5  -1  -1   92.34    2.54
  -5  -1  -1   89.54    2.54
  -5  -1  -1   92.36    2.55
  -5  -1  -1   91.15    2.52
   5   1   1   93.93    2.55
   5   1   1   90.27    2.56
   5   1   1   89.60    2.41
  -6  -1  -1    0.20    0.24
  -6  -1  -1    0.58    0.25
  -6  -1  -1    0.92    0.27
  -6  -1  -1    0.28    0.20
  -6  -1  -1    0.50    0.26
  -6  -1  -1   -0.03    0.24
   6   1   1    0.38    0.27
   6   1   1    0.23    0.26
   6   1   1   -0.57    0.21
  -7  -1  -1    1.64    0.36
  -7  -1  -1    1.40    0.33
  -7  -1  -1    1.07    0.36
  -7  -1  -1    1.29    0.33
  -7  -1  -1    0.70    0.30
   7   1   1    1.25    0.34
   7   1   1    1.43    0.36
   7   1   1    1.28    0.36
   7   1   1    0.80    0.30
  -8  -1  -1    3.59    0.51
  -8  -1  -1    4.42    0.53
  -8  -1  -1    2.99    0.47
  -8  -1  -1    3.58    0.47
   8   1   1    3.91    0.54
   8   1   1    4.24    0.52
   8   1   1    3.76    0.49
  -9  -1  -1   10.33    0.80
  -9  -1  -1   10.01    0.78
  -9  -1  -1   10.50    0.82
   9   1   1   10.69    0.84
   9   1   1    9.02    0.76
   9   1   1   12.13    0.90
 -10  -1  -1    0.87    0.54
 -10  -1  -1    0.81    0.53
  10   1   1    1.12    0.55
  10   1   1    0.84    0.74
   9  -2  -1    6.05    0.66
   9  -2  -1    7.21    0.76
  -9   2   1    6.88    0.69
  -9   2   1    5.93    0.68
  -9   2   1    6.67    0.67
   8  -2  -1   13.89    0.98
   8  -2  -1   15.59    0.94
   8  -2  -1   15.61    1.01
  -8   2   1   10.10    1.17
  -8   2   1   15.27    0.94
  -8   2   1   14.85    0.88
  -8   2   1   16.00    0.94
  -8   2   1   13.18    0.91
   7  -2  -1   14.38    0.85
   7  -2  -1   11.51    0.73
   7  -2  -1   13.34    0.83
  -7   2   1   10.89    0.76
  -7   2   1   12.12    0.76
  -7   2   1   11.64    0.78
  -7   2   1   11.32    0.73
  -7   2   1   11.78    0.76
  -7   2   1   10.91    0.73
  -7   2   1   11.24    0.77
   6  -2  -1    5.61    0.43
   6  -2  -1    5.11    0.48
   6  -2  -1    3.71    0.47
   6  -2  -1    4.51    0.36
   6  -2  -1    5.37    0.45
   6  -2  -1    5.58    0.44
  -6   2   1    4.86    0.47
  -6   2   1    4.68    0.45
  -6   2   1    4.59    0.42
  -6   2   1    5.02    0.47
  -6   2   1    5.53    0.47
  -6   2   1    6.01    0.46
  -6   2   1    5.34    0.47
   5  -2  -1    0.22    0.17
   5  -2  -1    0.44    0.21
   5  -2  -1    0.22    0.25
   5  -2  -1   -0.06    0.21
   5  -2  -1    0.35    0.21
   5  -2  -1    0.45    0.26
  -5   2   1    0.45    0.23
  -5   2   1    0.76    0.26
  -5   2   1    0.35    0.23
  -5   2   1    0.73    0.24
  -5   2   1    0.13    0.21
  -5   2   1    0.28    0.22
  -5   2   1    0.28    0.23
   4  -2  -1   12.63    0.54
   4  -2  -1   12.44    0.53
   4  -2  -1   11.87    0.49
   4  -2  -1   12.81    0.55
  -4   2   1   13.15    0.58
  -4   2   1   12.46    0.52
  -4   2   1   11.90    0.58
  -4   2   1   13.86    0.56
  -4   2   1   12.29    0.53
  -4   2   1   13.22    0.56
  -4   2   1   13.07    0.56
   3  -2  -1  223.26    5.91
   3  -2  -1  231.86    5.91
   3  -2  -1  224.84    5.89
   3  -2  -1  231.59    5.91
  -3   2   1  229.28    5.93
  -3   2   1  225.94    5.90
  -3   2   1  232.32    5.90
  -3   2   1  226.58    5.94
  -3   2   1  230.31    5.93
  -3   2   1  229.08    5.95
  -3   2   1  225.00    5.92
   2  -2  -1    0.73    0.13
   2  -2  -1    0.28    0.11
   2  -2  -1    0.36    0.12
  -2   2   1    0.56    0.14
  -2   2   1    0.50    0.12
  -2   2   1    0.45    0.12
  -2   2   1    0.59    0.12
  -2   2   1    0.76    0.15
  -2   2   1    0.58    0.14
  -2   2   1    0.47    0.14
   1  -2  -1   98.28    2.56
   1  -2  -1   95.56    2.54
   1  -2  -1   95.90    2.53
   1  -2  -1   95.30    2.56
  -1   2   1  101.04    2.54
  -1   2   1   99.55    2.57
  -1   2   1  100.55    2.54
  -1   2   1   98.11    2.57
  -1   2   1   95.65    2.59
  -1   2   1   96.83    2.57
  -1   2   1   99.38    2.54
  -1   2   1  103.05    2.59
   0  -2  -1    6.83    0.22
   0  -2  -1    6.89    0.20
   0  -2  -1    6.46    0.24
   0  -2  -1    6.91    0.20
   0   2   1    6.02    0.25
   0   2   1    6.20    0.22
   0   2   1    5.87    0.24
   0   2   1    6.83    0.26
   0   2   1    6.88    0.25
   0   2   1    6.79    0.21
  -1  -2  -1   44.98    1.21
  -1  -2  -1   46.48    1.18
  -1  -2  -1   44.90    1.18
  -1  -2  -1   45.89    1.20
  -1  -2  -1   46.95    1.20
  -1  -2  -1   45.31    1.18
  -1  -2  -1   45.86    1.19
   1   2   1   47.86    1.20
   1   2   1   44.22    1.22
   1   2   1   42.49    1.19
   1   2   1   41.91    1.22
   1   2   1   44.85    1.20
  -2  -2  -1  443.83   11.69
  -2  -2  -1  464.41   11.68
  -2  -2  -1  476.52   11.69
  -2  -2  -1  447.38   11.70
  -2  -2  -1  445.29   11.68
  -2  -2  -1  457.55   11.68
   2   2   1  469.43   11.71
   2   2   1  466.36   11.72
   2   2   1  460.67   11.68
  -3  -2  -1   68.23    1.83
  -3  -2  -1   64.75    1.82
  -3  -2  -1   68.53    1.77
  -3  -2  -1   67.34    1.82
  -3  -2  -1   67.34    1.76
  -3  -2  -1   67.39    1.85
  -3  -2  -1   65.90    1.80
  -3  -2  -1   66.84    1.84
   3   2   1   70.23    1.80
   3   2   1   68.32    1.86
   3   2   1   69.28    1.87
  -4  -2  -1   28.01    0.88
  -4  -2  -1   29.85    0.81
  -4  -2  -1   29.20    0.89
  -4  -2  -1   28.00    0.90
  -4  -2  -1   28.79    0.90
  -4  -2  -1   26.46    0.90
   4   2   1   28.48    0.82
   4   2   1   28.53    0.92
   4   2   1   27.76    0.93
   4   2   1   27.61    0.76
  -5  -2  -1    2.90    0.30
  -5  -2  -1    2.55    0.21
  -5  -2  -1    2.29    0.28
  -5  -2  -1    2.76    0.30
   5   2   1    2.55    0.32
   5   2   1    2.32    0.30
  -6  -2  -1    9.61    0.57
  -6  -2  -1    8.87    0.57
  -6  -2  -1    9.34    0.45
  -6  -2  -1   10.95    0.58
  -6  -2  -1    9.51    0.55
  -6  -2  -1    9.76    0.58
   6   2   1   10.84    0.62
   6   2   1   10.40    0.60
  -7  -2  -1    0.69    0.31
  -7  -2  -1    0.68    0.30
  -7  -2  -1    1.01    0.35
  -7  -2  -1    1.53    0.34
  -7  -2  -1    0.66    0.32
   7   2   1    1.33    0.37
   7   2   1    1.38    0.35
  -8  -2  -1    2.35    0.45
  -8  -2  -1    2.52    0.47
  -8  -2  -1    2.58    0.42
   8   2   1    1.10    0.39
   8   2   1    2.23    0.45
   8   2   1    2.44    0.48
  -9  -2  -1    5.52    0.59
  -9  -2  -1    4.60    0.59
  -9  -2  -1    4.63    0.62
   9   2   1    5.06    0.61
   9   2   1    5.72    0.68
   9   2   1    4.42    0.61
 -10  -2  -1    2.99    0.61
 -10  -2  -1    4.01    0.63
  10   2   1    3.26    0.73
  10   2   1    2.63    0.65
  -9   3   1    1.76    0.51
  -9   3   1    0.82    0.46
   8  -3  -1    5.71    0.67
   8  -3  -1    5.92    0.65
   8  -3  -1    7.09    0.64
  -8   3   1    6.76    0.67
  -8   3   1    7.00    0.64
  -8   3   1    7.13    0.66
  -8   3   1    5.59    0.60
  -8   3   1    6.94    0.66
  -8   3   1    4.96    0.73
  -8   3   1    6.37    0.60
   7  -3  -1    5.73    0.57
   7  -3  -1    5.09    0.51
   7  -3  -1    5.94    0.62
   7  -3  -1    5.80    0.52
   7  -3  -1    5.06    0.47
  -7   3   1    5.23    0.52
  -7   3   1    5.47    0.55
  -7   3   1    4.45    0.52
  -7   3   1    4.22    0.53
  -7   3   1    4.96    0.51
  -7   3   1    4.55    0.51
  -7   3   1    4.84    0.55
   6  -3  -1    0.22    0.24
   6  -3  -1    0.33    0.24
   6  -3  -1    0.05    0.33
   6  -3  -1   -0.12    0.26
   6  -3  -1   -0.27    0.29
   6  -3  -1    0.05    0.25
   6  -3  -1    0.35    0.24
  -6   3   1    0.11    0.28
  -6   3   1   -0.33    0.26
  -6   3   1   -0.19    0.27
  -6   3   1    0.25    0.30
  -6   3   1    0.16    0.26
  -6   3   1   -0.19    0.26
  -6   3   1   -0.11    0.30
   5  -3  -1    5.64    0.45
   5  -3  -1    5.28    0.39
   5  -3  -1    6.24    0.48
   5  -3  -1    6.19    0.44
  -5   3   1    5.05    0.45
  -5   3   1    6.52    0.52
  -5   3   1    5.02    0.46
  -5   3   1    5.89    0.48
  -5   3   1    6.28    0.47
  -5   3   1    5.87    0.47
  -5   3   1    6.38    0.45
   4  -3  -1   19.23    0.68
   4  -3  -1   17.46    0.64
   4  -3  -1   17.36    0.68
   4  -3  -1   17.71    0.67
  -4   3   1   17.02    0.65
  -4   3   1   17.43    0.73
  -4   3   1   17.64    0.73
  -4   3   1   16.85    0.64
  -4   3   1   17.94    0.68
  -4   3   1   16.41    0.70
  -4   3   1   15.78    0.69
   3  -3  -1   -0.08    0.13
   3  -3  -1    0.00    0.14
   3  -3  -1    0.20    0.15
   3  -3  -1    0.22    0.15
  -3   3   1    0.09    0.17
  -3   3   1    0.19    0.14
  -3   3   1    0.32    0.19
  -3   3   1    0.33    0.16
  -3   3   1   -0.53    0.15
  -3   3   1    0.25    0.14
  -3   3   1    0.12    0.19
   2  -3  -1   34.53    0.97
   2  -3  -1   35.35    0.99
   2  -3  -1   34.63    1.02
   2  -3  -1   33.85    1.01
  -2   3   1   35.22    0.98
  -2   3   1   35.40    1.02
  -2   3   1   35.07    1.06
  -2   3   1   35.00    1.04
  -2   3   1   34.49    0.99
  -2   3   1   35.17    1.07
  -2   3   1   35.50    1.04
   1  -3  -1   29.27    0.77
   1  -3  -1   27.42    0.81
   1  -3  -1   28.27    0.78
   1  -3  -1   27.71    0.81
   1  -3  -1   28.37    0.75
  -1   3   1   27.63    0.83
  -1   3   1   27.59    0.76
  -1   3   1   27.09    0.76
  -1   3   1   28.61    0.84
  -1   3   1   28.44    0.81
  -1   3   1   27.47    0.77
  -1   3   1   26.71    0.84
   0  -3  -1    6.66    0.27
   0  -3  -1    6.74    0.25
   0  -3  -1    6.94    0.22
   0  -3  -1    6.82    0.27
   0  -3  -1    7.04    0.24
   0   3   1    6.30    0.29
   0   3   1    6.89    0.28
   0   3   1    6.14    0.24
   0   3   1    6.60    0.29
   0   3   1    6.45    0.25
   0   3   1    6.40    0.28
  -1  -3  -1  459.31   11.52
  -1  -3  -1  439.49   11.53
  -1  -3  -1  463.07   11.50
  -1  -3  -1  454.24   11.51
  -1  -3  -1  445.75   11.47
  -1  -3  -1  456.03   11.48
   1   3   1  459.24   11.54
   1   3   1  447.94   11.52
   1   3   1  459.97   11.51
   1   3   1  445.57   11.49
   1   3   1  438.33   11.52
   1   3   1  442.72   11.54
   1   3   1  469.80   11.50
  -2  -3  -1  151.64    3.81
  -2  -3  -1  150.41    3.85
  -2  -3  -1  150.15    3.88
  -2  -3  -1  143.58    3.85
  -2  -3  -1  152.09    3.87
  -2  -3  -1  148.20    3.85
  -2  -3  -1  154.37    3.86
   2   3   1  144.22    3.87
   2   3   1  149.94    3.91
   2   3   1  147.56    3.90
   2   3   1  152.12    3.88
  -3  -3  -1  140.57    3.72
  -3  -3  -1  141.73    3.70
  -3  -3  -1  142.64    3.71
  -3  -3  -1  144.90    3.76
  -3  -3  -1  143.35    3.74
  -3  -3  -1  141.07    3.73
   3   3   1  144.63    3.78
   3   3   1  147.67    3.78
   3   3   1  140.71    3.72
  -4  -3  -1   22.41    0.74
  -4  -3  -1   22.28    0.75
  -4  -3  -1   23.45    0.75
  -4  -3  -1   23.19    0.77
  -4  -3  -1   23.04    0.74
  -4  -3  -1   21.89    0.65
  -4  -3  -1   21.37    0.69
   4   3   1   22.12    0.79
   4   3   1   21.49    0.80
   4   3   1   22.24    0.71
  -5  -3  -1   20.20    0.75
  -5  -3  -1   20.00    0.73
  -5  -3  -1   20.50    0.73
  -5  -3  -1   20.14    0.73
   5   3   1   18.81    0.67
   5   3   1   18.92    0.79
   5   3   1   18.44    0.77
  -6  -3  -1    0.11    0.24
  -6  -3  -1    0.72    0.25
  -6  -3  -1    0.18    0.23
  -6  -3  -1    0.29    0.23
   6   3   1    0.59    0.28
   6   3   1    0.56    0.21
   6   3   1    0.61    0.29
  -7  -3  -1   24.51    1.00
  -7  -3  -1   24.79    0.99
  -7  -3  -1   25.57    1.02
  -7  -3  -1   24.13    1.03
   7   3   1   26.47    1.10
   7   3   1   27.55    1.07
  -8  -3  -1    9.29    0.68
  -8  -3  -1    8.49    0.64
  -8  -3  -1    7.66    0.66
   8   3   1    8.32    0.69
   8   3   1    8.01    0.64
   8   3   1    7.91    0.66
  -9  -3  -1    6.52    0.62
  -9  -3  -1    7.48    0.69
  -9  -3  -1    5.39    0.65
   9   3   1    5.72    0.65
   9   3   1    6.28    0.72
   9   3   1    6.76    0.67
 -10  -3  -1    2.59    0.59
 -10  -3  -1    3.17    0.61
  10   3   1    1.88    0.56
  10   3   1    3.20    0.75
  10   3   1    2.17    0.59
  -8   4   1    0.64    0.45
  -8   4   1    0.59    0.42
  -8   4   1    0.13    0.40
  -8   4   1    0.53    0.46
  -8   4   1    0.53    0.47
  -8   4   1    0.55    0.38
  -8   4   1    0.58    0.40
   7  -4  -1    0.03    0.40
   7  -4  -1   -0.08    0.32
   7  -4  -1   -0.26    0.33
   7  -4  -1   -0.47    0.35
  -7   4   1    0.00    0.37
  -7   4   1    0.05    0.37
  -7   4   1   -0.10    0.36
  -7   4   1   -0.23    0.30
  -7   4   1    0.24    0.33
  -7   4   1   -0.03    0.37
  -7   4   1    0.50    0.34
   6  -4  -1    0.32    0.27
   6  -4  -1    0.40    0.26
   6  -4  -1    0.24    0.27
   6  -4  -1    0.26    0.30
   6  -4  -1    0.72    0.30
   6  -4  -1    0.74    0.34
   6  -4  -1    0.28    0.36
  -6   4   1    0.73    0.35
  -6   4   1    0.05    0.28
  -6   4   1    0.79    0.30
  -6   4   1    0.47    0.29
  -6   4   1    0.65    0.35
  -6   4   1    0.66    0.33
  -6   4   1    0.58    0.37
   5  -4  -1   18.18    0.76
   5  -4  -1   17.92    0.72
   5  -4  -1   17.04    0.75
   5  -4  -1   18.54    0.74
   5  -4  -1   18.94    0.82
  -5   4   1   18.28    0.82
  -5   4   1   18.55    0.84
  -5   4   1   18.95    0.76
  -5   4   1   17.70    0.77
  -5   4   1   16.65    0.85
  -5   4   1   17.63    0.83
  -5   4   1   17.37    0.73
   4  -4  -1   -0.02    0.22
   4  -4  -1    0.18    0.19
   4  -4  -1    0.19    0.17
   4  -4  -1    0.24    0.20
   4  -4  -1    0.27    0.19
  -4   4   1   -0.44    0.23
  -4   4   1   -0.23    0.24
  -4   4   1   -0.35    0.23
  -4   4   1    0.18    0.18
  -4   4   1   -0.06    0.19
  -4   4   1    0.09    0.18
  -4   4   1   -0.01    0.23
   3  -4  -1   34.07    1.05
   3  -4  -1   36.50    1.11
   3  -4  -1   36.90    1.12
   3  -4  -1   36.97    1.09
  -3   4   1   36.18    1.07
  -3   4   1   35.77    1.19
  -3   4   1   36.98    1.15
  -3   4   1   37.13    1.11
  -3   4   1   36.41    1.16
  -3   4   1   36.10    1.18
  -3   4   1   36.29    1.07
   2  -4  -1   38.15    1.14
   2  -4  -1   38.64    1.09
   2  -4  -1   38.12    1.14
   2  -4  -1   40.32    1.11
  -2   4   1   40.22    1.21
  -2   4   1   39.12    1.13
  -2   4   1   36.55    1.08
  -2   4   1   39.74    1.10
  -2   4   1   39.41    1.17
  -2   4   1   38.82    1.19
  -2   4   1   37.59    1.08
   1  -4  -1   41.94    1.12
   1  -4  -1   41.56    1.19
   1  -4  -1   42.46    1.19
   1  -4  -1   41.67    1.13
   1  -4  -1   41.63    1.15
  -1   4   1   41.31    1.21
  -1   4   1   41.35    1.17
  -1   4   1   40.29    1.11
  -1   4   1   41.97    1.23
  -1   4   1   41.01    1.19
  -1   4   1   40.79    1.20
  -1   4   1   41.96    1.14
  -1   4   1   41.26    1.21
   0  -4  -1   17.56    0.51
   0  -4  -1   16.84    0.50
   0  -4  -1   16.21    0.54
   0  -4  -1   16.46    0.54
   0  -4  -1   16.97    0.49
   0   4   1   16.43    0.56
   0   4   1   16.03    0.50
   0   4   1   16.47    0.55
   0   4   1   16.00    0.55
   0   4   1   16.29    0.52
   0   4   1   15.67    0.56
  -1  -4  -1   40.03    1.07
  -1  -4  -1   38.80    1.08
  -1  -4  -1   39.23    1.09
  -1  -4  -1   39.59    1.03
  -1  -4  -1   38.52    1.11
  -1  -4  -1   40.25    1.10
   1   4   1   39.21    1.14
   1   4   1   40.42    1.09
   1   4   1   39.08    1.09
   1   4   1   40.17    1.13
   1   4   1   38.22    1.11
   1   4   1   39.30    1.10
  -2  -4  -1  181.35    4.65
  -2  -4  -1  181.56    4.63
  -2  -4  -1  182.74    4.65
  -2  -4  -1  178.17    4.66
  -2  -4  -1  180.12    4.68
  -2  -4  -1  177.00    4.62
   2   4   1  180.00    4.67
   2   4   1  174.57    4.70
   2   4   1  180.00    4.70
   2   4   1  185.10    4.60
  -3  -4  -1   38.05    1.06
  -3  -4  -1   36.33    1.09
  -3  -4  -1   37.72    1.09
  -3  -4  -1   38.14    1.07
  -3  -4  -1   37.90    1.06
  -3  -4  -1   39.11    1.07
   3   4   1   37.06    1.14
   3   4   1   35.55    1.14
   3   4   1   36.78    1.09
  -4  -4  -1   57.45    1.64
  -4  -4  -1   58.85    1.68
  -4  -4  -1   58.39    1.62
  -4  -4  -1   58.99    1.60
  -4  -4  -1   60.66    1.69
  -4  -4  -1   59.53    1.67
  -4  -4  -1   56.94    1.64
   4   4   1   59.58    1.64
   4   4   1   58.15    1.71
   4   4   1   59.97    1.73
  -5  -4  -1    2.90    0.28
  -5  -4  -1    2.74    0.20
  -5  -4  -1    2.64    0.28
  -5  -4  -1    1.94    0.26
  -5  -4  -1    2.37    0.27
  -5  -4  -1    2.33    0.22
  -5  -4  -1    2.31    0.28
   5   4   1    2.35    0.33
   5   4   1    2.03    0.30
   5   4   1    2.54    0.27
  -6  -4  -1   25.09    0.97
  -6  -4  -1   25.58    0.92
  -6  -4  -1   26.36    0.95
  -6  -4  -1   26.25    0.96
   6   4   1   27.22    1.02
   6   4   1   26.15    0.89
   6   4   1   25.55    1.03
  -7  -4  -1    7.71    0.61
  -7  -4  -1    9.48    0.66
  -7  -4  -1    8.10    0.66
   7   4   1    8.08    0.64
   7   4   1    9.22    0.69
  -8  -4  -1   22.13    1.00
  -8  -4  -1   22.69    1.07
  -8  -4  -1   22.97    1.05
   8   4   1   22.46    1.09
   8   4   1   21.31    1.04
   8   4   1   23.64    1.14
  -9  -4  -1    4.03    0.56
  -9  -4  -1    4.40    0.55
  -9  -4  -1    4.09    0.58
   9   4   1    3.57    0.57
   9   4   1    4.49    0.61
   9   4   1    4.55    0.65
 -10  -4  -1    1.45    0.55
 -10  -4  -1    2.87    0.59
  10   4   1    1.06    0.56
  10   4   1    1.98    0.56
  -8   5   1    0.51    0.44
  -8   5   1    0.78    0.45
  -8   5   1    0.36    0.49
  -8   5   1    0.65    0.51
  -8   5   1    0.81    0.43
   7  -5  -1    1.06    0.41
   7  -5  -1    0.21    0.43
  -7   5   1    0.82    0.36
  -7   5   1    1.32    0.43
  -7   5   1    1.02    0.46
  -7   5   1    0.62    0.42
  -7   5   1    0.61    0.38
  -7   5   1    0.66    0.35
  -7   5   1    0.10    0.42
   6  -5  -1   17.80    0.89
   6  -5  -1   17.60    0.89
   6  -5  -1   18.21    0.85
   6  -5  -1   18.42    0.84
  -6   5   1   18.54    0.97
  -6   5   1   17.69    0.97
  -6   5   1   19.48    0.88
  -6   5   1   17.42    0.98
  -6   5   1   17.32    0.94
  -6   5   1   17.62    0.84
  -6   5   1   17.19    0.81
   5  -5  -1    0.12    0.25
   5  -5  -1    0.22    0.26
   5  -5  -1    0.37    0.24
   5  -5  -1    0.28    0.25
   5  -5  -1   -0.34    0.29
  -5   5   1   -0.16    0.30
  -5   5   1    0.04    0.25
  -5   5   1   -0.08    0.32
  -5   5   1    0.33    0.34
  -5   5   1    0.06    0.24
  -5   5   1   -0.40    0.24
  -5   5   1   -0.30    0.31
   4  -5  -1   21.43    0.79
   4  -5  -1   22.16    0.82
   4  -5  -1   23.22    0.83
   4  -5  -1   20.73    0.76
   4  -5  -1   20.65    0.74
   4  -5  -1   21.76    0.88
  -4   5   1   20.35    0.76
  -4   5   1   21.22    0.92
  -4   5   1   20.58    0.90
  -4   5   1   21.59    0.89
  -4   5   1   21.10    0.90
  -4   5   1   20.87    0.80
  -4   5   1   20.41    0.76
   3  -5  -1    6.13    0.42
   3  -5  -1    6.54    0.43
   3  -5  -1    6.18    0.34
   3  -5  -1    6.75    0.37
   3  -5  -1    6.89    0.40
  -3   5   1    6.20    0.39
  -3   5   1    6.32    0.50
  -3   5   1    6.03    0.51
  -3   5   1    6.73    0.36
  -3   5   1    6.53    0.36
  -3   5   1    5.91    0.48
   2  -5  -1    0.46    0.18
   2  -5  -1    0.46    0.15
   2  -5  -1    0.74    0.14
   2  -5  -1    1.00    0.19
   2  -5  -1    0.59    0.12
  -2   5   1    0.86    0.22
  -2   5   1    0.61    0.13
  -2   5   1    0.77    0.21
  -2   5   1    0.72    0.14
  -2   5   1    0.70    0.22
  -2   5   1    0.34    0.16
   1  -5  -1    0.11    0.11
   1  -5  -1   -0.15    0.13
   1  -5  -1   -0.17    0.11
   1  -5  -1   -0.17    0.14
   1  -5  -1    0.08    0.10
  -1   5   1    0.04    0.16
  -1   5   1   -0.04    0.11
  -1   5   1    0.11    0.17
  -1   5   1    0.23    0.14
  -1   5   1    0.21    0.12
  -1   5   1   -0.08    0.08
  -1   5   1   -0.30    0.14
   0  -5  -1    0.49    0.11
   0  -5  -1    0.20    0.13
   0  -5  -1    0.41    0.10
   0  -5  -1    0.22    0.11
   0  -5  -1    0.28    0.14
   0   5   1    0.54    0.16
   0   5   1    0.45    0.12
   0   5   1    0.75    0.14
   0   5   1    0.52    0.16
   0   5   1    0.52    0.12
   0   5   1    0.86    0.19
   0   5   1    0.72    0.17
  -1  -5  -1  153.12    3.92
  -1  -5  -1  151.69    3.96
  -1  -5  -1  148.50    3.95
  -1  -5  -1  149.97    3.98
  -1  -5  -1  154.73    3.88
  -1  -5  -1  150.42    3.94
   1   5   1  146.46    3.95
   1   5   1  154.63    4.01
   1   5   1  151.36    3.95
   1   5   1  145.51    3.97
   1   5   1  155.67    3.95
   1   5   1  156.01    3.99
  -2  -5  -1    7.92    0.29
  -2  -5  -1    8.10    0.34
  -2  -5  -1    8.22    0.36
  -2  -5  -1    7.00    0.37
  -2  -5  -1    7.63    0.34
  -2  -5  -1    8.09    0.28
   2   5   1    7.75    0.41
   2   5   1    7.50    0.31
   2   5   1    8.13    0.41
   2   5   1    7.38    0.39
  -3  -5  -1   17.75    0.57
  -3  -5  -1   17.28    0.51
  -3  -5  -1   17.62    0.60
  -3  -5  -1   17.86    0.64
  -3  -5  -1   17.45    0.60
  -3  -5  -1   17.57    0.58
  -3  -5  -1   17.44    0.57
   3   5   1   17.57    0.63
   3   5   1   17.46    0.66
   3   5   1   17.46    0.67
  -4  -5  -1   21.44    0.68
  -4  -5  -1   20.23    0.69
  -4  -5  -1   20.82    0.69
  -4  -5  -1   20.80    0.74
  -4  -5  -1   20.85    0.69
   4   5   1   20.60    0.80
   4   5   1   21.28    0.79
   4   5   1   20.29    0.73
  -5  -5  -1   31.20    1.03
  -5  -5  -1   30.77    0.99
  -5  -5  -1   29.53    0.95
  -5  -5  -1   31.26    1.05
  -5  -5  -1   31.17    1.03
  -5  -5  -1   30.20    0.92
  -5  -5  -1   30.95    1.00
   5   5   1   30.80    1.00
   5   5   1   31.55    1.09
   5   5   1   29.78    1.07
  -6  -5  -1    0.76    0.25
  -6  -5  -1    0.47    0.26
  -6  -5  -1    0.50    0.27
  -6  -5  -1    0.58    0.27
  -6  -5  -1    0.32    0.26
  -6  -5  -1    0.26    0.15
   6   5   1    0.22    0.31
   6   5   1    0.83    0.31
   6   5   1    0.42    0.26
  -7  -5  -1   24.83    1.00
  -7  -5  -1   26.86    1.07
  -7  -5  -1   24.27    0.98
   7   5   1   25.15    1.09
   7   5   1   24.91    0.95
   7   5   1   23.80    1.10
  -8  -5  -1   13.27    0.87
  -8  -5  -1   12.70    0.81
  -8  -5  -1   14.76    0.91
   8   5   1   13.22    0.92
   8   5   1   13.26    0.89
   8   5   1   14.20    0.86
  -9  -5  -1    1.04    0.44
  -9  -5  -1    0.49    0.39
  -9  -5  -1    0.15    0.42
   9   5   1    0.54    0.46
   9   5   1   -0.31    0.43
   9   5   1   -0.47    0.45
 -10  -5  -1    0.88    0.49
 -10  -5  -1   -0.39    0.46
  10   5   1    0.08    0.50
  10   5   1   -0.43    0.50
   7  -6  -1    6.60    0.68
   7  -6  -1    5.76    0.61
  -7   6   1    5.35    0.58
  -7   6   1    6.41    0.71
  -7   6   1    5.58    0.69
  -7   6   1    6.01    0.64
   6  -6  -1    0.19    0.33
   6  -6  -1    0.08    0.36
   6  -6  -1    0.00    0.33
  -6   6   1   -0.38    0.37
  -6   6   1   -0.42    0.28
  -6   6   1   -0.15    0.39
  -6   6   1    0.47    0.43
   5  -6  -1   16.96    0.82
   5  -6  -1   17.62    0.81
   5  -6  -1   17.53    0.89
  -5   6   1   17.78    0.94
  -5   6   1   16.81    0.77
  -5   6   1   14.26    0.91
  -5   6   1   14.86    0.71
  -5   6   1   15.36    0.73
  -5   6   1   16.91    0.88
   4  -6  -1    3.95    0.46
   4  -6  -1    2.78    0.35
   4  -6  -1    2.90    0.37
   4  -6  -1    3.38    0.38
  -4   6   1    3.53    0.32
  -4   6   1    3.08    0.43
  -4   6   1    2.15    0.39
  -4   6   1    3.56    0.35
  -4   6   1    3.36    0.31
  -4   6   1    2.92    0.43
   3  -6  -1    0.04    0.17
   3  -6  -1    0.49    0.25
   3  -6  -1    0.14    0.22
   3  -6  -1    0.32    0.19
  -3   6   1    0.82    0.28
  -3   6   1    0.03    0.27
  -3   6   1    0.44    0.29
  -3   6   1    0.58    0.20
  -3   6   1    0.44    0.17
   2  -6  -1    9.86    0.43
   2  -6  -1   10.81    0.53
   2  -6  -1   10.31    0.53
   2  -6  -1   10.03    0.41
   2  -6  -1   11.44    0.48
  -2   6   1   10.56    0.40
  -2   6   1   10.26    0.44
  -2   6   1   11.14    0.47
  -2   6   1   10.07    0.57
  -2   6   1   10.87    0.59
  -2   6   1    9.84    0.58
   1  -6  -1   18.24    0.69
   1  -6  -1   18.70    0.60
   1  -6  -1   17.55    0.68
   1  -6  -1   19.16    0.63
   1  -6  -1   17.96    0.61
  -1   6   1   19.04    0.68
  -1   6   1   18.80    0.74
  -1   6   1   18.53    0.72
  -1   6   1   17.98    0.63
  -1   6   1   19.48    0.72
   0  -6  -1   65.70    1.79
   0  -6  -1   64.11    1.75
   0  -6  -1   61.09    1.80
   0  -6  -1   67.36    1.75
   0  -6  -1   62.29    1.72
   0   6   1   63.36    1.81
   0   6   1   63.43    1.76
   0   6   1   62.35    1.73
   0   6   1   63.28    1.81
   0   6   1   63.11    1.81
   0   6   1   66.91    1.85
  -1  -6  -1   36.41    1.09
  -1  -6  -1   35.91    1.02
  -1  -6  -1   35.59    1.05
  -1  -6  -1   36.47    1.07
  -1  -6  -1   35.83    0.96
  -1  -6  -1   36.02    1.04
   1   6   1   34.16    1.05
   1   6   1   35.18    1.06
   1   6   1   35.10    1.12
   1   6   1   37.04    1.11
   1   6   1   34.17    1.09
  -2  -6  -1   46.94    1.24
  -2  -6  -1   45.19    1.29
  -2  -6  -1   44.36    1.35
  -2  -6  -1   44.58    1.31
  -2  -6  -1   45.95    1.31
  -2  -6  -1   46.56    1.32
   2   6   1   43.35    1.33
   2   6   1   46.43    1.27
   2   6   1   45.57    1.33
   2   6   1   45.69    1.24
   2   6   1   47.70    1.37
   2   6   1   46.20    1.38
  -3  -6  -1    0.79    0.13
  -3  -6  -1    0.67    0.14
  -3  -6  -1    0.68    0.14
  -3  -6  -1    0.34    0.15
  -3  -6  -1    0.69    0.19
  -3  -6  -1    0.92    0.17
  -3  -6  -1    0.83    0.16
   3   6   1    0.89    0.22
   3   6   1    0.77    0.20
   3   6   1    1.00    0.23
  -4  -6  -1   25.79    0.83
  -4  -6  -1   27.17    0.83
  -4  -6  -1   25.75    0.85
  -4  -6  -1   26.47    0.87
  -4  -6  -1   26.57    0.90
  -4  -6  -1   26.47    0.83
   4   6   1   27.10    0.95
   4   6   1   24.26    0.94
   4   6   1   25.13    0.88
  -5  -6  -1   -0.03    0.17
  -5  -6  -1    0.03    0.17
  -5  -6  -1    0.12    0.23
  -5  -6  -1   -0.15    0.19
  -5  -6  -1    0.31    0.20
  -5  -6  -1    0.17    0.22
   5   6   1    0.00    0.23
   5   6   1   -0.07    0.26
   5   6   1    0.24    0.27
  -6  -6  -1    2.52    0.33
  -6  -6  -1    2.24    0.32
  -6  -6  -1    1.53    0.22
  -6  -6  -1    2.01    0.36
  -6  -6  -1    2.16    0.34
   6   6   1    1.71    0.37
   6   6   1    2.21    0.40
   6   6   1    2.75    0.36
  -7  -6  -1   13.83    0.77
  -7  -6  -1   13.58    0.74
  -7  -6  -1   13.51    0.80
  -7  -6  -1   12.98    0.76
   7   6   1   13.54    0.75
   7   6   1   13.42    0.85
   7   6   1   14.87    0.85
  -8  -6  -1    0.45    0.37
  -8  -6  -1    0.43    0.38
  -8  -6  -1    0.42    0.34
   8   6   1   -0.14    0.42
   8   6   1    0.31    0.38
   8   6   1    0.19    0.40
  -9  -6  -1    0.26    0.45
  -9  -6  -1    0.54    0.41
  -9  -6  -1    0.29    0.39
   9   6   1   -0.25    0.47
   9   6   1   -0.67    0.42
   9   6   1    0.14    0.44
 -10  -6  -1    1.03    0.49
 -10  -6  -1   -0.11    0.50
  10   6   1    0.44    0.54
  10   6   1   -0.18    0.51
   7  -7  -1    0.20    0.42
   7  -7  -1    0.45    0.45
  -7   7   1    0.05    0.49
  -7   7   1    0.44    0.46
   6  -7  -1    9.81    0.76
   6  -7  -1   10.46    0.79
  -6   7   1    9.77    0.83
  -6   7   1    9.57    0.76
  -6   7   1    9.02    0.81
   5  -7  -1    2.60    0.42
   5  -7  -1    2.97    0.43
   5  -7  -1    2.28    0.47
  -5   7   1    3.01    0.50
  -5   7   1    2.60    0.48
  -5   7   1    2.86    0.39
  -5   7   1    1.69    0.47
   4  -7  -1    1.53    0.34
   4  -7  -1    1.73    0.36
   4  -7  -1    1.49    0.39
  -4   7   1    1.26    0.38
  -4   7   1    0.91    0.36
  -4   7   1    1.31    0.29
  -4   7   1    1.10    0.38
   3  -7  -1   -0.21    0.27
   3  -7  -1    0.33    0.25
   3  -7  -1   -0.34    0.24
  -3   7   1    0.07    0.19
  -3   7   1   -0.12    0.31
  -3   7   1   -0.01    0.29
  -3   7   1   -0.23    0.29
   2  -7  -1   32.06    1.08
   2  -7  -1   30.28    0.96
   2  -7  -1   31.67    0.95
   2  -7  -1   31.11    0.99
   2  -7  -1   30.32    1.06
  -2   7   1   30.53    1.12
  -2   7   1   30.92    1.13
  -2   7   1   31.10    0.99
   1  -7  -1   63.94    1.80
   1  -7  -1   62.95    1.86
   1  -7  -1   64.03    1.79
   1  -7  -1   64.75    1.88
   1  -7  -1   63.21    1.77
  -1   7   1   67.97    1.80
  -1   7   1   64.16    1.90
  -1   7   1   64.90    1.91
  -1   7   1   64.78    1.86
  -1   7   1   64.04    1.90
  -1   7   1   63.81    1.80
   0  -7  -1    4.29    0.27
   0  -7  -1    4.42    0.30
   0  -7  -1    4.23    0.35
   0  -7  -1    4.03    0.30
   0  -7  -1    4.09    0.33
   0   7   1    4.14    0.31
   0   7   1    4.37    0.32
   0   7   1    4.27    0.35
   0   7   1    4.26    0.37
   0   7   1    4.09    0.31
   0   7   1    4.07    0.34
   0   7   1    4.28    0.36
  -1  -7  -1   24.33    0.76
  -1  -7  -1   23.72    0.78
  -1  -7  -1   24.24    0.85
  -1  -7  -1   23.24    0.81
  -1  -7  -1   24.63    0.81
   1   7   1   26.54    0.92
   1   7   1   26.40    0.89
   1   7   1   23.33    0.85
   1   7   1   24.27    0.82
   1   7   1   23.06    0.80
   1   7   1   25.80    0.87
  -2  -7  -1    0.50    0.12
  -2  -7  -1    0.40    0.16
  -2  -7  -1    0.84    0.22
  -2  -7  -1    0.34    0.17
  -2  -7  -1    0.63    0.18
  -2  -7  -1    0.64    0.16
   2   7   1    0.49    0.16
   2   7   1    0.12    0.19
   2   7   1    0.41    0.20
   2   7   1    0.66    0.23
   2   7   1    0.39    0.20
  -3  -7  -1   45.22    1.33
  -3  -7  -1   46.14    1.36
  -3  -7  -1   44.49    1.29
  -3  -7  -1   47.39    1.26
  -3  -7  -1   45.33    1.40
  -3  -7  -1   45.96    1.28
  -3  -7  -1   44.61    1.34
   3   7   1   46.90    1.44
   3   7   1   45.34    1.38
   3   7   1   46.65    1.26
   3   7   1   47.67    1.42
  -4  -7  -1    7.49    0.46
  -4  -7  -1    8.25    0.50
  -4  -7  -1    7.73    0.41
  -4  -7  -1    8.34    0.42
  -4  -7  -1    8.88    0.43
  -4  -7  -1    8.28    0.46
   4   7   1    7.95    0.54
   4   7   1    7.88    0.55
   4   7   1    8.31    0.53
  -5  -7  -1   33.96    1.07
  -5  -7  -1   33.97    1.09
  -5  -7  -1   32.94    1.08
  -5  -7  -1   34.80    1.17
  -5  -7  -1   35.10    1.09
   5   7   1   33.07    1.21
   5   7   1   33.36    1.21
   5   7   1   35.28    1.16
  -6  -7  -1   31.42    1.20
  -6  -7  -1   29.94    1.01
  -6  -7  -1   33.25    1.10
  -6  -7  -1   31.21    1.08
  -6  -7  -1   31.63    1.16
   6   7   1   31.84    1.23
   6   7   1   33.40    1.15
   6   7   1   30.67    1.21
  -7  -7  -1    0.29    0.31
  -7  -7  -1    0.63    0.35
  -7  -7  -1   -0.01    0.29
  -7  -7  -1    0.24    0.29
   7   7   1    0.39    0.38
   7   7   1    0.45    0.34
   7   7   1   -0.81    0.34
  -8  -7  -1    0.55    0.38
  -8  -7  -1    0.19    0.41
  -8  -7  -1    0.17    0.34
  -8  -7  -1    0.39    0.37
   8   7   1    0.37    0.43
   8   7   1   -0.26    0.36
   8   7   1   -0.62    0.38
   8   7   1   -0.08    0.41
  -9  -7  -1    0.32    0.42
  -9  -7  -1    0.67    0.49
  -9  -7  -1    0.78    0.43
   9   7   1    0.65    0.51
   9   7   1    0.78    0.51
   9   7   1    1.27    0.49
 -10  -7  -1    6.39    0.79
 -10  -7  -1    8.14    0.75
  10   7   1    6.93    0.78
  10   7   1    6.33    0.77
   6  -8  -1   -0.34    0.38
   6  -8  -1    0.54    0.47
  -6   8   1    0.41    0.48
  -6   8   1    0.16    0.48
   5  -8  -1    0.62    0.42
   5  -8  -1    1.02    0.40
   5  -8  -1    0.95    0.37
  -5   8   1    0.89    0.42
  -5   8   1    0.20    0.43
   4  -8  -1    3.47    0.45
   4  -8  -1    2.98    0.48
   4  -8  -1    3.18    0.46
  -4   8   1    2.36    0.47
  -4   8   1    2.93    0.47
   3  -8  -1    1.83    0.38
   3  -8  -1    1.68    0.35
   3  -8  -1    1.64    0.39
  -3   8   1    2.07    0.41
  -3   8   1    1.84    0.34
  -3   8   1    1.42    0.39
   2  -8  -1   19.15    0.84
   2  -8  -1   19.83    0.86
  -2   8   1   19.06    0.90
  -2   8   1   20.28    0.74
  -2   8   1   21.40    0.93
   1  -8  -1    6.76    0.40
   1  -8  -1    6.89    0.52
   1  -8  -1    6.20    0.45
   1  -8  -1    6.44    0.37
   1  -8  -1    6.46    0.43
  -1   8   1    6.30    0.51
  -1   8   1    6.47    0.51
  -1   8   1    6.52    0.39
  -1   8   1    5.90    0.49
   0  -8  -1   12.27    0.60
   0  -8  -1   13.51    0.63
   0  -8  -1   13.00    0.56
   0  -8  -1   13.05    0.52
   0  -8  -1   11.95    0.49
   0   8   1   13.34    0.51
   0   8   1   12.37    0.63
   0   8   1   11.74    0.60
   0   8   1   13.08    0.64
   0   8   1   13.58    0.53
   0   8   1   11.43    0.65
  -1  -8  -1    3.86    0.30
  -1  -8  -1    4.74    0.34
  -1  -8  -1    4.58    0.39
  -1  -8  -1    4.36    0.35
  -1  -8  -1    4.36    0.33
   1   8   1    4.69    0.41
   1   8   1    4.41    0.33
   1   8   1    4.38    0.38
   1   8   1    4.50    0.39
   1   8   1    4.07    0.34
  -2  -8  -1   11.01    0.57
  -2  -8  -1   11.02    0.40
  -2  -8  -1   12.12    0.55
  -2  -8  -1   11.27    0.49
  -2  -8  -1   11.57    0.51
  -2  -8  -1   11.64    0.54
   2   8   1   10.72    0.57
   2   8   1   12.04    0.61
   2   8   1   11.97    0.63
   2   8   1   12.45    0.58
   2   8   1   12.44    0.52
  -3  -8  -1   28.17    0.94
  -3  -8  -1   27.12    0.98
  -3  -8  -1   24.88    0.88
  -3  -8  -1   28.32    0.90
  -3  -8  -1   27.61    0.83
  -3  -8  -1   27.10    0.91
   3   8   1   26.64    0.84
   3   8   1   29.39    0.97
   3   8   1   27.65    1.00
   3   8   1   27.43    0.97
   3   8   1   27.90    0.84
   3   8   1   28.80    1.03
  -4  -8  -1   24.14    0.84
  -4  -8  -1   24.06    0.84
  -4  -8  -1   23.49    0.82
  -4  -8  -1   23.46    0.90
  -4  -8  -1   20.80    0.84
  -4  -8  -1   23.87    0.78
   4   8   1   24.47    0.97
   4   8   1   23.04    0.92
   4   8   1   22.67    0.90
  -5  -8  -1   16.71    0.71
  -5  -8  -1   17.86    0.69
  -5  -8  -1   16.92    0.78
  -5  -8  -1   17.40    0.69
  -5  -8  -1   16.07    0.73
  -5  -8  -1   18.09    0.69
   5   8   1   16.79    0.80
   5   8   1   15.65    0.84
   5   8   1   16.95    0.83
  -6  -8  -1    1.07    0.34
  -6  -8  -1    0.54    0.28
  -6  -8  -1    1.47    0.29
  -6  -8  -1    1.18    0.26
  -6  -8  -1    1.03    0.37
   6   8   1    0.58    0.34
   6   8   1    1.07    0.38
   6   8   1    1.05    0.38
  -7  -8  -1    1.48    0.27
  -7  -8  -1    1.22    0.39
  -7  -8  -1    1.42    0.36
  -7  -8  -1    1.38    0.35
  -7  -8  -1    1.18    0.42
   7   8   1    0.73    0.38
   7   8   1    1.09    0.44
   7   8   1    1.53    0.46
   7   8   1    1.03    0.37
  -8  -8  -1    2.47    0.54
  -8  -8  -1    2.15    0.43
  -8  -8  -1    1.56    0.45
  -8  -8  -1    2.10    0.43
   8   8   1    2.46    0.49
   8   8   1    2.22    0.50
   8   8   1    1.98    0.53
   8   8   1    2.35    0.53
  -9  -8  -1   13.75    0.92
  -9  -8  -1   12.54    0.90
  -9  -8  -1   10.76    0.92
   9   8   1   14.87    1.09
   9   8   1   11.98    0.96
   9   8   1   11.82    0.95
 -10  -8  -1    0.95    0.51
 -10  -8  -1    0.14    0.56
  10   8   1    0.09    0.54
  10   8   1   -0.75    0.52
   6  -9  -1    0.34    0.47
   6  -9  -1    0.38    0.50
  -6   9   1    0.51    0.55
  -6   9   1    0.77    0.54
   5  -9  -1    1.74    0.49
   5  -9  -1    2.46    0.55
   5  -9  -1    2.91    0.52
  -5   9   1    2.33    0.56
  -5   9   1    2.90    0.58
   4  -9  -1    4.85    0.55
   4  -9  -1    4.81    0.54
   4  -9  -1    4.74    0.58
  -4   9   1    3.12    0.52
  -4   9   1    4.37    0.60
   3  -9  -1   14.61    0.83
   3  -9  -1   14.21    0.90
   3  -9  -1   15.01    0.83
  -3   9   1   15.83    0.92
  -3   9   1   12.98    0.88
   2  -9  -1    1.60    0.35
   2  -9  -1    1.12    0.37
   2  -9  -1    0.96    0.35
  -2   9   1    1.61    0.41
  -2   9   1    0.97    0.37
   1  -9  -1    4.17    0.44
   1  -9  -1    3.49    0.34
   1  -9  -1    4.15    0.45
  -1   9   1    4.46    0.48
  -1   9   1    4.61    0.48
  -1   9   1    4.86    0.49
   0  -9  -1    0.31    0.23
   0  -9  -1    0.40    0.18
   0  -9  -1    0.54    0.18
   0  -9  -1    0.64    0.27
   0  -9  -1    0.13    0.25
   0   9   1    0.18    0.28
   0   9   1    0.29    0.24
   0   9   1    0.19    0.19
   0   9   1    0.07    0.29
   0   9   1    0.15    0.28
  -1  -9  -1    5.84    0.43
  -1  -9  -1    6.21    0.47
  -1  -9  -1    5.43    0.40
  -1  -9  -1    5.37    0.38
  -1  -9  -1    6.85    0.48
   1   9   1    5.64    0.47
   1   9   1    5.94    0.40
   1   9   1    5.88    0.47
   1   9   1    5.54    0.47
   1   9   1    6.86    0.53
  -2  -9  -1    3.20    0.30
  -2  -9  -1    2.80    0.27
  -2  -9  -1    3.44    0.35
  -2  -9  -1    2.88    0.36
  -2  -9  -1    3.02    0.34
   2   9   1    3.33    0.39
   2   9   1    2.62    0.38
   2   9   1    3.03    0.32
   2   9   1    2.77    0.33
   2   9   1    2.70    0.35
  -3  -9  -1   33.51    1.02
  -3  -9  -1   31.06    1.02
  -3  -9  -1   30.49    1.05
  -3  -9  -1   31.14    1.07
  -3  -9  -1   30.08    1.13
   3   9   1   31.80    1.13
   3   9   1   30.15    1.17
   3   9   1   33.08    1.12
   3   9   1   31.04    1.09
  -4  -9  -1    7.41    0.50
  -4  -9  -1    8.79    0.56
  -4  -9  -1    8.04    0.50
  -4  -9  -1    7.56    0.58
   4   9   1    7.61    0.60
   4   9   1    8.06    0.59
   4   9   1    8.84    0.66
   4   9   1    8.43    0.57
  -5  -9  -1    0.10    0.22
  -5  -9  -1   -0.07    0.21
  -5  -9  -1   -0.24    0.23
  -5  -9  -1   -0.02    0.26
  -5  -9  -1   -0.23    0.27
   5   9   1    0.06    0.33
   5   9   1   -0.09    0.29
   5   9   1    0.13    0.31
   5   9   1    0.09    0.24
  -6  -9  -1   -0.02    0.25
  -6  -9  -1   -0.18    0.31
  -6  -9  -1   -0.16    0.25
   6   9   1    0.44    0.36
   6   9   1   -0.01    0.28
   6   9   1    0.73    0.36
   6   9   1    0.19    0.37
  -7  -9  -1   -0.07    0.25
  -7  -9  -1    0.22    0.31
  -7  -9  -1    0.12    0.40
  -7  -9  -1   -0.29    0.35
   7   9   1    0.78    0.42
   7   9   1   -0.43    0.40
   7   9   1    0.20    0.35
   7   9   1    0.04    0.39
  -8  -9  -1   14.09    0.84
  -8  -9  -1   14.18    0.96
  -8  -9  -1   14.46    1.04
   8   9   1   14.85    1.06
   8   9   1   16.31    0.99
   8   9   1   14.15    0.93
   8   9   1   14.70    1.04
  -9  -9  -1   -0.36    0.40
  -9  -9  -1    0.40    0.54
  -9  -9  -1   -0.44    0.50
   9   9   1    0.02    0.50
   9   9   1    0.25    0.49
   9   9   1   -0.05    0.48
   9   9   1    0.46    0.53
   5 -10  -1    3.59    0.59
   5 -10  -1    3.02    0.59
   5 -10  -1    2.80    0.58
  -5  10   1    3.64    0.65
  -5  10   1    3.71    0.65
   4 -10  -1   15.67    1.05
   4 -10  -1   14.69    0.94
   4 -10  -1   15.91    0.97
  -4  10   1   12.69    1.00
  -4  10   1   15.49    1.04
   3 -10  -1    1.71    0.46
   3 -10  -1    0.94    0.41
   3 -10  -1    0.76    0.44
  -3  10   1    1.05    0.44
  -3  10   1   -0.08    0.42
   2 -10  -1    0.51    0.37
   2 -10  -1    0.52    0.36
   2 -10  -1   -0.19    0.36
  -2  10   1    0.53    0.38
  -2  10   1    0.13    0.39
   1 -10  -1   -0.03    0.31
   1 -10  -1   -0.39    0.24
   1 -10  -1   -0.09    0.32
   1 -10  -1    0.02    0.29
  -1  10   1   -0.23    0.33
  -1  10   1    0.63    0.35
   0 -10  -1   18.94    0.78
   0 -10  -1   18.00    0.86
   0 -10  -1   15.52    0.79
   0  10   1   17.27    0.91
   0  10   1   18.00    0.85
   0  10   1   17.71    0.87
  -1 -10  -1    4.55    0.41
  -1 -10  -1    4.23    0.45
  -1 -10  -1    4.03    0.43
  -1 -10  -1    4.14    0.40
   1  10   1    4.47    0.44
   1  10   1    4.78    0.46
   1  10   1    5.33    0.50
   1  10   1    4.58    0.39
   1  10   1    5.40    0.54
  -2 -10  -1   10.01    0.63
  -2 -10  -1    9.69    0.61
  -2 -10  -1   10.90    0.69
  -2 -10  -1   10.11    0.54
  -2 -10  -1   10.44    0.53
   2  10   1    9.55    0.62
   2  10   1   10.00    0.67
   2  10   1   10.07    0.72
   2  10   1   10.72    0.68
   2  10   1   10.24    0.58
  -3 -10  -1   28.32    0.95
  -3 -10  -1   26.84    1.08
  -3 -10  -1   27.46    0.99
  -3 -10  -1   26.98    1.02
  -3 -10  -1   26.89    0.95
   3  10   1   25.77    1.02
   3  10   1   27.66    1.05
   3  10   1   27.14    1.12
   3  10   1   27.20    1.07
  -4 -10  -1    0.00    0.23
  -4 -10  -1    0.04    0.24
  -4 -10  -1    0.07    0.29
  -4 -10  -1    0.01    0.26
   4  10   1    0.24    0.31
   4  10   1    0.59    0.30
   4  10   1   -0.04    0.34
   4  10   1   -0.42    0.29
  -5 -10  -1    2.99    0.39
  -5 -10  -1    2.46    0.36
  -5 -10  -1    2.19    0.41
   5  10   1    2.02    0.38
   5  10   1    2.20    0.42
   5  10   1    1.85    0.43
   5  10   1    2.31    0.41
  -6 -10  -1    0.71    0.33
  -6 -10  -1    0.64    0.35
   6  10   1    0.82    0.41
   6  10   1    1.03    0.45
   6  10   1    0.55    0.40
  -7 -10  -1   10.39    0.68
  -7 -10  -1   12.28    0.87
  -7 -10  -1   11.12    0.87
   7  10   1   12.29    0.92
   7  10   1   11.53    0.88
   7  10   1   11.29    0.87
   7  10   1   12.44    0.95
  -8 -10  -1   10.41    0.83
  -8 -10  -1    9.81    0.88
   8  10   1   10.95    0.90
   8  10   1   10.69    0.86
   8  10   1    9.82    0.79
   8  10   1   10.68    0.87
  -9 -10  -1    4.92    0.73
  -9 -10  -1    4.98    0.74
   9  10   1    5.01    0.65
   9  10   1    4.61    0.67
   9  10   1    6.11    0.77
   4 -11  -1   -0.42    0.46
   4 -11  -1   -0.31    0.46
   4 -11  -1   -0.05    0.42
  -4  11   1    0.54    0.52
  -4  11   1    0.28    0.51
   3 -11  -1    4.65    0.61
   3 -11  -1    2.87    0.54
   3 -11  -1    2.80    0.52
  -3  11   1    2.48    0.55
  -3  11   1    3.61    0.61
   2 -11  -1    4.59    0.56
   2 -11  -1    3.57    0.52
   2 -11  -1    4.00    0.57
  -2  11   1    4.34    0.59
  -2  11   1    3.00    0.55
   1 -11  -1   13.33    0.84
   1 -11  -1   12.73    0.83
   1 -11  -1   14.96    0.90
  -1  11   1   13.61    0.89
  -1  11   1   14.04    0.91
   0 -11  -1    3.22    0.45
   0 -11  -1    3.19    0.41
   0 -11  -1    3.49    0.48
   0 -11  -1    3.56    0.47
   0  11   1    3.23    0.50
   0  11   1    4.06    0.50
   0  11   1    2.86    0.49
  -1 -11  -1    6.11    0.55
  -1 -11  -1    5.78    0.56
  -1 -11  -1    5.91    0.50
  -1 -11  -1    6.42    0.52
   1  11   1    5.79    0.56
   1  11   1    5.30    0.50
   1  11   1    6.31    0.61
   1  11   1    6.15    0.45
  -2 -11  -1    9.49    0.68
  -2 -11  -1    9.37    0.63
  -2 -11  -1    9.26    0.71
  -2 -11  -1    8.82    0.62
   2  11   1    9.69    0.71
   2  11   1    8.30    0.62
   2  11   1    8.63    0.67
   2  11   1    8.95    0.71
  -3 -11  -1   -0.09    0.22
  -3 -11  -1    0.05    0.27
  -3 -11  -1   -0.18    0.28
  -3 -11  -1   -0.08    0.30
   3  11   1    0.39    0.37
   3  11   1    0.31    0.32
   3  11   1   -0.29    0.30
   3  11   1    1.18    0.36
  -4 -11  -1    0.02    0.32
  -4 -11  -1    0.28    0.26
  -4 -11  -1    0.08    0.29
  -4 -11  -1    0.26    0.28
   4  11   1    0.65    0.40
   4  11   1    0.01    0.33
   4  11   1    0.66    0.35
   4  11   1   -0.21    0.34
  -5 -11  -1    7.41    0.53
  -5 -11  -1    6.37    0.54
  -5 -11  -1    6.62    0.59
   5  11   1    6.36    0.60
   5  11   1    5.98    0.54
   5  11   1    6.38    0.59
   5  11   1    8.05    0.70
  -6 -11  -1   11.29    0.77
  -6 -11  -1   12.22    0.88
   6  11   1   13.88    0.96
   6  11   1   12.46    0.89
   6  11   1   13.22    0.89
  -7 -11  -1    0.77    0.44
  -7 -11  -1    0.27    0.33
  -7 -11  -1   -0.71    0.47
   7  11   1    0.34    0.49
   7  11   1    0.56    0.46
   7  11   1    0.44    0.45
  -8 -11  -1    1.93    0.53
  -8 -11  -1    1.80    0.59
   8  11   1    2.11    0.60
   8  11   1    2.86    0.59
   8  11   1    1.42    0.54
   3 -12  -1    0.15    0.51
   3 -12  -1    0.02    0.43
   3 -12  -1    0.35    0.49
  -3  12   1   -0.38    0.48
  -3  12   1    0.29    0.52
   2 -12  -1    9.74    0.81
   2 -12  -1    9.55    0.77
   2 -12  -1    9.47    0.77
  -2  12   1    8.06    0.74
  -2  12   1    9.63    0.80
   1 -12  -1    0.22    0.42
   1 -12  -1    0.42    0.40
   1 -12  -1    0.05    0.41
  -1  12   1    0.30    0.43
  -1  12   1   -0.23    0.39
   0 -12  -1   10.32    0.74
   0 -12  -1    8.89    0.70
   0 -12  -1    8.60    0.70
   0 -12  -1    9.88    0.74
   0  12   1   10.57    0.81
   0  12   1    9.27    0.76
   0  12   1    9.47    0.78
  -1 -12  -1    3.53    0.49
  -1 -12  -1    3.60    0.49
  -1 -12  -1    4.88    0.51
  -1 -12  -1    4.91    0.56
   1  12   1    3.19    0.53
   1  12   1    5.09    0.62
   1  12   1    5.22    0.53
  -2 -12  -1    2.39    0.42
  -2 -12  -1    3.07    0.43
  -2 -12  -1    3.09    0.45
  -2 -12  -1    2.85    0.49
   2  12   1    2.83    0.40
   2  12   1    2.77    0.48
   2  12   1    2.92    0.53
  -3 -12  -1   -0.06    0.30
  -3 -12  -1    0.14    0.36
  -3 -12  -1   -0.04    0.35
   3  12   1   -0.07    0.39
   3  12   1   -0.02    0.37
   3  12   1   -0.30    0.32
  -4 -12  -1    1.45    0.43
  -4 -12  -1    1.67    0.33
  -4 -12  -1    1.45    0.42
  -4 -12  -1    1.71    0.36
   4  12   1    2.16    0.45
   4  12   1    2.01    0.43
   4  12   1    2.29    0.44
   4  12   1    2.54    0.53
  -5 -12  -1   21.65    1.05
  -5 -12  -1   22.04    0.96
  -5 -12  -1   23.61    1.14
   5  12   1   22.55    1.09
   5  12   1   20.68    1.07
   5  12   1   23.71    1.20
   5  12   1   22.56    1.06
  -6 -12  -1    0.63    0.43
  -6 -12  -1   -0.16    0.36
   6  12   1    0.35    0.46
   6  12   1    0.67    0.45
   6  12   1    0.55    0.50
  -7 -12  -1    1.93    0.53
  -7 -12  -1    2.67    0.47
   7  12   1    2.12    0.56
   7  12   1    1.65    0.57
   7  12   1    2.03    0.54
  -8 -12  -1    3.39    1.02
  -8 -12  -1    3.78    0.71
   8  12   1    3.92    0.70
   8  12   1    3.83    0.63
   2 -13  -1    3.79    0.67
   2 -13  -1    4.91    0.68
  -2  13   1    6.23    0.75
  -2  13   1    4.06    0.68
   1 -13  -1    7.98    0.76
   1 -13  -1    8.80    0.76
   1 -13  -1    9.91    0.83
  -1  13   1   10.73    0.84
  -1  13   1    8.84    0.80
   0 -13  -1    4.89    0.57
   0 -13  -1    6.61    0.66
   0 -13  -1    5.54    0.66
   0 -13  -1    6.02    0.65
   0  13   1    6.37    0.67
   0  13   1    6.64    0.74
   0  13   1    5.92    0.65
  -1 -13  -1   -0.08    0.40
  -1 -13  -1   -0.40    0.35
  -1 -13  -1   -0.72    0.37
  -1 -13  -1   -0.19    0.38
   1  13   1    0.30    0.45
   1  13   1   -0.08    0.40
  -2 -13  -1    0.79    0.39
  -2 -13  -1   -0.04    0.34
  -2 -13  -1    0.08    0.43
  -2 -13  -1   -0.01    0.39
   2  13   1    0.17    0.36
   2  13   1    0.86    0.43
   2  13   1    0.56    0.47
  -3 -13  -1    0.60    0.36
  -3 -13  -1    0.51    0.41
  -3 -13  -1    0.35    0.41
   3  13   1    0.68    0.43
   3  13   1    0.34    0.38
   3  13   1    0.69    0.47
  -4 -13  -1    8.64    0.71
  -4 -13  -1    7.35    0.60
  -4 -13  -1    8.21    0.71
   4  13   1    7.02    0.65
   4  13   1    8.14    0.70
   4  13   1    8.29    0.77
  -5 -13  -1    0.39    0.43
  -5 -13  -1    0.08    0.40
   5  13   1    0.04    0.44
   5  13   1    0.90    0.52
  -6 -13  -1    1.89    0.46
  -6 -13  -1    2.07    0.54
   6  13   1    2.69    0.55
   6  13   1    2.23    0.55
   6  13   1    1.87    0.57
  -7 -13  -1    0.24    0.40
   7  13   1    0.33    0.48
   7  13   1   -0.42    0.48
   7  13   1    0.43    0.56
   0 -14  -1   -0.05    0.46
   0 -14  -1    0.22    0.45
   0  14   1    0.46    0.51
  -1 -14  -1   -0.03    0.42
  -1 -14  -1    0.61    0.45
  -1 -14  -1   -0.27    0.41
   1  14   1    0.12    0.47
   1  14   1    0.62    0.51
  -2 -14  -1    2.56    0.54
  -2 -14  -1    3.12    0.61
  -2 -14  -1    2.71    0.51
   2  14   1    2.37    0.55
   2  14   1    2.51    0.60
  -3 -14  -1    8.58    0.72
  -3 -14  -1    8.15    0.78
  -3 -14  -1    8.46    0.69
   3  14   1    7.93    0.73
   3  14   1    7.06    0.63
   3  14   1    9.44    0.88
  -4 -14  -1    1.90    0.51
  -4 -14  -1    2.00    0.69
   4  14   1    1.68    0.49
   4  14   1    2.85    0.54
   4  14   1    2.48    0.60
  -5 -14  -1    3.28    0.55
   5  14   1    3.24    0.63
   5  14   1    3.52    0.59
  -6 -14  -1    0.65    0.46
   6  14   1   -0.15    0.51
   6  14   1    1.25    0.60
   4  14  -2    2.54    0.53
   4  14  -2    2.94    0.61
   4  14  -2    1.86    0.57
  -4 -14   2    1.57    0.51
   3  14  -2    0.43    0.49
   3  14  -2   -0.34    0.49
   3  14  -2    0.86    0.44
  -3 -14   2   -0.21    0.45
   2  14  -2    3.61    0.64
   2  14  -2    2.57    0.59
  -2 -14   2    2.82    0.54
  -2 -14   2    3.28    0.58
   1  14  -2    1.38    0.55
   1  14  -2    1.24    0.56
  -1 -14   2    1.45    0.47
  -1 -14   2    0.93    0.49
   6  13  -2    1.64    0.59
   6  13  -2    1.52    0.55
  -6 -13   2    1.48    0.47
  -6 -13   2    0.69    0.44
  -6 -13   2    1.49    0.69
   5  13  -2   18.09    1.16
   5  13  -2   19.25    1.12
   5  13  -2   14.95    1.04
  -5 -13   2   17.85    1.13
  -5 -13   2   16.90    0.96
  -5 -13   2   17.72    1.05
   4  13  -2    0.67    0.45
   4  13  -2    0.46    0.48
   4  13  -2    0.14    0.46
  -4 -13   2    0.17    0.34
  -4 -13   2    0.52    0.42
  -4 -13   2   -0.21    0.42
   3  13  -2    0.67    0.48
   3  13  -2    0.68    0.41
   3  13  -2    0.85    0.49
  -3 -13   2    1.04    0.46
  -3 -13   2    1.46    0.50
   2  13  -2    1.28    0.51
   2  13  -2    0.85    0.50
  -2 -13   2    0.05    0.36
  -2 -13   2    0.51    0.45
  -2 -13   2    0.08    0.41
   1  13  -2    1.19    0.50
   1  13  -2    1.69    0.52
  -1 -13   2    1.38    0.50
  -1 -13   2    1.05    0.45
  -1 -13   2    0.96    0.43
   0  13  -2    1.34    0.53
   0  13  -2    1.65    0.53
   0  13  -2    1.27    0.54
   0 -13   2    2.55    0.51
   0 -13   2    1.44    0.46
   0 -13   2    1.57    0.54
  -1  13  -2    3.86    0.63
  -1  13  -2    2.70    0.63
   1 -13   2    2.78    0.55
   7  12  -2    3.00    0.62
   7  12  -2    2.92    0.65
  -7 -12   2    3.15    0.49
  -7 -12   2    3.21    0.61
   6  12  -2    9.11    0.82
   6  12  -2    8.13    0.72
   6  12  -2    7.87    0.71
  -6 -12   2    6.75    0.72
  -6 -12   2    7.63    0.65
  -6 -12   2    8.91    0.68
   5  12  -2    0.27    0.43
   5  12  -2   -0.39    0.44
   5  12  -2   -0.34    0.43
  -5 -12   2   -0.20    0.34
  -5 -12   2   -0.16    0.40
  -5 -12   2   -0.17    0.37
   4  12  -2   12.65    0.92
   4  12  -2   13.66    0.89
   4  12  -2   12.68    0.95
  -4 -12   2   15.39    0.92
  -4 -12   2   13.10    0.91
  -4 -12   2   12.66    0.77
   3  12  -2    7.14    0.69
   3  12  -2    6.47    0.66
   3  12  -2    7.34    0.61
  -3 -12   2    5.92    0.58
  -3 -12   2    5.58    0.55
  -3 -12   2    5.27    0.51
  -3 -12   2    6.16    0.65
   2  12  -2    4.63    0.58
   2  12  -2    3.36    0.55
   2  12  -2    4.69    0.48
  -2 -12   2    3.92    0.56
  -2 -12   2    4.30    0.53
  -2 -12   2    4.01    0.49
  -2 -12   2    3.62    0.43
   1  12  -2    5.19    0.62
   1  12  -2    4.90    0.62
  -1 -12   2    5.38    0.53
  -1 -12   2    4.57    0.59
  -1 -12   2    6.04    0.56
   0  12  -2    4.59    0.57
   0  12  -2    4.58    0.60
   0  12  -2    4.01    0.57
   0 -12   2    4.09    0.59
   0 -12   2    4.28    0.51
   0 -12   2    3.84    0.53
  -1  12  -2   12.03    0.94
  -1  12  -2   12.86    1.01
   1 -12   2   12.44    0.98
   1 -12   2   12.65    0.89
  -2  12  -2    0.16    0.49
  -2  12  -2   -0.12    0.47
   2 -12   2    0.31    0.46
   2 -12   2    0.17    0.45
  -3  12  -2   -0.42    0.50
  -3  12  -2    0.04    0.52
   3 -12   2    0.12    0.50
   8  11  -2    1.96    0.63
   8  11  -2    2.50    0.60
  -8 -11   2    1.37    0.61
   7  11  -2    5.24    0.66
   7  11  -2    5.42    0.65
   7  11  -2    5.25    0.71
  -7 -11   2    5.14    0.65
  -7 -11   2    5.13    0.52
   6  11  -2    0.26    0.39
   6  11  -2    0.71    0.48
   6  11  -2    0.65    0.51
  -6 -11   2    0.27    0.36
  -6 -11   2    0.07    0.36
  -6 -11   2    0.01    0.40
   5  11  -2    2.43    0.48
   5  11  -2    2.22    0.50
   5  11  -2    3.26    0.61
  -5 -11   2    2.11    0.46
  -5 -11   2    2.37    0.41
  -5 -11   2    1.70    0.40
   4  11  -2    3.25    0.52
   4  11  -2    3.61    0.49
   4  11  -2    4.19    0.54
  -4 -11   2    3.88    0.47
  -4 -11   2    3.65    0.43
  -4 -11   2    4.45    0.52
   3  11  -2   17.77    0.97
   3  11  -2   16.92    0.96
   3  11  -2   15.60    0.87
  -3 -11   2   18.90    0.90
  -3 -11   2   17.30    0.95
  -3 -11   2   17.46    0.81
  -3 -11   2   17.83    0.86
  -3 -11   2   16.74    0.80
   2  11  -2    3.65    0.51
   2  11  -2    4.62    0.55
   2  11  -2    3.83    0.44
  -2 -11   2    3.53    0.42
  -2 -11   2    3.72    0.43
  -2 -11   2    3.70    0.45
  -2 -11   2    3.82    0.51
  -2 -11   2    4.56    0.44
   1  11  -2   10.17    0.65
   1  11  -2   10.09    0.83
   1  11  -2   10.74    0.73
   1  11  -2   10.40    0.78
  -1 -11   2   10.29    0.69
  -1 -11   2   10.47    0.65
  -1 -11   2   10.16    0.81
  -1 -11   2   11.44    0.73
   0  11  -2   16.57    0.91
   0  11  -2   17.50    0.98
   0  11  -2   17.60    0.98
   0 -11   2   16.85    0.90
   0 -11   2   16.71    0.85
   0 -11   2   17.35    0.99
  -1  11  -2    0.33    0.38
  -1  11  -2   -0.61    0.36
  -1  11  -2    0.07    0.41
   1 -11   2    0.24    0.33
   1 -11   2    0.58    0.38
   1 -11   2    0.21    0.40
  -2  11  -2    0.76    0.46
  -2  11  -2   -0.37    0.41
   2 -11   2    0.24    0.43
   2 -11   2    0.77    0.45
  -3  11  -2   -0.21    0.45
  -3  11  -2    0.56    0.48
   3 -11   2    0.31    0.45
   3 -11   2   -0.15    0.42
  -4  11  -2    6.41    0.77
  -4  11  -2    6.52    0.79
   4 -11   2    6.50    0.74
   8  10  -2    7.21    0.71
   8  10  -2    8.47    0.80
   8  10  -2    8.39    0.82
  -8 -10   2    8.73    0.85
  -8 -10   2    8.09    0.89
   7  10  -2    0.54    0.45
   7  10  -2    0.39    0.49
   7  10  -2   -0.26    0.47
  -7 -10   2    0.03    0.47
  -7 -10   2    0.80    0.43
  -7 -10   2    0.06    0.50
  -7 -10   2   -0.30    0.31
   6  10  -2    0.60    0.43
   6  10  -2    0.38    0.42
   6  10  -2    0.36    0.38
  -6 -10   2   -0.14    0.30
  -6 -10   2    0.43    0.37
  -6 -10   2    0.06    0.32
   5  10  -2    0.69    0.41
   5  10  -2    0.95    0.37
   5  10  -2    0.75    0.39
  -5 -10   2    0.56    0.32
  -5 -10   2    1.30    0.39
  -5 -10   2    0.45    0.33
   4  10  -2    4.95    0.55
   4  10  -2    4.95    0.48
   4  10  -2    4.97    0.51
  -4 -10   2    4.45    0.43
  -4 -10   2    5.12    0.51
  -4 -10   2    5.00    0.46
   3  10  -2    0.45    0.37
   3  10  -2    0.97    0.37
   3  10  -2    1.09    0.34
  -3 -10   2    1.05    0.31
  -3 -10   2    0.39    0.33
  -3 -10   2    1.16    0.33
  -3 -10   2    1.45    0.30
  -3 -10   2    1.02    0.29
   2  10  -2   29.00    1.14
   2  10  -2   30.38    1.09
   2  10  -2   30.48    1.20
   2  10  -2   29.38    1.19
  -2 -10   2   29.64    1.07
  -2 -10   2   28.94    1.09
  -2 -10   2   27.65    1.05
  -2 -10   2   29.54    1.17
  -2 -10   2   30.86    1.11
   1  10  -2    0.14    0.30
   1  10  -2    0.31    0.33
   1  10  -2    0.08    0.25
   1  10  -2    0.44    0.36
  -1 -10   2    0.37    0.25
  -1 -10   2    0.68    0.30
  -1 -10   2    0.32    0.27
  -1 -10   2    0.33    0.25
  -1 -10   2    0.05    0.32
   0  10  -2    0.56    0.36
   0  10  -2    0.00    0.31
   0  10  -2   -0.15    0.32
   0 -10   2    0.23    0.28
   0 -10   2   -0.34    0.23
   0 -10   2    0.04    0.23
   0 -10   2    0.19    0.31
   0 -10   2   -0.09    0.30
  -1  10  -2   -0.08    0.35
  -1  10  -2    0.08    0.32
  -1  10  -2    0.23    0.35
   1 -10   2    0.28    0.35
   1 -10   2    0.11    0.28
   1 -10   2    0.17    0.33
   1 -10   2   -0.16    0.30
  -2  10  -2    1.24    0.44
  -2  10  -2    2.10    0.47
   2 -10   2    1.91    0.44
   2 -10   2    1.65    0.45
  -3  10  -2   10.99    0.84
  -3  10  -2   11.46    0.94
   3 -10   2   13.54    0.92
   3 -10   2   11.85    0.91
  -4  10  -2   -0.07    0.47
  -4  10  -2    0.17    0.48
   4 -10   2    1.24    0.48
   4 -10   2    0.56    0.45
  -5  10  -2    6.43    0.77
  -5  10  -2    6.71    0.75
   5 -10   2    5.63    0.75
   5 -10   2    5.95    0.70
   9   9  -2    6.58    0.81
   9   9  -2    7.34    0.72
  -9  -9   2    6.59    0.68
  -9  -9   2    4.33    0.72
   8   9  -2    0.17    0.49
   8   9  -2    0.77    0.50
   8   9  -2    1.02    0.55
  -8  -9   2    0.79    0.52
  -8  -9   2    0.38    0.39
   7   9  -2   22.87    1.15
   7   9  -2   24.82    1.13
   7   9  -2   21.66    1.22
  -7  -9   2   26.06    1.22
  -7  -9   2   23.99    1.12
  -7  -9   2   21.89    0.99
  -7  -9   2   19.74    0.90
   6   9  -2    2.09    0.46
   6   9  -2    1.77    0.48
   6   9  -2    2.11    0.44
  -6  -9   2    1.67    0.38
  -6  -9   2    2.64    0.44
  -6  -9   2    2.04    0.36
  -6  -9   2    1.64    0.33
   5   9  -2    5.32    0.52
   5   9  -2    6.13    0.54
   5   9  -2    5.46    0.57
  -5  -9   2    3.97    0.46
  -5  -9   2    4.31    0.44
  -5  -9   2    4.56    0.41
  -5  -9   2    3.86    0.40
   4   9  -2    8.14    0.63
   4   9  -2    8.28    0.59
   4   9  -2    8.33    0.64
  -4  -9   2    8.28    0.58
  -4  -9   2    8.16    0.51
  -4  -9   2    7.61    0.56
  -4  -9   2    8.39    0.64
   3   9  -2    5.42    0.46
   3   9  -2    5.86    0.46
   3   9  -2    5.59    0.52
  -3  -9   2    5.51    0.44
  -3  -9   2    5.50    0.43
  -3  -9   2    5.56    0.50
  -3  -9   2    5.35    0.41
  -3  -9   2    5.49    0.40
  -3  -9   2    5.40    0.45
   2   9  -2   22.99    0.87
   2   9  -2   21.55    0.88
   2   9  -2   22.85    0.96
   2   9  -2   21.87    0.96
   2   9  -2   20.70    0.83
  -2  -9   2   22.02    0.93
  -2  -9   2   22.12    0.86
  -2  -9   2   23.53    0.89
  -2  -9   2   22.82    0.89
  -2  -9   2   23.30    0.85
   1   9  -2    6.33    0.45
   1   9  -2    6.65    0.54
   1   9  -2    7.17    0.57
   1   9  -2    6.82    0.53
  -1  -9   2    6.90    0.52
  -1  -9   2    7.29    0.52
  -1  -9   2    7.19    0.50
  -1  -9   2    6.32    0.51
  -1  -9   2    6.99    0.50
   0   9  -2    0.04    0.28
   0   9  -2    0.23    0.30
   0   9  -2   -0.10    0.21
   0   9  -2   -0.10    0.28
   0  -9   2    0.11    0.28
   0  -9   2   -0.03    0.22
   0  -9   2    0.41    0.24
   0  -9   2   -0.08    0.27
   0  -9   2    0.31    0.24
  -1   9  -2    0.60    0.33
  -1   9  -2    0.80    0.31
  -1   9  -2    0.04    0.32
   1  -9   2    0.42    0.25
   1  -9   2    0.39    0.24
   1  -9   2    0.34    0.33
   1  -9   2    0.44    0.24
   1  -9   2    0.22    0.30
  -2   9  -2   33.25    1.33
  -2   9  -2   32.41    1.29
  -2   9  -2   30.88    1.27
   2  -9   2   31.47    1.23
   2  -9   2   32.86    1.14
   2  -9   2   33.83    1.29
  -3   9  -2    0.53    0.43
  -3   9  -2    0.63    0.41
  -3   9  -2    0.59    0.40
   3  -9   2    0.37    0.39
   3  -9   2    0.21    0.36
  -4   9  -2    0.76    0.47
  -4   9  -2    0.48    0.43
  -4   9  -2    0.35    0.43
   4  -9   2    0.56    0.42
   4  -9   2    0.42    0.41
  -5   9  -2    0.44    0.51
  -5   9  -2    1.06    0.51
  -5   9  -2    1.14    0.52
   5  -9   2    0.33    0.43
   5  -9   2    0.53    0.45
  -6   9  -2    0.30    0.58
  -6   9  -2   -0.45    0.66
   9   8  -2    0.95    0.58
  -9  -8   2   -0.30    0.41
  -9  -8   2    0.44    0.53
  -9  -8   2    0.01    0.43
   8   8  -2    4.28    0.66
   8   8  -2    4.61    0.63
   8   8  -2    4.25    0.57
  -8  -8   2    4.72    0.54
  -8  -8   2    4.71    0.55
  -8  -8   2    3.58    0.59
   7   8  -2   -0.59    0.41
   7   8  -2   -0.14    0.37
   7   8  -2    0.39    0.40
  -7  -8   2   -0.09    0.32
  -7  -8   2   -0.28    0.38
  -7  -8   2    0.41    0.36
  -7  -8   2    0.02    0.32
   6   8  -2    2.80    0.42
   6   8  -2    2.01    0.45
   6   8  -2    2.36    0.45
  -6  -8   2    2.42    0.36
  -6  -8   2    1.42    0.36
  -6  -8   2    2.14    0.32
  -6  -8   2    2.06    0.35
  -6  -8   2    1.45    0.35
   5   8  -2    2.88    0.42
   5   8  -2    2.71    0.39
   5   8  -2    3.07    0.46
  -5  -8   2    3.18    0.40
  -5  -8   2    2.81    0.34
  -5  -8   2    2.96    0.34
  -5  -8   2    3.12    0.37
  -5  -8   2    2.87    0.32
   4   8  -2   21.84    0.89
   4   8  -2   22.32    0.91
   4   8  -2   21.33    0.95
  -4  -8   2   22.06    0.85
  -4  -8   2   22.51    0.81
  -4  -8   2   23.08    0.91
  -4  -8   2   19.97    0.83
   3   8  -2   23.85    0.93
   3   8  -2   24.76    0.99
   3   8  -2   24.43    0.91
  -3  -8   2   24.95    0.84
  -3  -8   2   25.24    0.84
  -3  -8   2   24.87    0.94
  -3  -8   2   26.34    0.91
  -3  -8   2   25.18    0.96
   2   8  -2    0.56    0.27
   2   8  -2    0.20    0.23
   2   8  -2    0.16    0.20
   2   8  -2   -0.04    0.25
   2   8  -2    0.24    0.22
  -2  -8   2    0.49    0.21
  -2  -8   2    0.44    0.21
  -2  -8   2    0.15    0.22
  -2  -8   2    0.12    0.18
  -2  -8   2    0.47    0.22
  -2  -8   2   -0.09    0.20
   1   8  -2    1.29    0.31
   1   8  -2    1.25    0.24
   1   8  -2    0.99    0.29
   1   8  -2    1.40    0.26
   1   8  -2    1.50    0.25
  -1  -8   2    1.36    0.25
  -1  -8   2    1.32    0.29
  -1  -8   2    1.24    0.26
  -1  -8   2    1.02    0.25
  -1  -8   2    1.03    0.24
   0   8  -2   10.82    0.60
   0   8  -2   11.05    0.50
   0   8  -2    9.77    0.64
   0   8  -2   10.11    0.63
   0  -8   2   10.21    0.58
   0  -8   2   10.72    0.54
   0  -8   2   11.15    0.55
   0  -8   2   10.16    0.61
   0  -8   2    9.84    0.58
  -1   8  -2    5.98    0.48
  -1   8  -2    4.90    0.47
  -1   8  -2    5.03    0.47
  -1   8  -2    6.06    0.50
   1  -8   2    5.36    0.41
   1  -8   2    6.34    0.48
   1  -8   2    5.95    0.43
   1  -8   2    4.99    0.47
   1  -8   2    6.01    0.49
  -2   8  -2    5.19    0.51
  -2   8  -2    6.22    0.56
  -2   8  -2    4.57    0.50
   2  -8   2    5.41    0.44
   2  -8   2    5.24    0.49
   2  -8   2    5.61    0.39
   2  -8   2    4.93    0.42
   2  -8   2    4.55    0.46
  -3   8  -2   20.03    0.98
  -3   8  -2   22.20    1.04
  -3   8  -2   18.27    1.01
   3  -8   2   21.55    0.87
   3  -8   2   21.49    0.98
   3  -8   2   21.87    0.97
  -4   8  -2    4.58    0.58
  -4   8  -2    3.44    0.55
  -4   8  -2    4.39    0.55
   4  -8   2    4.91    0.56
   4  -8   2    4.43    0.52
  -5   8  -2    4.10    0.62
  -5   8  -2    3.36    0.55
  -5   8  -2    3.47    0.60
   5  -8   2    4.80    0.59
   5  -8   2    5.11    0.59
  -6   8  -2    1.07    0.55
  -6   8  -2    1.08    0.48
  -6   8  -2    0.93    0.50
   6  -8   2    0.89    0.48
   6  -8   2    1.35    0.50
   6  -8   2    0.97    0.46
   9   7  -2    1.55    0.56
   9   7  -2    2.60    0.62
  -9  -7   2    1.51    0.49
  -9  -7   2    2.33    0.49
  -9  -7   2    1.20    0.51
   8   7  -2    0.21    0.42
   8   7  -2    1.04    0.48
   8   7  -2   -0.08    0.45
  -8  -7   2   -0.13    0.36
  -8  -7   2    0.44    0.43
  -8  -7   2    1.08    0.41
   7   7  -2    0.88    0.39
   7   7  -2    0.88    0.44
   7   7  -2    0.94    0.42
  -7  -7   2    1.28    0.37
  -7  -7   2    1.29    0.41
  -7  -7   2    0.68    0.34
  -7  -7   2    1.14    0.36
   6   7  -2   19.11    0.88
   6   7  -2   16.34    0.92
   6   7  -2   17.24    0.94
  -6  -7   2   16.34    0.70
  -6  -7   2   18.97    0.81
  -6  -7   2   18.98    0.84
  -6  -7   2   17.57    0.79
  -6  -7   2   16.73    0.82
  -6  -7   2   17.80    0.91
   5   7  -2   27.39    1.04
   5   7  -2   28.34    1.09
   5   7  -2   28.25    1.13
  -5  -7   2   28.33    0.97
  -5  -7   2   28.52    1.02
  -5  -7   2   27.93    1.03
  -5  -7   2   26.99    0.95
  -5  -7   2   28.12    0.99
   4   7  -2   46.22    1.45
   4   7  -2   42.58    1.48
   4   7  -2   46.62    1.43
  -4  -7   2   46.18    1.42
  -4  -7   2   43.52    1.31
  -4  -7   2   45.18    1.30
  -4  -7   2   43.07    1.36
  -4  -7   2   44.77    1.39
  -4  -7   2   45.24    1.36
   3   7  -2    8.36    0.54
   3   7  -2    7.20    0.38
   3   7  -2    8.85    0.49
   3   7  -2    7.73    0.52
  -3  -7   2    8.28    0.42
  -3  -7   2    8.48    0.47
  -3  -7   2    7.83    0.38
  -3  -7   2    8.15    0.50
  -3  -7   2    9.49    0.41
  -3  -7   2    8.14    0.47
  -3  -7   2    6.77    0.48
   2   7  -2    0.10    0.16
   2   7  -2    0.21    0.19
   2   7  -2    0.38    0.24
   2   7  -2    0.61    0.22
  -2  -7   2   -0.01    0.11
  -2  -7   2    0.00    0.16
  -2  -7   2    0.34    0.20
  -2  -7   2    0.09    0.18
  -2  -7   2    0.00    0.16
  -2  -7   2    0.30    0.18
   1   7  -2    1.06    0.21
   1   7  -2    0.77    0.26
   1   7  -2    0.95    0.26
   1   7  -2    0.88    0.20
   1   7  -2    0.94    0.22
  -1  -7   2    0.72    0.19
  -1  -7   2    1.16    0.22
  -1  -7   2    1.19    0.22
  -1  -7   2    1.20    0.25
  -1  -7   2    0.77    0.20
   0   7  -2   22.84    0.75
   0   7  -2   22.50    0.87
   0   7  -2   21.72    0.84
   0   7  -2   21.62    0.72
   0   7  -2   23.60    0.85
   0  -7   2   22.24    0.81
   0  -7   2   21.96    0.84
   0  -7   2   21.91    0.82
   0  -7   2   22.15    0.77
   0  -7   2   22.32    0.79
  -1   7  -2   49.05    1.53
  -1   7  -2   45.99    1.51
  -1   7  -2   49.84    1.53
  -1   7  -2   48.43    1.49
   1  -7   2   47.41    1.44
   1  -7   2   47.52    1.48
   1  -7   2   48.62    1.47
   1  -7   2   45.27    1.39
   1  -7   2   47.32    1.51
  -2   7  -2   23.03    0.95
  -2   7  -2   23.49    0.95
  -2   7  -2   23.26    0.93
   2  -7   2   21.44    0.87
   2  -7   2   21.43    0.86
   2  -7   2   20.58    0.75
   2  -7   2   21.47    0.90
   2  -7   2   21.38    0.82
  -3   7  -2    2.55    0.43
  -3   7  -2    2.58    0.43
  -3   7  -2    2.94    0.41
   3  -7   2    3.00    0.39
   3  -7   2    2.50    0.39
   3  -7   2    2.47    0.34
   3  -7   2    2.70    0.33
  -4   7  -2    5.70    0.54
  -4   7  -2    5.02    0.57
  -4   7  -2    4.33    0.51
   4  -7   2    5.55    0.53
   4  -7   2    5.16    0.54
   4  -7   2    5.37    0.55
   4  -7   2    5.63    0.45
  -5   7  -2    3.57    0.54
  -5   7  -2    3.24    0.55
  -5   7  -2    2.74    0.48
   5  -7   2    3.71    0.51
   5  -7   2    3.50    0.50
  -6   7  -2    1.02    0.45
  -6   7  -2    1.49    0.50
  -6   7  -2    1.38    0.53
   6  -7   2    0.74    0.43
   6  -7   2    2.15    0.47
  -7   7  -2    5.41    0.73
  -7   7  -2    6.88    0.72
  -7   7  -2    6.42    0.76
   7  -7   2    6.33    0.70
   7  -7   2    6.90    0.71
   7  -7   2    7.43    0.70
   9   6  -2    1.85    0.58
   9   6  -2    0.30    0.52
  -9  -6   2    1.54    0.49
  -9  -6   2    0.59    0.43
  -9  -6   2    0.84    0.48
   8   6  -2    3.99    0.61
   8   6  -2    4.15    0.60
  -8  -6   2    5.42    0.56
  -8  -6   2    4.36    0.51
  -8  -6   2    4.07    0.55
   7   6  -2    6.23    0.62
   7   6  -2    7.85    0.67
   7   6  -2    9.31    0.68
  -7  -6   2    6.85    0.55
  -7  -6   2    7.55    0.61
  -7  -6   2    7.10    0.57
  -7  -6   2    7.66    0.57
   6   6  -2    0.48    0.32
   6   6  -2    0.43    0.34
   6   6  -2    0.06    0.34
  -6  -6   2    0.32    0.28
  -6  -6   2    0.32    0.26
  -6  -6   2    0.95    0.32
  -6  -6   2    0.44    0.20
  -6  -6   2    1.10    0.31
   5   6  -2   26.46    1.09
   5   6  -2   29.66    1.10
   5   6  -2   30.32    1.06
  -5  -6   2   29.74    1.01
  -5  -6   2   29.40    1.02
  -5  -6   2   30.88    1.04
  -5  -6   2   30.36    1.00
  -5  -6   2   28.53    0.95
   4   6  -2    1.04    0.29
   4   6  -2    0.75    0.25
   4   6  -2    1.42    0.28
  -4  -6   2    0.56    0.20
  -4  -6   2    1.02    0.20
  -4  -6   2    1.27    0.24
  -4  -6   2    0.93    0.16
  -4  -6   2    1.01    0.22
  -4  -6   2    0.92    0.22
   3   6  -2    1.25    0.27
   3   6  -2    1.04    0.15
   3   6  -2    1.36    0.25
   3   6  -2    0.88    0.24
  -3  -6   2    1.18    0.21
  -3  -6   2    1.65    0.24
  -3  -6   2    1.13    0.22
  -3  -6   2    1.13    0.21
  -3  -6   2    1.36    0.17
  -3  -6   2    1.50    0.20
  -3  -6   2    1.18    0.17
   2   6  -2    1.15    0.17
   2   6  -2    0.75    0.20
   2   6  -2    0.89    0.24
   2   6  -2    1.06    0.20
  -2  -6   2    1.31    0.18
  -2  -6   2    0.81    0.19
  -2  -6   2    1.60    0.21
  -2  -6   2    1.19    0.20
  -2  -6   2    1.24    0.21
  -2  -6   2    0.82    0.13
   1   6  -2   55.01    1.51
   1   6  -2   50.68    1.52
   1   6  -2   53.45    1.58
   1   6  -2   54.84    1.58
   1   6  -2   52.70    1.52
  -1  -6   2   53.99    1.51
  -1  -6   2   51.79    1.52
  -1  -6   2   52.97    1.55
  -1  -6   2   52.61    1.51
  -1  -6   2   53.15    1.56
   0   6  -2   54.88    1.61
   0   6  -2   57.74    1.61
   0   6  -2   57.28    1.63
   0   6  -2   55.92    1.61
   0   6  -2   55.74    1.53
   0   6  -2   48.62    1.50
   0  -6   2   54.36    1.56
   0  -6   2   53.95    1.56
   0  -6   2   53.90    1.61
   0  -6   2   53.93    1.54
   0  -6   2   54.42    1.60
  -1   6  -2   30.09    1.04
  -1   6  -2   31.95    1.01
  -1   6  -2   28.88    0.85
  -1   6  -2   29.68    1.03
  -1   6  -2   31.41    1.05
   1  -6   2   30.80    0.94
   1  -6   2   31.64    1.03
   1  -6   2   30.53    1.00
   1  -6   2   30.23    1.01
   1  -6   2   29.68    0.98
  -2   6  -2   63.06    1.86
  -2   6  -2   61.27    1.83
  -2   6  -2   62.33    1.87
  -2   6  -2   60.00    1.65
   2  -6   2   59.27    1.69
   2  -6   2   59.35    1.79
   2  -6   2   60.79    1.76
   2  -6   2   61.64    1.81
   2  -6   2   59.64    1.82
  -3   6  -2   23.19    0.97
  -3   6  -2   23.09    0.92
  -3   6  -2   21.97    0.96
  -3   6  -2   21.73    0.73
   3  -6   2   22.41    0.88
   3  -6   2   22.05    0.87
   3  -6   2   20.60    0.89
   3  -6   2   21.86    0.82
  -4   6  -2   15.07    0.84
  -4   6  -2   15.57    0.81
  -4   6  -2   15.89    0.87
   4  -6   2   16.32    0.80
   4  -6   2   16.60    0.72
   4  -6   2   15.38    0.80
   4  -6   2   14.49    0.74
  -5   6  -2    5.10    0.53
  -5   6  -2    3.71    0.50
  -5   6  -2    4.87    0.59
  -5   6  -2    4.82    0.56
   5  -6   2    5.29    0.45
   5  -6   2    4.77    0.50
   5  -6   2    3.90    0.49
   5  -6   2    4.78    0.46
  -6   6  -2   13.37    0.90
  -6   6  -2   13.78    0.94
  -6   6  -2   14.72    0.99
  -6   6  -2   14.15    0.99
   6  -6   2   15.75    0.90
   6  -6   2   14.59    0.90
  -7   6  -2    0.44    0.52
  -7   6  -2    0.94    0.50
  -7   6  -2    0.71    0.47
  -7   6  -2    0.88    0.44
   7  -6   2   -0.11    0.41
   7  -6   2    0.62    0.41
   7  -6   2    0.07    0.41
  10   5  -2    0.47    0.57
 -10  -5   2    0.54    0.51
   9   5  -2    5.44    0.71
   9   5  -2    4.61    0.68
  -9  -5   2    5.17    0.62
  -9  -5   2    5.79    0.62
  -9  -5   2    5.03    0.65
   8   5  -2    1.58    0.49
   8   5  -2    0.33    0.46
  -8  -5   2    0.58    0.39
  -8  -5   2    0.02    0.36
  -8  -5   2    0.95    0.38
   7   5  -2    5.71    0.59
   7   5  -2    5.40    0.57
   7   5  -2    5.50    0.47
  -7  -5   2    4.63    0.47
  -7  -5   2    5.28    0.50
  -7  -5   2    4.99    0.51
   6   5  -2   27.18    1.13
   6   5  -2   29.63    1.01
   6   5  -2   25.39    1.11
  -6  -5   2   25.96    0.85
  -6  -5   2   27.53    1.05
  -6  -5   2   26.77    1.02
  -6  -5   2   27.84    1.03
  -6  -5   2   29.26    1.00
   5   5  -2   -0.04    0.27
   5   5  -2    0.07    0.24
   5   5  -2    0.54    0.28
  -5  -5   2    0.53    0.21
  -5  -5   2    0.34    0.22
  -5  -5   2    0.08    0.20
  -5  -5   2    0.21    0.16
  -5  -5   2   -0.12    0.21
  -5  -5   2    0.13    0.23
   4   5  -2    3.83    0.33
   4   5  -2    2.82    0.34
   4   5  -2    2.81    0.33
  -4  -5   2    2.96    0.27
  -4  -5   2    2.73    0.27
  -4  -5   2    2.93    0.25
  -4  -5   2    3.24    0.22
  -4  -5   2    2.56    0.27
  -4  -5   2    3.45    0.30
   3   5  -2    0.13    0.11
   3   5  -2   -0.01    0.18
   3   5  -2    0.22    0.20
   3   5  -2   -0.08    0.17
  -3  -5   2    0.18    0.10
  -3  -5   2   -0.04    0.14
  -3  -5   2    0.13    0.15
  -3  -5   2    0.23    0.14
  -3  -5   2    0.31    0.14
  -3  -5   2    0.20    0.15
  -3  -5   2    0.35    0.17
   2   5  -2  110.58    2.97
   2   5  -2  110.86    3.01
   2   5  -2  108.64    2.92
   2   5  -2  112.33    2.97
  -2  -5   2  111.78    2.91
  -2  -5   2  111.53    2.89
  -2  -5   2  109.03    2.96
  -2  -5   2  114.66    2.97
  -2  -5   2  107.57    2.98
  -2  -5   2  109.75    2.95
  -2  -5   2  111.22    2.93
   1   5  -2   25.24    0.82
   1   5  -2   22.72    0.74
   1   5  -2   24.63    0.77
   1   5  -2   22.05    0.76
  -1  -5   2   23.29    0.76
  -1  -5   2   24.10    0.79
  -1  -5   2   24.22    0.80
  -1  -5   2   24.68    0.74
  -1  -5   2   24.35    0.68
   0   5  -2   19.03    0.69
   0   5  -2   20.29    0.69
   0   5  -2   18.10    0.60
   0   5  -2   19.28    0.63
   0   5  -2   19.36    0.71
   0   5  -2   19.57    0.68
   0  -5   2   19.81    0.67
   0  -5   2   20.40    0.70
   0  -5   2   19.24    0.66
   0  -5   2   19.57    0.64
   0  -5   2   19.55    0.70
  -1   5  -2   22.17    0.75
  -1   5  -2   21.49    0.64
  -1   5  -2   23.37    0.81
  -1   5  -2   21.81    0.80
  -1   5  -2   23.32    0.80
   1  -5   2   22.56    0.76
   1  -5   2   23.10    0.76
   1  -5   2   21.85    0.71
   1  -5   2   22.27    0.79
   1  -5   2   23.02    0.79
  -2   5  -2    0.27    0.22
  -2   5  -2   -0.20    0.19
  -2   5  -2    0.31    0.19
  -2   5  -2   -0.09    0.11
   2  -5   2    0.22    0.11
   2  -5   2    0.16    0.13
   2  -5   2    0.27    0.17
   2  -5   2    0.14    0.17
   2  -5   2    0.29    0.20
   2  -5   2   -0.01    0.18
  -3   5  -2   96.92    2.76
  -3   5  -2   97.30    2.78
  -3   5  -2   98.72    2.77
  -3   5  -2   97.17    2.60
  -3   5  -2   94.73    2.71
   3  -5   2  100.13    2.71
   3  -5   2   97.87    2.70
   3  -5   2   95.72    2.66
   3  -5   2   99.20    2.74
   3  -5   2   93.76    2.58
  -4   5  -2    0.82    0.29
  -4   5  -2    1.46    0.23
  -4   5  -2    0.51    0.30
  -4   5  -2    1.12    0.33
  -4   5  -2    1.13    0.34
   4  -5   2    0.85    0.20
   4  -5   2    1.25    0.29
   4  -5   2    0.99    0.23
   4  -5   2    1.11    0.31
   4  -5   2    1.03    0.25
   4  -5   2    0.98    0.26
  -5   5  -2    8.47    0.65
  -5   5  -2    7.39    0.55
  -5   5  -2    8.07    0.66
  -5   5  -2    9.03    0.52
  -5   5  -2    7.64    0.61
  -5   5  -2    7.83    0.63
   5  -5   2    7.99    0.60
   5  -5   2    9.24    0.67
   5  -5   2    8.97    0.64
   5  -5   2    8.30    0.58
  -6   5  -2    3.86    0.42
  -6   5  -2    3.09    0.51
  -6   5  -2    2.45    0.48
  -6   5  -2    3.47    0.46
  -6   5  -2    3.33    0.54
  -6   5  -2    3.73    0.41
   6  -5   2    3.47    0.48
   6  -5   2    3.72    0.45
   6  -5   2    3.95    0.44
   6  -5   2    3.61    0.45
  -7   5  -2    0.20    0.42
  -7   5  -2    0.25    0.44
  -7   5  -2    0.00    0.42
  -7   5  -2   -0.40    0.37
  -7   5  -2   -0.16    0.31
   7  -5   2    0.38    0.37
   7  -5   2    0.40    0.38
   7  -5   2    0.53    0.39
  -8   5  -2    0.16    0.51
  -8   5  -2    1.38    0.48
  -8   5  -2   -0.12    0.47
  -8   5  -2    1.46    0.53
   8  -5   2    0.52    0.45
  10   4  -2    0.10    0.54
 -10  -4   2   -0.44    0.47
   9   4  -2    4.67    0.68
   9   4  -2    4.37    0.67
  -9  -4   2    4.51    0.86
  -9  -4   2    4.84    0.60
  -9  -4   2    3.35    0.53
   8   4  -2   12.31    0.93
   8   4  -2   11.13    0.84
  -8  -4   2   11.90    0.82
  -8  -4   2   10.80    0.82
  -8  -4   2   12.81    0.89
  -8  -4   2    9.95    0.78
   7   4  -2   16.27    0.93
   7   4  -2   15.12    0.89
  -7  -4   2   16.81    0.85
  -7  -4   2   16.14    0.82
  -7  -4   2   15.87    0.80
  -7  -4   2   17.97    0.87
   6   4  -2    8.08    0.65
   6   4  -2    8.76    0.56
   6   4  -2    8.99    0.65
  -6  -4   2    9.75    0.63
  -6  -4   2    8.58    0.57
  -6  -4   2    9.51    0.59
  -6  -4   2    9.40    0.54
  -6  -4   2    8.95    0.59
   5   4  -2    0.99    0.25
   5   4  -2    0.62    0.27
   5   4  -2    0.38    0.27
  -5  -4   2    0.45    0.14
  -5  -4   2    0.56    0.25
  -5  -4   2    0.83    0.21
  -5  -4   2   -0.15    0.19
  -5  -4   2    0.83    0.22
  -5  -4   2    0.38    0.22
  -5  -4   2    0.78    0.23
   4   4  -2    2.75    0.31
   4   4  -2    2.99    0.33
   4   4  -2    3.59    0.31
   4   4  -2    2.78    0.18
  -4  -4   2    3.13    0.29
  -4  -4   2    3.03    0.26
  -4  -4   2    2.70    0.27
  -4  -4   2    3.23    0.28
  -4  -4   2    3.13    0.26
  -4  -4   2    2.71    0.22
   3   4  -2   79.93    2.16
   3   4  -2   80.96    2.20
   3   4  -2   77.14    2.09
   3   4  -2   81.81    2.23
  -3  -4   2   77.41    2.15
  -3  -4   2   79.97    2.15
  -3  -4   2   77.70    2.06
  -3  -4   2   81.07    2.14
  -3  -4   2   79.99    2.13
  -3  -4   2   78.36    2.16
  -3  -4   2   76.44    2.19
   2   4  -2   23.78    0.76
   2   4  -2   22.54    0.71
   2   4  -2   23.37    0.77
   2   4  -2   23.50    0.80
  -2  -4   2   24.15    0.77
  -2  -4   2   23.24    0.71
  -2  -4   2   24.26    0.74
  -2  -4   2   23.86    0.68
  -2  -4   2   25.04    0.75
  -2  -4   2   23.73    0.75
  -2  -4   2   24.02    0.74
   1   4  -2   81.78    2.17
   1   4  -2   77.61    2.13
   1   4  -2   80.45    2.16
   1   4  -2   79.27    2.11
   1   4  -2   79.41    2.13
  -1  -4   2   78.39    2.07
  -1  -4   2   78.38    2.08
  -1  -4   2   79.96    2.14
  -1  -4   2   78.40    2.10
  -1  -4   2   80.76    2.14
  -1  -4   2   78.47    2.12
  -1  -4   2   78.52    2.16
   0   4  -2   35.33    1.05
   0   4  -2   35.55    1.01
   0   4  -2   33.30    0.98
   0   4  -2   34.44    1.07
   0   4  -2   35.58    1.06
   0   4  -2   35.85    1.05
   0  -4   2   36.70    1.03
   0  -4   2   36.88    1.06
   0  -4   2   35.26    1.01
   0  -4   2   36.13    1.05
   0  -4   2   37.01    1.08
   0  -4   2   35.22    0.96
  -1   4  -2   22.28    0.75
  -1   4  -2   22.82    0.62
  -1   4  -2   22.54    0.74
  -1   4  -2   22.02    0.77
  -1   4  -2   21.92    0.71
  -1   4  -2   21.74    0.64
  -1   4  -2   22.14    0.76
   1  -4   2   22.45    0.67
   1  -4   2   21.76    0.72
   1  -4   2   22.02    0.76
   1  -4   2   21.48    0.74
  -2   4  -2   19.50    0.69
  -2   4  -2   19.56    0.72
  -2   4  -2   18.85    0.58
  -2   4  -2   19.38    0.74
  -2   4  -2   18.78    0.72
   2  -4   2   18.63    0.65
   2  -4   2   18.17    0.58
   2  -4   2   18.40    0.70
   2  -4   2   19.32    0.68
   2  -4   2   18.09    0.58
  -3   4  -2    3.97    0.37
  -3   4  -2    3.52    0.36
  -3   4  -2    4.02    0.28
  -3   4  -2    4.12    0.38
  -3   4  -2    3.88    0.33
  -3   4  -2    3.48    0.27
   3  -4   2    5.12    0.39
   3  -4   2    3.95    0.32
   3  -4   2    4.19    0.30
   3  -4   2    3.33    0.29
  -4   4  -2  241.75    6.37
  -4   4  -2  246.07    6.51
  -4   4  -2  245.79    6.39
  -4   4  -2  242.36    6.53
  -4   4  -2  243.09    6.44
  -4   4  -2  246.52    6.51
   4  -4   2  246.29    6.44
   4  -4   2  244.55    6.36
   4  -4   2  246.02    6.37
   4  -4   2  247.98    6.48
   4  -4   2  242.33    6.40
  -5   4  -2    0.28    0.33
  -5   4  -2    0.09    0.25
  -5   4  -2    0.12    0.21
  -5   4  -2    0.07    0.31
  -5   4  -2    0.13    0.30
  -5   4  -2    0.03    0.23
  -5   4  -2    0.13    0.26
   5  -4   2    0.37    0.29
   5  -4   2    0.27    0.24
   5  -4   2    0.24    0.25
   5  -4   2   -0.16    0.21
   5  -4   2   -0.32    0.20
  -6   4  -2    2.18    0.34
  -6   4  -2    1.98    0.44
  -6   4  -2    2.08    0.35
  -6   4  -2    1.87    0.42
  -6   4  -2    2.07    0.36
  -6   4  -2    1.70    0.38
  -6   4  -2    1.89    0.45
   6  -4   2    1.62    0.38
   6  -4   2    1.25    0.30
   6  -4   2    1.99    0.50
   6  -4   2    1.68    0.33
   6  -4   2    1.67    0.35
   6  -4   2    2.81    0.39
  -7   4  -2    0.07    0.34
  -7   4  -2   -0.35    0.30
  -7   4  -2   -0.08    0.40
  -7   4  -2   -0.18    0.29
  -7   4  -2   -0.22    0.39
  -7   4  -2   -0.06    0.29
  -7   4  -2   -0.18    0.38
   7  -4   2    0.24    0.36
   7  -4   2    0.38    0.33
   7  -4   2   -0.26    0.33
   7  -4   2    0.06    0.32
  -8   4  -2    2.68    0.50
  -8   4  -2    3.20    0.59
  -8   4  -2    3.24    0.58
  -8   4  -2    2.64    0.48
  -8   4  -2    3.57    0.51
  -8   4  -2    2.51    0.57
  -8   4  -2    3.29    0.51
   8  -4   2    2.90    0.53
   8  -4   2    2.95    0.76
  10   3  -2    2.10    0.64
 -10  -3   2    3.03    0.61
   9   3  -2    5.90    0.71
   9   3  -2    6.64    0.73
  -9  -3   2    6.69    0.66
  -9  -3   2    5.71    0.61
  -9  -3   2    5.89    0.68
   8   3  -2    7.39    0.69
   8   3  -2    6.89    0.68
  -8  -3   2    6.52    0.60
  -8  -3   2    7.63    0.63
  -8  -3   2    6.76    0.61
  -8  -3   2    6.58    0.63
   7   3  -2    0.18    0.34
   7   3  -2    0.04    0.35
  -7  -3   2    0.61    0.31
  -7  -3   2   -0.10    0.28
  -7  -3   2    0.07    0.31
  -7  -3   2    0.05    0.30
   6   3  -2    2.71    0.40
   6   3  -2    2.69    0.40
  -6  -3   2    2.98    0.37
  -6  -3   2    3.28    0.37
  -6  -3   2    3.16    0.39
  -6  -3   2    2.73    0.34
   5   3  -2    0.20    0.25
   5   3  -2    0.46    0.25
  -5  -3   2    0.61    0.18
  -5  -3   2    0.13    0.20
  -5  -3   2    0.12    0.20
  -5  -3   2   -0.14    0.21
  -5  -3   2    0.33    0.19
  -5  -3   2    0.12    0.15
   4   3  -2   35.99    1.18
   4   3  -2   36.67    1.20
   4   3  -2   37.24    1.01
  -4  -3   2   37.18    1.12
  -4  -3   2   36.45    1.12
  -4  -3   2   36.30    1.01
  -4  -3   2   37.86    1.13
  -4  -3   2   37.76    1.09
  -4  -3   2   36.34    1.03
  -4  -3   2   36.15    1.14
  -4  -3   2   37.78    1.12
   3   3  -2   16.24    0.49
   3   3  -2   15.39    0.61
   3   3  -2   15.87    0.62
  -3  -3   2   16.16    0.56
  -3  -3   2   16.39    0.56
  -3  -3   2   16.09    0.54
  -3  -3   2   15.54    0.56
  -3  -3   2   15.31    0.56
  -3  -3   2   16.59    0.52
   2   3  -2   24.65    0.78
   2   3  -2   24.25    0.75
   2   3  -2   23.06    0.70
  -2  -3   2   23.92    0.72
  -2  -3   2   23.72    0.73
  -2  -3   2   23.97    0.72
  -2  -3   2   23.75    0.72
  -2  -3   2   24.17    0.66
  -2  -3   2   24.35    0.76
  -2  -3   2   24.01    0.71
  -2  -3   2   23.55    0.71
   1   3  -2   46.84    1.33
   1   3  -2   46.44    1.30
   1   3  -2   49.19    1.32
   1   3  -2   46.99    1.31
   1   3  -2   48.69    1.28
   1   3  -2   46.10    1.31
  -1  -3   2   47.88    1.30
  -1  -3   2   48.02    1.31
  -1  -3   2   47.79    1.28
  -1  -3   2   47.81    1.28
  -1  -3   2   47.16    1.31
  -1  -3   2   49.11    1.34
  -1  -3   2   48.16    1.28
   0   3  -2   11.35    0.43
   0   3  -2   11.71    0.43
   0   3  -2   11.14    0.41
   0   3  -2   11.55    0.40
   0   3  -2   10.94    0.35
   0   3  -2   11.50    0.41
   0  -3   2   11.34    0.44
   0  -3   2   11.53    0.42
   0  -3   2    9.97    0.41
   0  -3   2   10.94    0.36
   0  -3   2   11.71    0.39
  -1   3  -2    1.19    0.09
  -1   3  -2    0.73    0.16
  -1   3  -2    1.28    0.17
  -1   3  -2    1.28    0.17
  -1   3  -2    1.21    0.14
  -1   3  -2    1.11    0.11
   1  -3   2    0.97    0.12
   1  -3   2    1.20    0.11
   1  -3   2    1.14    0.17
   1  -3   2    1.28    0.17
   1  -3   2    1.06    0.15
  -2   3  -2    6.99    0.41
  -2   3  -2    9.08    0.41
  -2   3  -2    7.48    0.43
  -2   3  -2    8.30    0.31
  -2   3  -2    8.79    0.39
  -2   3  -2    8.00    0.41
   2  -3   2    7.80    0.36
   2  -3   2    8.44    0.41
   2  -3   2    7.74    0.32
   2  -3   2    7.69    0.40
  -3   3  -2   65.99    1.83
  -3   3  -2   64.80    1.79
  -3   3  -2   66.43    1.81
  -3   3  -2   67.44    1.90
  -3   3  -2   66.26    1.92
  -3   3  -2   68.35    1.85
  -3   3  -2   62.66    1.88
   3  -3   2   64.38    1.83
   3  -3   2   64.65    1.88
   3  -3   2   67.23    1.86
   3  -3   2   63.68    1.79
  -4   3  -2    4.22    0.39
  -4   3  -2    4.10    0.34
  -4   3  -2    4.18    0.41
  -4   3  -2    3.59    0.31
  -4   3  -2    4.47    0.35
  -4   3  -2    3.74    0.36
  -4   3  -2    3.71    0.31
   4  -3   2    3.94    0.31
   4  -3   2    5.02    0.41
   4  -3   2    4.03    0.34
   4  -3   2    4.13    0.31
   4  -3   2    4.21    0.32
  -5   3  -2    0.24    0.28
  -5   3  -2    0.22    0.28
  -5   3  -2    0.51    0.24
  -5   3  -2    0.56    0.23
  -5   3  -2    0.44    0.25
  -5   3  -2    0.54    0.22
  -5   3  -2    0.35    0.30
   5  -3   2    0.70    0.23
   5  -3   2    0.57    0.27
   5  -3   2    0.58    0.24
   5  -3   2    0.69    0.25
   5  -3   2    0.49    0.22
   5  -3   2   -0.44    0.25
  -6   3  -2    4.07    0.49
  -6   3  -2    4.90    0.44
  -6   3  -2    4.00    0.48
  -6   3  -2    4.01    0.41
  -6   3  -2    4.13    0.40
  -6   3  -2    3.96    0.43
  -6   3  -2    4.13    0.50
   6  -3   2    4.52    0.45
   6  -3   2    3.78    0.41
   6  -3   2    3.67    0.42
   6  -3   2    4.20    0.47
   6  -3   2    4.16    0.40
   6  -3   2    4.04    0.40
  -7   3  -2    3.29    0.43
  -7   3  -2    2.75    0.41
  -7   3  -2    2.38    0.41
  -7   3  -2    3.00    0.44
  -7   3  -2    3.59    0.50
  -7   3  -2    3.64    0.53
  -7   3  -2    3.62    0.52
   7  -3   2    3.06    0.42
   7  -3   2    3.09    0.47
   7  -3   2    3.08    0.42
   7  -3   2    2.67    0.42
   7  -3   2    3.22    0.42
   7  -3   2    3.32    0.42
  -8   3  -2   10.79    0.80
  -8   3  -2   10.62    0.81
  -8   3  -2   11.84    0.95
  -8   3  -2   11.06    0.86
  -8   3  -2   11.22    0.81
  -8   3  -2   10.46    0.86
  -8   3  -2   11.55    0.84
   8  -3   2   12.24    0.86
   8  -3   2   11.12    0.83
   8  -3   2   10.88    0.82
  -9   3  -2    1.18    0.46
  -9   3  -2    1.08    0.52
  -9   3  -2    1.06    0.55
   9   2  -2   12.57    0.94
   9   2  -2   14.21    1.04
  -9  -2   2   12.72    0.96
  -9  -2   2   13.73    0.96
  -9  -2   2   11.34    0.86
   8   2  -2    1.49    0.46
   8   2  -2    0.64    0.44
  -8  -2   2    0.92    0.42
  -8  -2   2    1.38    0.39
  -8  -2   2    0.52    0.36
  -8  -2   2    1.27    0.39
   7   2  -2    1.57    0.41
   7   2  -2    1.56    0.41
  -7  -2   2    1.68    0.34
  -7  -2   2    2.05    0.37
  -7  -2   2    2.09    0.40
  -7  -2   2    1.07    0.33
   6   2  -2    3.52    0.44
   6   2  -2    3.23    0.43
  -6  -2   2    3.28    0.38
  -6  -2   2    3.92    0.38
  -6  -2   2    3.19    0.37
  -6  -2   2    3.41    0.40
   5   2  -2   46.68    1.52
   5   2  -2   47.00    1.32
   5   2  -2   47.28    1.37
   5   2  -2   47.58    1.51
  -5  -2   2   49.31    1.45
  -5  -2   2   47.67    1.43
  -5  -2   2   48.09    1.45
  -5  -2   2   48.14    1.47
  -5  -2   2   48.52    1.35
   4   2  -2   41.76    1.18
   4   2  -2   40.47    1.27
   4   2  -2   41.56    1.13
  -4  -2   2   42.12    1.23
  -4  -2   2   40.66    1.14
  -4  -2   2   42.17    1.23
  -4  -2   2   40.34    1.21
  -4  -2   2   39.97    1.24
  -4  -2   2   41.10    1.18
   3   2  -2   34.59    1.10
   3   2  -2   36.38    1.03
   3   2  -2   34.67    1.09
   3   2  -2   35.89    0.99
  -3  -2   2   35.45    0.98
  -3  -2   2   35.78    1.01
  -3  -2   2   37.14    1.05
  -3  -2   2   34.82    1.04
  -3  -2   2   37.28    1.07
  -3  -2   2   36.45    1.06
  -3  -2   2   35.51    0.96
  -3  -2   2   37.20    1.05
   2   2  -2   14.98    0.48
   2   2  -2   12.73    0.47
   2   2  -2   12.87    0.43
   2   2  -2   12.63    0.49
   2   2  -2   13.35    0.46
  -2  -2   2   13.16    0.45
  -2  -2   2   14.16    0.43
  -2  -2   2   14.50    0.44
  -2  -2   2   14.27    0.46
  -2  -2   2   13.49    0.45
  -2  -2   2   13.55    0.45
   1   2  -2   18.44    0.58
   1   2  -2   20.92    0.60
   1   2  -2   18.61    0.58
   1   2  -2   19.03    0.54
   1   2  -2   19.83    0.61
  -1  -2   2   20.06    0.59
  -1  -2   2   20.20    0.58
  -1  -2   2   20.02    0.57
  -1  -2   2   19.15    0.54
  -1  -2   2   18.74    0.55
  -1  -2   2   20.55    0.57
  -1  -2   2   21.01    0.58
  -1  -2   2   20.12    0.61
   0   2  -2  104.56    2.76
   0   2  -2  104.91    2.74
   0   2  -2  105.51    2.76
   0   2  -2  106.27    2.73
   0   2  -2  105.35    2.73
   0   2  -2  106.12    2.75
   0  -2   2  106.01    2.74
   0  -2   2  105.08    2.75
   0  -2   2  102.62    2.76
   0  -2   2  102.87    2.72
   0  -2   2  105.39    2.73
  -1   2  -2   25.41    0.78
  -1   2  -2   26.35    0.77
  -1   2  -2   25.16    0.72
  -1   2  -2   25.72    0.70
  -1   2  -2   27.75    0.79
  -1   2  -2   26.32    0.78
  -1   2  -2   25.43    0.78
   1  -2   2   25.35    0.72
   1  -2   2   27.89    0.78
   1  -2   2   25.27    0.72
   1  -2   2   25.44    0.76
   1  -2   2   26.25    0.78
  -2   2  -2   83.47    2.26
  -2   2  -2   84.00    2.33
  -2   2  -2   86.08    2.35
  -2   2  -2   85.90    2.30
  -2   2  -2   86.59    2.28
  -2   2  -2   91.03    2.35
   2  -2   2   85.22    2.29
   2  -2   2   86.93    2.34
   2  -2   2   84.64    2.27
   2  -2   2   86.43    2.25
   2  -2   2   87.44    2.32
  -3   2  -2    5.21    0.37
  -3   2  -2    4.95    0.37
  -3   2  -2    4.44    0.30
  -3   2  -2    4.40    0.31
  -3   2  -2    4.59    0.28
  -3   2  -2    4.23    0.30
  -3   2  -2    4.20    0.33
   3  -2   2    4.74    0.28
   3  -2   2    4.28    0.31
   3  -2   2    4.52    0.34
   3  -2   2    4.82    0.29
  -4   2  -2   22.38    0.83
  -4   2  -2   21.99    0.85
  -4   2  -2   22.87    0.76
  -4   2  -2   22.23    0.75
  -4   2  -2   22.07    0.76
  -4   2  -2   22.11    0.76
  -4   2  -2   22.46    0.82
   4  -2   2   22.43    0.80
   4  -2   2   22.12    0.75
   4  -2   2   21.54    0.76
   4  -2   2   21.20    0.74
  -5   2  -2   -0.28    0.20
  -5   2  -2    0.45    0.22
  -5   2  -2    0.29    0.25
  -5   2  -2   -0.11    0.19
  -5   2  -2    0.06    0.23
  -5   2  -2   -0.32    0.18
  -5   2  -2    0.04    0.24
   5  -2   2    0.09    0.20
   5  -2   2    0.12    0.22
   5  -2   2    0.03    0.19
   5  -2   2    0.03    0.20
   5  -2   2    0.26    0.21
  -6   2  -2   37.23    1.39
  -6   2  -2   37.72    1.33
  -6   2  -2   38.10    1.29
  -6   2  -2   37.91    1.30
  -6   2  -2   38.79    1.28
  -6   2  -2   37.07    1.37
  -6   2  -2   38.46    1.28
   6  -2   2   40.94    1.34
   6  -2   2   38.67    1.28
   6  -2   2   40.90    1.32
   6  -2   2   40.27    1.30
   6  -2   2   40.80    1.30
  -7   2  -2    2.51    0.40
  -7   2  -2    3.24    0.46
  -7   2  -2    3.30    0.43
  -7   2  -2    3.67    0.50
  -7   2  -2    2.83    0.41
  -7   2  -2    3.45    0.51
  -7   2  -2    3.12    0.43
   7  -2   2    3.09    0.43
   7  -2   2    3.88    0.49
   7  -2   2    3.53    0.42
   7  -2   2    3.48    0.44
   7  -2   2    3.26    0.46
   7  -2   2    3.08    0.42
   7  -2   2    3.74    0.45
  -8   2  -2    4.40    0.51
  -8   2  -2    3.86    0.51
  -8   2  -2    3.25    0.57
  -8   2  -2    2.97    0.50
  -8   2  -2    3.26    0.50
  -8   2  -2    3.96    0.51
  -8   2  -2    4.00    0.58
   8  -2   2    4.83    0.56
   8  -2   2    3.47    0.49
   8  -2   2    4.18    0.53
   8  -2   2    4.16    0.59
  -9   2  -2    7.67    0.71
  -9   2  -2    6.20    0.73
  -9   2  -2    7.19    0.75
  -9   2  -2    6.60    0.65
   9  -2   2    6.56    0.69
   9  -2   2    6.35    0.64
   9   1  -2    0.14    0.49
   9   1  -2   -0.45    0.46
  -9  -1   2    0.38    0.43
  -9  -1   2   -0.27    0.39
  -9  -1   2   -0.12    0.42
   8   1  -2    0.01    0.41
   8   1  -2   -0.69    0.40
  -8  -1   2   -0.27    0.35
  -8  -1   2    0.35    0.35
  -8  -1   2    0.13    0.33
  -8  -1   2   -0.24    0.33
   7   1  -2    4.50    0.53
   7   1  -2    5.08    0.55
  -7  -1   2    4.22    0.45
  -7  -1   2    4.01    0.44
  -7  -1   2    4.58    0.50
  -7  -1   2    5.06    0.48
   6   1  -2   16.22    0.81
   6   1  -2   17.79    0.83
  -6  -1   2   17.05    0.73
  -6  -1   2   15.56    0.75
  -6  -1   2   15.22    0.66
  -6  -1   2   15.84    0.73
  -6  -1   2   16.36    0.77
   5   1  -2   22.37    0.71
   5   1  -2   23.57    0.90
   5   1  -2   21.66    0.66
   5   1  -2   21.42    0.71
   5   1  -2   23.27    0.88
  -5  -1   2   22.14    0.75
  -5  -1   2   22.87    0.84
  -5  -1   2   21.90    0.80
  -5  -1   2   22.70    0.84
  -5  -1   2   23.28    0.82
   4   1  -2   78.10    2.17
   4   1  -2   77.77    2.18
   4   1  -2   75.05    2.04
   4   1  -2   78.10    2.05
  -4  -1   2   76.41    2.12
  -4  -1   2   75.23    2.12
  -4  -1   2   78.10    2.11
  -4  -1   2   75.70    2.14
  -4  -1   2   75.46    2.06
   3   1  -2   28.23    0.79
   3   1  -2   27.34    0.77
   3   1  -2   27.76    0.83
   3   1  -2   28.26    0.88
   3   1  -2   26.00    0.85
  -3  -1   2   26.31    0.83
  -3  -1   2   24.86    0.80
  -3  -1   2   28.26    0.81
  -3  -1   2   26.18    0.83
  -3  -1   2   27.73    0.83
  -3  -1   2   26.46    0.76
   2   1  -2    1.28    0.14
   2   1  -2    1.11    0.15
   2   1  -2    1.45    0.13
   2   1  -2    0.94    0.15
   2   1  -2    1.52    0.12
  -2  -1   2    1.05    0.13
  -2  -1   2    1.20    0.12
  -2  -1   2    1.26    0.10
  -2  -1   2    1.26    0.10
  -2  -1   2    1.25    0.10
  -2  -1   2    1.32    0.12
  -2  -1   2    1.50    0.14
  -2  -1   2    1.38    0.15
   1   1  -2  109.24    2.93
   1   1  -2  108.35    2.91
   1   1  -2  117.71    2.92
   1   1  -2  110.26    2.91
  -1  -1   2  111.25    2.90
  -1  -1   2  111.79    2.91
  -1  -1   2  114.82    2.92
  -1  -1   2  112.96    2.91
  -1  -1   2  113.35    2.91
  -1  -1   2  113.11    2.90
  -1  -1   2  114.32    2.88
   0   1  -2   23.04    0.67
   0   1  -2   22.26    0.65
   0   1  -2   23.14    0.65
   0   1  -2   22.60    0.64
   0  -1   2   23.71    0.65
   0  -1   2   24.48    0.68
   0  -1   2   23.31    0.66
   0  -1   2   24.15    0.65
  -1   1  -2  602.74   15.36
  -1   1  -2  603.52   15.32
  -1   1  -2  607.56   15.38
  -1   1  -2  592.62   15.28
  -1   1  -2  602.46   15.34
  -1   1  -2  602.47   15.32
  -1   1  -2  604.62   15.31
   1  -1   2  608.10   15.36
   1  -1   2  589.46   15.28
   1  -1   2  618.54   15.30
   1  -1   2  585.59   15.28
  -2   1  -2   36.72    1.03
  -2   1  -2   38.72    1.05
  -2   1  -2   39.32    1.08
  -2   1  -2   36.12    1.07
  -2   1  -2   37.44    1.05
  -2   1  -2   37.78    1.07
  -2   1  -2   38.08    1.04
  -2   1  -2   35.60    1.09
   2  -1   2   38.57    1.04
   2  -1   2   37.40    1.05
   2  -1   2   36.65    1.03
   2  -1   2   37.64    1.07
  -3   1  -2   11.25    0.44
  -3   1  -2   11.41    0.43
  -3   1  -2   11.14    0.45
  -3   1  -2   11.71    0.48
  -3   1  -2   11.13    0.51
  -3   1  -2   11.69    0.48
  -3   1  -2   12.72    0.46
   3  -1   2   12.32    0.45
   3  -1   2   12.34    0.49
   3  -1   2   11.97    0.44
   3  -1   2   12.04    0.43
  -4   1  -2    0.21    0.16
  -4   1  -2    0.22    0.17
  -4   1  -2    0.39    0.17
  -4   1  -2    0.31    0.20
  -4   1  -2    0.54    0.20
  -4   1  -2    0.23    0.16
  -4   1  -2    0.21    0.15
   4  -1   2    0.26    0.16
   4  -1   2   -0.07    0.16
   4  -1   2   -0.11    0.15
   4  -1   2    0.20    0.15
  -5   1  -2   12.38    0.66
  -5   1  -2   12.16    0.56
  -5   1  -2   10.56    0.58
  -5   1  -2   11.56    0.54
  -5   1  -2   11.73    0.62
  -5   1  -2   11.97    0.56
  -5   1  -2   11.69    0.57
   5  -1   2   12.81    0.61
   5  -1   2   12.15    0.57
   5  -1   2   12.13    0.56
   5  -1   2   11.41    0.57
  -6   1  -2   19.27    0.81
  -6   1  -2   17.46    0.78
  -6   1  -2   19.72    0.87
  -6   1  -2   18.71    0.81
  -6   1  -2   19.86    0.90
  -6   1  -2   17.82    0.75
  -6   1  -2   17.98    0.77
   6  -1   2   19.35    0.81
   6  -1   2   19.38    0.82
   6  -1   2   17.10    0.82
   6  -1   2   18.35    0.78
  -7   1  -2    0.37    0.31
  -7   1  -2    0.27    0.27
  -7   1  -2    0.22    0.34
  -7   1  -2    0.62    0.36
  -7   1  -2   -0.06    0.30
  -7   1  -2    0.20    0.30
  -7   1  -2    0.39    0.31
   7  -1   2    0.84    0.35
   7  -1   2    0.18    0.29
   7  -1   2    0.75    0.33
   7  -1   2    1.18    0.34
  -8   1  -2   20.35    1.06
  -8   1  -2   19.69    0.99
  -8   1  -2   22.05    1.03
  -8   1  -2   20.28    1.07
  -8   1  -2   19.17    1.01
   8  -1   2   20.89    1.00
   8  -1   2   22.35    1.05
   8  -1   2   21.03    1.03
  -9   1  -2   -0.32    0.41
  -9   1  -2    0.67    0.48
  -9   1  -2    0.57    0.39
   9  -1   2   -0.11    0.50
   9  -1   2   -0.61    0.37
   9  -1   2    0.39    0.45
   9   0  -2    0.49    0.52
   9   0  -2   -0.03    0.47
  -9   0   2    0.30    0.40
  -9   0   2    0.21    0.45
  -9   0   2   -0.12    0.42
   8   0  -2   -0.10    0.42
   8   0  -2   -0.17    0.40
  -8   0   2    0.00    0.36
  -8   0   2   -0.43    0.34
  -8   0   2    0.01    0.35
  -8   0   2    0.21    0.38
   7   0  -2   18.93    0.97
   7   0  -2   18.03    0.96
  -7   0   2   18.25    0.92
  -7   0   2   18.23    0.87
  -7   0   2   18.78    0.86
  -7   0   2   18.57    0.89
   6   0  -2    0.64    0.32
   6   0  -2    0.75    0.21
   6   0  -2    1.15    0.34
  -6   0   2    1.01    0.29
  -6   0   2    1.04    0.29
  -6   0   2    1.08    0.29
  -6   0   2    1.34    0.32
  -6   0   2    1.15    0.26
   5   0  -2    4.93    0.36
   5   0  -2    4.91    0.28
   5   0  -2    6.47    0.51
   5   0  -2    6.00    0.49
  -5   0   2    5.84    0.46
  -5   0   2    5.95    0.46
  -5   0   2    5.65    0.40
  -5   0   2    5.32    0.38
  -5   0   2    5.74    0.39
   4   0  -2   51.60    1.44
   4   0  -2   52.68    1.59
   4   0  -2   54.10    1.61
   4   0  -2   54.08    1.49
  -4   0   2   54.11    1.56
  -4   0   2   54.80    1.55
  -4   0   2   53.79    1.52
  -4   0   2   54.94    1.56
  -4   0   2   55.39    1.54
   3   0  -2    3.48    0.23
   3   0  -2    3.63    0.30
   3   0  -2    3.32    0.17
  -3   0   2    3.61    0.23
  -3   0   2    3.59    0.24
  -3   0   2    3.31    0.26
  -3   0   2    3.32    0.27
  -3   0   2    3.79    0.27
   2   0  -2   14.39    0.45
   2   0  -2   14.62    0.47
   2   0  -2   14.92    0.44
   2   0  -2   14.44    0.41
   2   0  -2   14.74    0.51
  -2   0   2   15.22    0.48
  -2   0   2   14.53    0.49
  -2   0   2   14.65    0.45
  -2   0   2   14.76    0.45
  -2   0   2   14.41    0.45
   1   0  -2   14.06    0.41
   1   0  -2   13.77    0.42
   1   0  -2   14.30    0.42
   1   0  -2   13.82    0.38
  -1   0   2   13.65    0.39
  -1   0   2   13.90    0.43
  -1   0   2   13.50    0.42
  -1   0   2   14.96    0.41
  -1   0   2   13.77    0.43
  -1   0   2   13.80    0.40
  -1   0   2   14.17    0.42
  -1   0   2   14.62    0.42
   0   0  -2    1.58    0.08
   0   0  -2    1.35    0.11
   0   0  -2    1.37    0.11
   0   0  -2    1.37    0.12
   0   0  -2    1.44    0.10
   0   0   2    1.79    0.12
   0   0   2    1.45    0.13
   0   0   2    1.57    0.11
   0   0   2    1.52    0.13
  -1   0  -2   38.46    1.05
  -1   0  -2   40.90    1.08
  -1   0  -2   39.61    1.09
  -1   0  -2   39.77    1.05
  -1   0  -2   38.11    1.07
  -1   0  -2   39.53    1.08
   1   0   2   39.73    1.07
   1   0   2   40.00    1.05
   1   0   2   41.29    1.07
   1   0   2   41.77    1.05
  -2   0  -2    0.22    0.09
  -2   0  -2    0.14    0.10
  -2   0  -2    0.25    0.12
  -2   0  -2    0.13    0.10
  -2   0  -2    0.36    0.10
  -2   0  -2    0.26    0.08
  -2   0  -2    0.18    0.10
   2   0   2    0.20    0.10
   2   0   2    0.42    0.10
   2   0   2    0.28    0.08
   2   0   2    0.32    0.11
  -3   0  -2   24.83    0.76
  -3   0  -2   24.04    0.80
  -3   0  -2   24.17    0.75
  -3   0  -2   23.99    0.75
  -3   0  -2   25.34    0.72
  -3   0  -2   26.21    0.77
  -3   0  -2   23.83    0.78
   3   0   2   23.50    0.76
   3   0   2   24.18    0.74
   3   0   2   24.61    0.75
   3   0   2   25.95    0.79
  -4   0  -2   21.11    0.73
  -4   0  -2   21.73    0.69
  -4   0  -2   21.42    0.74
  -4   0  -2   21.97    0.79
  -4   0  -2   21.72    0.72
  -4   0  -2   21.44    0.76
  -4   0  -2   22.24    0.74
   4   0   2   22.42    0.75
   4   0   2   20.97    0.72
   4   0   2   22.68    0.74
   4   0   2   22.63    0.77
  -5   0  -2   45.82    1.39
  -5   0  -2   45.86    1.41
  -5   0  -2   45.80    1.40
  -5   0  -2   45.50    1.45
  -5   0  -2   45.80    1.41
  -5   0  -2   48.32    1.36
  -5   0  -2   48.24    1.49
   5   0   2   47.25    1.43
   5   0   2   47.88    1.45
   5   0   2   45.32    1.40
   5   0   2   46.83    1.41
  -6   0  -2   20.71    0.88
  -6   0  -2   20.49    0.77
  -6   0  -2   18.47    0.78
  -6   0  -2   18.80    0.85
  -6   0  -2   20.97    0.83
  -6   0  -2   20.50    0.81
  -6   0  -2   19.52    0.82
   6   0   2   18.82    0.80
   6   0   2   20.54    0.83
   6   0   2   20.93    0.85
   6   0   2   19.20    0.85
  -7   0  -2    8.40    0.68
  -7   0  -2    8.14    0.61
  -7   0  -2    8.37    0.58
  -7   0  -2    7.96    0.55
  -7   0  -2    8.35    0.63
  -7   0  -2    7.58    0.57
  -7   0  -2    8.52    0.69
   7   0   2    8.10    0.65
   7   0   2    8.77    0.66
   7   0   2    9.15    0.64
   7   0   2    8.36    0.67
  -8   0  -2    2.90    0.46
  -8   0  -2    3.03    0.45
  -8   0  -2    3.30    0.52
  -8   0  -2    3.01    0.46
  -8   0  -2    3.13    0.48
   8   0   2    3.07    0.49
   8   0   2    2.69    0.48
   8   0   2    2.61    0.44
  -9   0  -2    0.29    0.38
  -9   0  -2    0.47    0.43
  -9   0  -2   -0.23    0.42
   9   0   2    0.52    0.46
   9   0   2    0.76    0.49
 -10   0  -2    0.47    0.52
 -10   0  -2    0.06    0.51
  10   0   2    0.83    0.54
  10   0   2    0.50    0.47
   9  -1  -2    0.35    0.50
   9  -1  -2   -0.03    0.45
   9  -1  -2    0.25    0.51
  -9   1   2   -0.20    0.42
  -9   1   2    0.26    0.43
  -9   1   2    0.09    0.40
   8  -1  -2    5.79    0.67
   8  -1  -2    5.34    0.63
  -8   1   2    5.03    0.58
  -8   1   2    4.88    0.56
  -8   1   2    5.71    0.57
  -8   1   2    4.90    0.57
   7  -1  -2    5.18    0.57
   7  -1  -2    4.88    0.55
   7  -1  -2    3.17    0.42
  -7   1   2    5.01    0.52
  -7   1   2    5.20    0.51
  -7   1   2    4.35    0.47
  -7   1   2    3.94    0.46
   6  -1  -2    8.00    0.64
   6  -1  -2    5.44    0.44
   6  -1  -2    6.77    0.47
   6  -1  -2    6.42    0.55
  -6   1   2    6.07    0.48
  -6   1   2    7.10    0.55
  -6   1   2    8.06    0.60
  -6   1   2    7.60    0.56
  -6   1   2    6.24    0.51
  -6   1   2    6.21    0.51
  -6   1   2    6.85    0.56
   5  -1  -2   18.42    0.81
   5  -1  -2   18.01    0.63
   5  -1  -2   18.24    0.68
   5  -1  -2   19.14    0.80
  -5   1   2   19.17    0.75
  -5   1   2   17.19    0.72
  -5   1   2   19.00    0.73
  -5   1   2   19.55    0.76
  -5   1   2   17.66    0.74
  -5   1   2   19.40    0.74
  -5   1   2   17.88    0.72
   4  -1  -2    3.03    0.32
   4  -1  -2    3.14    0.25
   4  -1  -2    3.15    0.24
  -4   1   2    2.22    0.25
  -4   1   2    3.19    0.29
  -4   1   2    2.93    0.27
  -4   1   2    3.82    0.30
  -4   1   2    3.18    0.28
  -4   1   2    2.65    0.26
  -4   1   2    3.31    0.30
   3  -1  -2   94.82    2.54
   3  -1  -2   93.85    2.50
  -3   1   2   97.37    2.56
  -3   1   2   96.17    2.55
  -3   1   2   96.57    2.55
  -3   1   2   96.26    2.56
  -3   1   2   96.64    2.57
  -3   1   2   93.76    2.58
  -3   1   2   94.09    2.56
   2  -1  -2   22.22    0.65
   2  -1  -2   22.93    0.69
  -2   1   2   24.03    0.69
  -2   1   2   23.73    0.70
  -2   1   2   23.15    0.70
  -2   1   2   22.42    0.67
  -2   1   2   23.61    0.71
  -2   1   2   22.45    0.71
   1  -1  -2  306.76    7.61
   1  -1  -2  301.48    7.60
   1  -1  -2  296.27    7.63
   1  -1  -2  296.89    7.61
   1  -1  -2  286.76    7.59
  -1   1   2  303.67    7.63
  -1   1   2  302.87    7.60
  -1   1   2  301.70    7.62
  -1   1   2  294.05    7.61
  -1   1   2  296.61    7.63
  -1   1   2  301.52    7.64
  -1   1   2  297.89    7.62
   0  -1  -2   18.78    0.50
   0  -1  -2   18.29    0.51
   0  -1  -2   18.85    0.51
   0  -1  -2   17.91    0.49
   0   1   2   17.31    0.52
   0   1   2   18.32    0.50
   0   1   2   17.92    0.50
  -1  -1  -2    0.37    0.07
  -1  -1  -2    0.59    0.09
  -1  -1  -2    0.50    0.08
  -1  -1  -2    0.44    0.08
  -1  -1  -2    0.45    0.07
   1   1   2    0.58    0.08
   1   1   2    0.40    0.07
   1   1   2    0.55    0.09
   1   1   2    0.62    0.07
   1   1   2    0.40    0.07
  -2  -1  -2   51.04    1.33
  -2  -1  -2   48.38    1.32
  -2  -1  -2   47.02    1.33
  -2  -1  -2   47.72    1.29
  -2  -1  -2   48.40    1.28
  -2  -1  -2   50.44    1.31
  -2  -1  -2   49.05    1.36
  -2  -1  -2   50.17    1.27
  -2  -1  -2   47.22    1.32
   2   1   2   46.07    1.33
   2   1   2   49.83    1.29
   2   1   2   51.90    1.34
   2   1   2   47.72    1.31
  -3  -1  -2   60.32    1.60
  -3  -1  -2   61.42    1.56
  -3  -1  -2   58.22    1.64
  -3  -1  -2   56.45    1.62
  -3  -1  -2   57.84    1.58
  -3  -1  -2   57.05    1.61
   3   1   2   58.15    1.62
   3   1   2   59.79    1.60
   3   1   2   58.91    1.54
   3   1   2   58.35    1.61
  -4  -1  -2   32.09    0.96
  -4  -1  -2   32.34    1.00
  -4  -1  -2   31.68    1.04
  -4  -1  -2   33.96    1.03
  -4  -1  -2   32.93    1.01
  -4  -1  -2   33.01    1.00
  -4  -1  -2   32.93    0.94
   4   1   2   31.51    0.99
   4   1   2   31.75    1.01
   4   1   2   33.40    1.00
   4   1   2   33.14    1.02
  -5  -1  -2   17.22    0.71
  -5  -1  -2   17.57    0.68
  -5  -1  -2   16.28    0.68
  -5  -1  -2   16.26    0.67
  -5  -1  -2   17.07    0.62
  -5  -1  -2   17.06    0.71
  -5  -1  -2   17.00    0.61
   5   1   2   18.12    0.69
   5   1   2   17.21    0.68
   5   1   2   17.99    0.71
   5   1   2   16.79    0.71
  -6  -1  -2   37.78    1.16
  -6  -1  -2   38.17    1.29
  -6  -1  -2   36.35    1.27
  -6  -1  -2   36.74    1.24
  -6  -1  -2   36.20    1.23
  -6  -1  -2   36.74    1.22
   6   1   2   39.99    1.25
   6   1   2   33.73    1.18
   6   1   2   39.03    1.25
   6   1   2   40.08    1.28
   6   1   2   36.56    1.26
  -7  -1  -2    3.55    0.43
  -7  -1  -2    4.11    0.43
  -7  -1  -2    3.53    0.41
  -7  -1  -2    4.28    0.45
  -7  -1  -2    3.69    0.46
   7   1   2    3.73    0.42
   7   1   2    4.80    0.46
   7   1   2    4.37    0.47
   7   1   2    3.12    0.41
  -8  -1  -2    0.53    0.35
  -8  -1  -2    0.04    0.32
  -8  -1  -2    0.43    0.35
  -8  -1  -2   -0.06    0.35
   8   1   2    0.35    0.39
   8   1   2    0.18    0.39
   8   1   2    0.26    0.34
  -9  -1  -2    1.82    0.45
  -9  -1  -2    1.96    0.49
  -9  -1  -2    1.57    0.47
   9   1   2    1.77    0.52
   9   1   2    0.79    0.49
 -10  -1  -2    9.25    0.86
 -10  -1  -2    8.99    0.83
  10   1   2    8.21    0.84
  10   1   2    8.80    0.83
   9  -2  -2   11.93    0.96
   9  -2  -2   12.97    0.98
   9  -2  -2   12.28    0.95
  -9   2   2   10.29    0.82
  -9   2   2    9.48    0.89
  -9   2   2   10.60    0.87
   8  -2  -2    2.65    0.55
   8  -2  -2    2.05    0.53
  -8   2   2    3.85    0.54
  -8   2   2    2.27    0.47
  -8   2   2    2.59    0.47
   7  -2  -2    6.98    0.63
   7  -2  -2    8.19    0.70
   7  -2  -2    7.69    0.65
  -7   2   2    7.11    0.58
  -7   2   2    7.16    0.58
  -7   2   2    7.92    0.59
  -7   2   2    6.95    0.58
  -7   2   2    7.73    0.63
  -7   2   2    6.88    0.56
  -7   2   2    6.63    0.58
   6  -2  -2    1.39    0.30
   6  -2  -2    0.32    0.33
   6  -2  -2    1.53    0.25
   6  -2  -2    1.41    0.29
   6  -2  -2    1.35    0.27
   6  -2  -2    1.14    0.37
  -6   2   2    1.44    0.32
  -6   2   2    1.05    0.31
  -6   2   2    1.79    0.33
  -6   2   2    0.97    0.31
  -6   2   2    1.43    0.31
  -6   2   2    1.10    0.32
  -6   2   2    0.70    0.31
   5  -2  -2    8.74    0.60
   5  -2  -2    7.68    0.42
   5  -2  -2    8.22    0.48
   5  -2  -2    8.28    0.51
   5  -2  -2    7.72    0.45
  -5   2   2    7.48    0.51
  -5   2   2    8.00    0.49
  -5   2   2    7.88    0.52
  -5   2   2    7.63    0.53
  -5   2   2    8.03    0.52
  -5   2   2    8.28    0.52
  -5   2   2    7.80    0.52
   4  -2  -2    4.27    0.31
   4  -2  -2    4.12    0.35
   4  -2  -2    3.90    0.28
   4  -2  -2    4.11    0.32
  -4   2   2    3.99    0.33
  -4   2   2    3.30    0.31
  -4   2   2    4.87    0.35
  -4   2   2    3.52    0.31
  -4   2   2    4.56    0.37
  -4   2   2    4.34    0.32
  -4   2   2    3.91    0.33
   3  -2  -2    1.56    0.18
   3  -2  -2    1.65    0.18
   3  -2  -2    1.49    0.20
   3  -2  -2    1.83    0.18
  -3   2   2    2.24    0.24
  -3   2   2    2.08    0.23
  -3   2   2    1.94    0.21
  -3   2   2    2.05    0.20
  -3   2   2    1.93    0.23
  -3   2   2    1.98    0.20
  -3   2   2    2.04    0.22
   2  -2  -2  300.29    7.81
   2  -2  -2  304.74    7.81
   2  -2  -2  309.59    7.81
   2  -2  -2  300.82    7.84
  -2   2   2  313.74    7.86
  -2   2   2  298.43    7.85
  -2   2   2  303.21    7.83
  -2   2   2  306.39    7.82
  -2   2   2  308.45    7.85
  -2   2   2  302.91    7.86
  -2   2   2  311.61    7.83
   1  -2  -2   46.57    1.26
   1  -2  -2   46.09    1.20
   1  -2  -2   43.50    1.22
   1  -2  -2   44.76    1.23
  -1   2   2   47.95    1.27
  -1   2   2   47.06    1.22
  -1   2   2   45.28    1.26
  -1   2   2   46.58    1.23
  -1   2   2   45.80    1.26
  -1   2   2   46.14    1.22
   0  -2  -2    0.02    0.09
   0  -2  -2    0.39    0.08
   0  -2  -2    0.13    0.07
   0   2   2    0.36    0.08
   0   2   2    0.24    0.08
  -1  -2  -2    0.27    0.08
  -1  -2  -2    0.53    0.07
  -1  -2  -2    0.45    0.08
  -1  -2  -2    0.25    0.06
  -1  -2  -2    0.32    0.07
   1   2   2    0.56    0.10
   1   2   2    0.37    0.06
   1   2   2    0.35    0.07
   1   2   2    0.34    0.09
   1   2   2    0.33    0.09
  -2  -2  -2   54.07    1.39
  -2  -2  -2   49.58    1.37
  -2  -2  -2   52.03    1.42
  -2  -2  -2   51.80    1.41
  -2  -2  -2   51.39    1.39
  -2  -2  -2   53.30    1.41
  -2  -2  -2   52.38    1.41
   2   2   2   54.03    1.40
   2   2   2   52.34    1.44
   2   2   2   51.08    1.41
   2   2   2   52.95    1.42
  -3  -2  -2   53.04    1.46
  -3  -2  -2   52.14    1.46
  -3  -2  -2   51.88    1.49
  -3  -2  -2   52.35    1.42
  -3  -2  -2   54.96    1.52
  -3  -2  -2   54.26    1.49
  -3  -2  -2   53.77    1.48
  -3  -2  -2   54.23    1.41
   3   2   2   55.78    1.44
   3   2   2   51.90    1.51
   3   2   2   54.61    1.48
   3   2   2   52.92    1.48
  -4  -2  -2   26.18    0.80
  -4  -2  -2   24.80    0.82
  -4  -2  -2   25.64    0.81
  -4  -2  -2   25.37    0.84
  -4  -2  -2   25.16    0.74
  -4  -2  -2   24.96    0.85
   4   2   2   25.38    0.82
   4   2   2   25.81    0.75
   4   2   2   23.73    0.85
   4   2   2   26.37    0.83
  -5  -2  -2   52.36    1.59
  -5  -2  -2   53.78    1.50
  -5  -2  -2   55.24    1.59
  -5  -2  -2   56.35    1.64
  -5  -2  -2   53.97    1.62
   5   2   2   55.10    1.59
   5   2   2   53.64    1.63
   5   2   2   53.06    1.59
   5   2   2   55.04    1.49
  -6  -2  -2    0.03    0.17
  -6  -2  -2    0.28    0.23
  -6  -2  -2    0.25    0.23
  -6  -2  -2    0.12    0.25
  -6  -2  -2    0.05    0.23
   6   2   2    0.06    0.25
   6   2   2    0.19    0.27
   6   2   2    0.09    0.24
  -7  -2  -2    1.32    0.36
  -7  -2  -2    1.77    0.34
  -7  -2  -2    1.23    0.36
  -7  -2  -2    1.99    0.36
   7   2   2    1.52    0.38
   7   2   2    1.80    0.36
   7   2   2    1.50    0.34
   7   2   2    1.54    0.36
  -8  -2  -2    1.95    0.48
  -8  -2  -2    1.75    0.40
  -8  -2  -2    1.75    0.44
  -8  -2  -2    2.00    0.43
   8   2   2    1.85    0.42
   8   2   2    1.87    0.46
   8   2   2    2.01    0.46
  -9  -2  -2    4.87    0.61
  -9  -2  -2    4.77    0.56
  -9  -2  -2    4.81    0.63
   9   2   2    6.22    0.70
   9   2   2    3.91    0.56
   9   2   2    4.09    0.59
 -10  -2  -2    4.99    0.71
 -10  -2  -2    6.56    0.73
  10   2   2    5.26    0.73
  10   2   2    4.55    0.70
   8  -3  -2    5.14    0.57
   8  -3  -2    5.54    0.65
   8  -3  -2    5.53    0.68
  -8   3   2    3.93    0.57
  -8   3   2    3.95    0.54
  -8   3   2    5.73    0.58
  -8   3   2    5.16    0.57
   7  -3  -2   15.35    0.96
   7  -3  -2   16.37    1.26
   7  -3  -2   17.14    0.96
  -7   3   2   15.98    0.89
  -7   3   2   15.45    0.83
  -7   3   2   14.94    0.88
  -7   3   2   16.20    0.88
  -7   3   2   14.13    0.85
  -7   3   2   13.37    0.87
  -7   3   2   14.94    0.86
   6  -3  -2   -0.41    0.30
   6  -3  -2    0.76    0.29
   6  -3  -2    0.42    0.23
   6  -3  -2    0.57    0.37
   6  -3  -2    1.00    0.31
   6  -3  -2    0.20    0.25
  -6   3   2    0.45    0.31
  -6   3   2    0.55    0.31
  -6   3   2    0.28    0.28
  -6   3   2    0.21    0.26
  -6   3   2    0.55    0.31
  -6   3   2    0.53    0.32
  -6   3   2    0.07    0.30
   5  -3  -2    9.40    0.50
   5  -3  -2    9.93    0.56
   5  -3  -2   10.26    0.54
   5  -3  -2   11.19    0.59
  -5   3   2    9.57    0.60
  -5   3   2   10.87    0.56
  -5   3   2   10.61    0.57
  -5   3   2    9.48    0.59
  -5   3   2   11.47    0.61
  -5   3   2   10.06    0.60
  -5   3   2    9.56    0.62
   4  -3  -2    7.08    0.43
   4  -3  -2    6.74    0.39
   4  -3  -2    7.48    0.45
   4  -3  -2    7.17    0.41
  -4   3   2    7.26    0.48
  -4   3   2    7.67    0.50
  -4   3   2    7.90    0.43
  -4   3   2    7.42    0.47
  -4   3   2    7.67    0.45
  -4   3   2    6.81    0.48
  -4   3   2    6.65    0.45
   3  -3  -2  186.24    4.89
   3  -3  -2  186.40    4.85
   3  -3  -2  192.81    4.84
   3  -3  -2  177.41    4.84
  -3   3   2  182.81    4.88
  -3   3   2  189.45    4.90
  -3   3   2  191.50    4.86
  -3   3   2  182.81    4.88
  -3   3   2  193.05    4.84
  -3   3   2  178.78    4.90
  -3   3   2  184.70    4.92
   2  -3  -2    5.82    0.28
   2  -3  -2    5.24    0.33
   2  -3  -2    5.49    0.29
   2  -3  -2    5.61    0.25
   2  -3  -2    5.62    0.27
  -2   3   2    5.00    0.30
  -2   3   2    5.56    0.28
  -2   3   2    4.56    0.30
  -2   3   2    5.12    0.34
  -2   3   2    5.30    0.26
  -2   3   2    4.63    0.32
  -2   3   2    5.37    0.34
   1  -3  -2    2.55    0.20
   1  -3  -2    2.70    0.22
   1  -3  -2    2.48    0.18
   1  -3  -2    2.69    0.15
  -1   3   2    2.69    0.16
  -1   3   2    2.61    0.20
  -1   3   2    2.79    0.22
  -1   3   2    2.51    0.15
  -1   3   2    2.90    0.22
   0  -3  -2   23.97    0.70
   0  -3  -2   23.27    0.69
   0  -3  -2   25.09    0.71
   0  -3  -2   24.16    0.67
   0   3   2   25.48    0.71
   0   3   2   23.67    0.65
   0   3   2   23.36    0.72
   0   3   2   23.05    0.72
   0   3   2   23.65    0.67
   0   3   2   23.75    0.70
  -1  -3  -2  953.54   24.02
  -1  -3  -2  997.72   24.06
  -1  -3  -2  963.67   23.97
  -1  -3  -2  980.78   24.09
  -1  -3  -2  963.25   24.05
  -1  -3  -2  910.83   24.08
   1   3   2  988.72   24.04
   1   3   2  945.36   24.02
   1   3   2  926.55   24.00
   1   3   2  951.55   24.06
   1   3   2  936.18   24.05
   1   3   2  856.22   23.98
   1   3   2  920.42   24.00
  -2  -3  -2  187.43    4.72
  -2  -3  -2  181.74    4.74
  -2  -3  -2  182.92    4.71
  -2  -3  -2  181.74    4.68
  -2  -3  -2  185.04    4.73
  -2  -3  -2  190.12    4.73
   2   3   2  188.53    4.73
   2   3   2  177.47    4.75
   2   3   2  183.07    4.73
   2   3   2  176.88    4.76
  -3  -3  -2   38.42    1.11
  -3  -3  -2   38.27    1.14
  -3  -3  -2   38.11    1.10
  -3  -3  -2   39.15    1.11
  -3  -3  -2   40.40    1.13
  -3  -3  -2   40.32    1.08
   3   3   2   39.10    1.17
   3   3   2   39.27    1.12
   3   3   2   38.71    1.15
   3   3   2   39.59    1.11
  -4  -3  -2  115.29    3.08
  -4  -3  -2  114.78    3.03
  -4  -3  -2  112.77    3.04
  -4  -3  -2  114.29    3.05
  -4  -3  -2  114.17    2.97
  -4  -3  -2  120.33    3.11
  -4  -3  -2  112.47    3.06
   4   3   2  114.86    3.01
   4   3   2  113.61    3.08
   4   3   2  111.86    3.10
  -5  -3  -2   26.43    0.86
  -5  -3  -2   26.67    0.94
  -5  -3  -2   26.23    0.91
  -5  -3  -2   27.11    0.90
  -5  -3  -2   26.96    0.78
  -5  -3  -2   27.64    0.95
   5   3   2   26.37    0.85
   5   3   2   28.15    0.98
   5   3   2   29.28    0.96
  -6  -3  -2    1.11    0.27
  -6  -3  -2    1.02    0.26
  -6  -3  -2    0.40    0.24
  -6  -3  -2    0.67    0.25
   6   3   2    0.84    0.27
   6   3   2    1.11    0.21
   6   3   2    0.81    0.31
   6   3   2    0.57    0.26
  -7  -3  -2    0.16    0.29
  -7  -3  -2   -0.16    0.29
  -7  -3  -2   -0.16    0.28
  -7  -3  -2    0.03    0.29
   7   3   2    0.37    0.34
   7   3   2    0.03    0.29
   7   3   2    0.42    0.32
  -8  -3  -2   20.44    0.97
  -8  -3  -2   16.89    0.90
  -8  -3  -2   19.44    1.00
   8   3   2   19.37    0.98
   8   3   2   21.69    0.99
   8   3   2   20.31    1.05
  -9  -3  -2   10.63    0.78
  -9  -3  -2    9.42    0.77
  -9  -3  -2   10.36    0.80
   9   3   2   12.90    0.98
   9   3   2   10.80    0.83
   9   3   2    9.54    0.75
 -10  -3  -2    1.14    0.54
 -10  -3  -2    0.86    0.51
  10   3   2    1.25    0.58
  10   3   2    1.36    0.55
   8  -4  -2    5.11    0.68
   8  -4  -2    4.51    0.63
  -8   4   2    4.89    0.61
  -8   4   2    4.92    0.58
  -8   4   2    3.85    0.52
  -8   4   2    4.92    0.61
   7  -4  -2   -0.01    0.42
   7  -4  -2    0.57    0.35
   7  -4  -2    0.88    0.42
   7  -4  -2    0.27    0.36
  -7   4   2    0.67    0.38
  -7   4   2    1.05    0.40
  -7   4   2    0.67    0.34
  -7   4   2    0.38    0.36
  -7   4   2    0.40    0.42
  -7   4   2    0.71    0.41
  -7   4   2    0.30    0.34
   6  -4  -2    5.12    0.43
   6  -4  -2    5.44    0.54
   6  -4  -2    4.73    0.56
   6  -4  -2    5.41    0.49
  -6   4   2    5.04    0.46
  -6   4   2    5.09    0.53
  -6   4   2    4.45    0.49
  -6   4   2    4.61    0.53
  -6   4   2    5.05    0.53
  -6   4   2    5.71    0.52
  -6   4   2    5.41    0.45
   5  -4  -2    2.63    0.32
   5  -4  -2    3.21    0.33
   5  -4  -2    2.69    0.32
   5  -4  -2    2.40    0.29
   5  -4  -2    2.16    0.35
  -5   4   2    3.03    0.42
  -5   4   2    2.41    0.36
  -5   4   2    2.73    0.39
  -5   4   2    2.56    0.32
  -5   4   2    2.37    0.37
  -5   4   2    3.34    0.40
  -5   4   2    2.39    0.31
   4  -4  -2   34.79    1.07
   4  -4  -2   31.22    1.02
   4  -4  -2   34.09    1.07
   4  -4  -2   34.72    1.08
   4  -4  -2   33.04    1.12
  -4   4   2   33.20    1.05
  -4   4   2   35.45    1.12
  -4   4   2   34.38    1.18
  -4   4   2   33.89    1.07
  -4   4   2   34.11    1.15
  -4   4   2   33.42    1.13
  -4   4   2   32.14    1.16
   3  -4  -2    9.24    0.45
   3  -4  -2    9.25    0.50
   3  -4  -2   10.09    0.43
   3  -4  -2    9.01    0.39
   3  -4  -2    9.30    0.43
  -3   4   2    9.24    0.41
  -3   4   2    9.57    0.53
  -3   4   2    9.14    0.42
  -3   4   2    9.52    0.49
  -3   4   2    7.95    0.50
  -3   4   2    8.98    0.51
  -3   4   2    9.98    0.47
   2  -4  -2   94.47    2.56
   2  -4  -2   98.49    2.56
   2  -4  -2   95.41    2.50
   2  -4  -2   97.45    2.52
   2  -4  -2   93.95    2.59
  -2   4   2   95.19    2.61
  -2   4   2   94.38    2.52
  -2   4   2   95.63    2.60
  -2   4   2   96.54    2.58
  -2   4   2   94.20    2.63
  -2   4   2   94.23    2.51
   1  -4  -2    7.57    0.28
   1  -4  -2    7.04    0.36
   1  -4  -2    7.58    0.34
   1  -4  -2    7.64    0.34
   1  -4  -2    7.71    0.27
  -1   4   2    7.73    0.35
  -1   4   2    7.14    0.37
  -1   4   2    7.37    0.28
  -1   4   2    7.61    0.26
  -1   4   2    6.86    0.37
  -1   4   2    6.69    0.36
   0  -4  -2   25.36    0.76
   0  -4  -2   25.96    0.73
   0  -4  -2   25.75    0.77
   0  -4  -2   25.03    0.68
   0  -4  -2   25.68    0.76
   0   4   2   25.83    0.72
   0   4   2   24.45    0.76
   0   4   2   25.08    0.77
   0   4   2   24.31    0.78
   0   4   2   25.64    0.79
  -1  -4  -2  118.53    3.03
  -1  -4  -2  113.68    3.07
  -1  -4  -2  121.94    3.07
  -1  -4  -2  114.08    3.09
  -1  -4  -2  119.08    3.08
   1   4   2  119.73    3.05
   1   4   2  118.36    3.11
   1   4   2  113.70    3.07
   1   4   2  110.68    3.02
   1   4   2  116.38    3.07
   1   4   2  124.45    3.07
   1   4   2  122.01    3.12
  -2  -4  -2  118.56    3.04
  -2  -4  -2  116.86    3.04
  -2  -4  -2  117.21    3.10
  -2  -4  -2  118.76    3.08
  -2  -4  -2  121.90    3.04
  -2  -4  -2  118.45    3.06
  -2  -4  -2  117.37    3.08
   2   4   2  117.64    3.08
   2   4   2  118.06    3.06
   2   4   2  117.48    3.09
   2   4   2  111.74    3.12
   2   4   2  114.64    3.05
   2   4   2  119.12    3.13
  -3  -4  -2  119.02    3.06
  -3  -4  -2  119.06    3.10
  -3  -4  -2  117.16    3.05
  -3  -4  -2  117.55    3.06
  -3  -4  -2  115.48    3.06
   3   4   2  115.49    3.08
   3   4   2  115.78    3.12
   3   4   2  115.33    3.13
   3   4   2  113.88    3.07
  -4  -4  -2   13.60    0.56
  -4  -4  -2   13.23    0.53
  -4  -4  -2   13.85    0.51
  -4  -4  -2   13.74    0.53
  -4  -4  -2   14.16    0.55
  -4  -4  -2   14.52    0.49
   4   4   2   13.73    0.54
   4   4   2   13.56    0.58
   4   4   2   13.80    0.61
  -5  -4  -2    2.57    0.31
  -5  -4  -2    2.67    0.28
  -5  -4  -2    2.79    0.29
  -5  -4  -2    2.49    0.28
  -5  -4  -2    2.75    0.30
  -5  -4  -2    2.56    0.25
  -5  -4  -2    2.67    0.20
   5   4   2    2.29    0.31
   5   4   2    2.62    0.27
   5   4   2    2.54    0.33
  -6  -4  -2   10.84    0.59
  -6  -4  -2    9.36    0.56
  -6  -4  -2   10.52    0.61
  -6  -4  -2   10.83    0.60
   6   4   2   10.27    0.53
   6   4   2    9.59    0.65
   6   4   2   10.20    0.62
   6   4   2   10.62    0.59
  -7  -4  -2   34.94    1.26
  -7  -4  -2   33.96    1.22
  -7  -4  -2   33.97    1.28
  -7  -4  -2   35.56    1.26
   7   4   2   35.18    1.27
   7   4   2   34.12    1.33
   7   4   2   39.99    1.33
  -8  -4  -2    3.22    0.46
  -8  -4  -2    3.91    0.52
  -8  -4  -2    4.07    0.49
   8   4   2    4.41    0.53
   8   4   2    2.78    0.47
   8   4   2    3.32    0.54
  -9  -4  -2    2.14    0.50
  -9  -4  -2    2.52    0.47
  -9  -4  -2    2.22    0.49
   9   4   2    2.34    0.55
   9   4   2    2.27    0.50
   9   4   2    2.81    0.54
 -10  -4  -2    4.44    0.64
 -10  -4  -2    2.39    0.60
  10   4   2    2.21    0.62
  10   4   2    2.50    0.63
  10   4   2    2.36    0.61
  -8   5   2    0.74    0.50
  -8   5   2    0.44    0.40
  -8   5   2   -0.59    0.38
  -8   5   2    0.41    0.44
   7  -5  -2    5.16    0.57
   7  -5  -2    3.47    0.61
   7  -5  -2    4.51    0.57
  -7   5   2    3.97    0.56
  -7   5   2    4.60    0.51
  -7   5   2    4.04    0.59
  -7   5   2    4.67    0.52
  -7   5   2    4.78    0.61
  -7   5   2    4.48    0.58
  -7   5   2    4.89    0.55
   6  -5  -2    0.18    0.34
   6  -5  -2    0.11    0.28
  -6   5   2    0.33    0.38
  -6   5   2    0.05    0.28
  -6   5   2    0.37    0.35
  -6   5   2    0.10    0.32
  -6   5   2    0.21    0.30
  -6   5   2   -0.19    0.35
  -6   5   2   -0.20    0.35
   5  -5  -2   66.69    1.97
   5  -5  -2   69.26    1.98
   5  -5  -2   69.26    2.06
  -5   5   2   68.76    1.97
  -5   5   2   65.25    2.06
  -5   5   2   66.81    2.02
  -5   5   2   66.08    1.94
  -5   5   2   66.41    2.05
  -5   5   2   64.43    2.10
  -5   5   2   63.59    2.07
   4  -5  -2    3.43    0.31
   4  -5  -2    3.27    0.33
   4  -5  -2    3.31    0.33
   4  -5  -2    3.31    0.29
   4  -5  -2    3.83    0.40
  -4   5   2    3.39    0.37
  -4   5   2    2.98    0.40
  -4   5   2    3.03    0.38
  -4   5   2    3.15    0.30
  -4   5   2    3.21    0.30
  -4   5   2    3.45    0.34
  -4   5   2    3.38    0.41
   3  -5  -2    2.93    0.23
   3  -5  -2    2.70    0.28
   3  -5  -2    3.03    0.29
   3  -5  -2    2.78    0.25
   3  -5  -2    2.75    0.33
  -3   5   2    3.19    0.25
  -3   5   2    2.74    0.28
  -3   5   2    2.91    0.33
  -3   5   2    2.71    0.33
  -3   5   2    2.96    0.35
  -3   5   2    2.56    0.23
   2  -5  -2    1.59    0.17
   2  -5  -2    1.76    0.15
   2  -5  -2    1.76    0.22
   2  -5  -2    1.47    0.25
   2  -5  -2    1.67    0.21
   2  -5  -2    1.62    0.16
  -2   5   2    1.41    0.24
  -2   5   2    1.86    0.22
  -2   5   2    1.85    0.17
  -2   5   2    1.05    0.15
  -2   5   2    1.40    0.25
   1  -5  -2   39.79    1.10
   1  -5  -2   39.87    1.08
   1  -5  -2   40.81    1.20
   1  -5  -2   39.60    1.17
   1  -5  -2   41.19    1.11
   1  -5  -2   37.84    1.16
  -1   5   2   39.26    1.20
  -1   5   2   39.66    1.20
  -1   5   2   40.41    1.17
  -1   5   2   40.31    1.09
  -1   5   2   39.89    1.19
  -1   5   2   37.11    1.07
   0  -5  -2    7.24    0.36
   0  -5  -2    7.06    0.35
   0  -5  -2    7.52    0.26
   0  -5  -2    7.31    0.35
   0  -5  -2    7.46    0.27
   0  -5  -2    7.46    0.32
   0   5   2    6.32    0.31
   0   5   2    7.31    0.30
   0   5   2    7.02    0.36
   0   5   2    6.68    0.37
   0   5   2    7.40    0.39
   0   5   2    6.99    0.38
  -1  -5  -2   56.40    1.48
  -1  -5  -2   54.68    1.55
  -1  -5  -2   56.24    1.53
  -1  -5  -2   54.97    1.49
  -1  -5  -2   54.49    1.52
  -1  -5  -2   55.01    1.53
   1   5   2   57.18    1.58
   1   5   2   56.92    1.53
   1   5   2   54.18    1.58
   1   5   2   56.57    1.50
   1   5   2   52.54    1.53
   1   5   2   55.04    1.52
  -2  -5  -2  128.66    3.35
  -2  -5  -2  129.52    3.32
  -2  -5  -2  134.65    3.35
  -2  -5  -2  128.50    3.38
  -2  -5  -2  127.47    3.41
  -2  -5  -2  124.34    3.38
   2   5   2  128.05    3.43
   2   5   2  130.70    3.34
   2   5   2  124.90    3.39
   2   5   2  126.16    3.37
   2   5   2  127.88    3.43
   2   5   2  133.70    3.34
  -3  -5  -2   10.28    0.45
  -3  -5  -2    9.90    0.42
  -3  -5  -2    9.94    0.33
  -3  -5  -2    9.64    0.39
  -3  -5  -2   10.11    0.40
  -3  -5  -2   10.01    0.38
   3   5   2    9.71    0.48
   3   5   2   10.21    0.48
   3   5   2    9.51    0.44
   3   5   2   10.51    0.41
  -4  -5  -2   15.93    0.56
  -4  -5  -2   14.62    0.60
  -4  -5  -2   15.58    0.56
  -4  -5  -2   15.03    0.57
  -4  -5  -2   15.68    0.56
   4   5   2   16.24    0.59
   4   5   2   16.55    0.65
   4   5   2   15.54    0.66
   4   5   2   15.95    0.61
  -5  -5  -2    8.45    0.46
  -5  -5  -2    8.31    0.48
  -5  -5  -2    6.92    0.51
  -5  -5  -2    8.33    0.43
  -5  -5  -2    8.45    0.48
  -5  -5  -2    7.89    0.50
  -5  -5  -2    8.07    0.38
   5   5   2    8.80    0.53
   5   5   2    8.35    0.48
   5   5   2    9.22    0.57
  -6  -5  -2   69.88    2.03
  -6  -5  -2   67.69    1.98
  -6  -5  -2   67.75    1.89
  -6  -5  -2   72.08    2.07
  -6  -5  -2   67.39    2.08
  -6  -5  -2   73.49    2.05
  -6  -5  -2   70.62    2.07
   6   5   2   71.59    2.14
   6   5   2   68.89    1.99
   6   5   2   72.07    2.11
   6   5   2   68.98    2.04
  -7  -5  -2   25.21    1.02
  -7  -5  -2   22.68    0.95
  -7  -5  -2   23.86    1.03
   7   5   2   24.31    1.03
   7   5   2   24.95    1.00
   7   5   2   23.06    1.07
   7   5   2   24.14    0.92
  -8  -5  -2   10.28    0.77
  -8  -5  -2   10.64    0.81
  -8  -5  -2   10.09    0.71
   8   5   2    9.40    0.75
   8   5   2   10.17    0.79
   8   5   2   10.19    0.80
  -9  -5  -2    2.24    0.49
  -9  -5  -2    1.58    0.48
  -9  -5  -2    1.52    0.43
   9   5   2    1.05    0.46
   9   5   2    1.66    0.53
   9   5   2    1.00    0.51
 -10  -5  -2    0.40    0.49
 -10  -5  -2    0.46    0.73
 -10  -5  -2    0.15    0.50
  10   5   2    0.38    0.48
  10   5   2   -0.01    0.68
  10   5   2    0.56    0.53
   7  -6  -2    0.09    0.46
   7  -6  -2    0.45    0.43
  -7   6   2    0.17    0.48
  -7   6   2    0.41    0.38
  -7   6   2    0.25    0.43
   6  -6  -2   14.82    0.84
   6  -6  -2   16.66    0.94
  -6   6   2   17.25    1.03
  -6   6   2   14.85    0.95
  -6   6   2   14.28    0.93
  -6   6   2   16.71    0.86
   5  -6  -2    0.14    0.34
   5  -6  -2    0.05    0.30
   5  -6  -2    0.39    0.29
  -5   6   2    0.13    0.28
  -5   6   2   -0.02    0.35
  -5   6   2   -0.25    0.33
  -5   6   2    0.05    0.26
  -5   6   2    0.44    0.35
   4  -6  -2    5.46    0.44
   4  -6  -2    4.03    0.45
   4  -6  -2    5.32    0.42
  -4   6   2    4.59    0.36
  -4   6   2    5.31    0.42
  -4   6   2    4.86    0.36
  -4   6   2    4.11    0.48
  -4   6   2    4.56    0.50
  -4   6   2    4.89    0.47
   3  -6  -2    4.10    0.32
   3  -6  -2    4.59    0.39
   3  -6  -2    4.80    0.37
   3  -6  -2    3.52    0.29
   3  -6  -2    4.59    0.43
  -3   6   2    4.36    0.43
  -3   6   2    3.90    0.28
  -3   6   2    3.79    0.40
  -3   6   2    4.29    0.35
  -3   6   2    3.76    0.28
   2  -6  -2    7.71    0.44
   2  -6  -2    7.57    0.50
   2  -6  -2    7.32    0.34
   2  -6  -2    7.31    0.34
   2  -6  -2    7.35    0.37
   2  -6  -2    7.45    0.46
  -2   6   2    6.42    0.51
  -2   6   2    7.18    0.51
  -2   6   2    7.07    0.33
  -2   6   2    7.29    0.41
   1  -6  -2   57.05    1.63
   1  -6  -2   54.96    1.49
   1  -6  -2   55.50    1.60
   1  -6  -2   55.22    1.60
   1  -6  -2   56.98    1.51
   1  -6  -2   54.69    1.52
  -1   6   2   55.89    1.58
  -1   6   2   55.28    1.63
  -1   6   2   52.42    1.61
  -1   6   2   53.79    1.47
  -1   6   2   56.63    1.63
  -1   6   2   55.81    1.50
   0  -6  -2    9.28    0.46
   0  -6  -2   10.51    0.37
   0  -6  -2   10.53    0.48
   0  -6  -2   10.09    0.42
   0  -6  -2   10.88    0.47
   0  -6  -2   10.84    0.36
   0   6   2   10.70    0.50
   0   6   2   10.10    0.48
   0   6   2   10.37    0.40
   0   6   2   10.22    0.49
   0   6   2    9.92    0.41
   0   6   2   11.06    0.46
   0   6   2    9.75    0.51
  -1  -6  -2   51.40    1.44
  -1  -6  -2   51.00    1.38
  -1  -6  -2   49.01    1.42
  -1  -6  -2   47.57    1.44
  -1  -6  -2   50.46    1.43
  -1  -6  -2   51.06    1.37
   1   6   2   49.30    1.42
   1   6   2   48.46    1.44
   1   6   2   50.68    1.42
   1   6   2   51.01    1.49
   1   6   2   53.28    1.42
   1   6   2   49.70    1.49
  -2  -6  -2   12.55    0.46
  -2  -6  -2   11.87    0.49
  -2  -6  -2   12.61    0.49
  -2  -6  -2   12.06    0.45
  -2  -6  -2   12.75    0.39
  -2  -6  -2   11.46    0.51
   2   6   2   12.17    0.50
   2   6   2   12.42    0.55
   2   6   2   12.85    0.42
   2   6   2   12.65    0.55
   2   6   2   12.39    0.52
   2   6   2   12.96    0.48
   2   6   2   12.52    0.45
  -3  -6  -2    5.36    0.36
  -3  -6  -2    4.49    0.26
  -3  -6  -2    4.90    0.31
  -3  -6  -2    5.04    0.25
  -3  -6  -2    4.02    0.29
  -3  -6  -2    4.83    0.31
  -3  -6  -2    4.63    0.27
   3   6   2    4.57    0.30
   3   6   2    5.11    0.39
   3   6   2    5.10    0.37
   3   6   2    5.06    0.39
  -4  -6  -2    3.11    0.27
  -4  -6  -2    3.22    0.27
  -4  -6  -2    2.68    0.24
  -4  -6  -2    2.58    0.28
  -4  -6  -2    3.31    0.25
   4   6   2    2.95    0.27
   4   6   2    2.81    0.32
   4   6   2    2.85    0.30
   4   6   2    2.61    0.32
  -5  -6  -2   77.94    2.14
  -5  -6  -2   74.97    2.10
  -5  -6  -2   75.58    2.19
  -5  -6  -2   77.25    2.23
  -5  -6  -2   75.99    2.13
  -5  -6  -2   76.31    2.13
   5   6   2   77.29    2.16
   5   6   2   74.57    2.15
   5   6   2   77.34    2.24
   5   6   2   76.38    2.25
  -6  -6  -2    0.34    0.25
  -6  -6  -2    0.45    0.18
  -6  -6  -2    0.41    0.28
  -6  -6  -2    0.65    0.27
  -6  -6  -2    0.74    0.23
  -6  -6  -2    0.42    0.29
  -6  -6  -2    0.39    0.29
   6   6   2    0.71    0.31
   6   6   2    0.23    0.28
   6   6   2   -0.02    0.31
   6   6   2    0.28    0.28
  -7  -6  -2    8.51    0.65
  -7  -6  -2    7.77    0.58
  -7  -6  -2    7.58    0.55
  -7  -6  -2    6.90    0.58
   7   6   2    5.81    0.57
   7   6   2    7.18    0.55
   7   6   2    6.86    0.51
   7   6   2    7.99    0.65
  -8  -6  -2    0.38    0.34
  -8  -6  -2    0.73    0.40
  -8  -6  -2    0.03    0.35
   8   6   2    0.86    0.55
   8   6   2    0.87    0.41
   8   6   2   -0.11    0.39
   8   6   2    0.06    0.42
  -9  -6  -2    0.22    0.38
  -9  -6  -2    0.72    0.42
  -9  -6  -2   -0.15    0.43
   9   6   2   -0.58    0.43
   9   6   2    0.31    0.48
   9   6   2    0.32    0.47
 -10  -6  -2    2.65    0.70
 -10  -6  -2    2.49    0.62
 -10  -6  -2    2.56    0.57
  10   6   2    1.96    0.59
  10   6   2    2.91    0.62
   7  -7  -2    8.19    0.75
  -7   7   2    5.92    0.69
  -7   7   2    8.79    0.83
   6  -7  -2    0.93    0.39
   6  -7  -2    1.09    0.45
  -6   7   2    1.12    0.38
  -6   7   2    0.72    0.48
  -6   7   2    0.42    0.46
   5  -7  -2    5.08    0.50
   5  -7  -2    4.89    0.55
   5  -7  -2    4.91    0.48
  -5   7   2    4.51    0.59
  -5   7   2    5.14    0.59
  -5   7   2    4.82    0.48
   4  -7  -2    0.08    0.29
   4  -7  -2    0.03    0.26
   4  -7  -2    0.34    0.34
  -4   7   2   -0.14    0.33
  -4   7   2   -0.11    0.24
  -4   7   2    0.00    0.32
   3  -7  -2   17.19    0.77
   3  -7  -2   17.14    0.83
   3  -7  -2   18.00    0.76
  -3   7   2   17.64    0.85
  -3   7   2   17.04    0.72
  -3   7   2   16.60    0.84
   2  -7  -2    6.76    0.39
   2  -7  -2    7.69    0.51
   2  -7  -2    7.97    0.50
   2  -7  -2    8.84    0.58
   2  -7  -2    7.57    0.42
  -2   7   2    7.23    0.45
  -2   7   2    7.57    0.59
  -2   7   2    7.41    0.52
   1  -7  -2    3.93    0.37
   1  -7  -2    4.63    0.29
   1  -7  -2    4.28    0.30
   1  -7  -2    4.59    0.26
   1  -7  -2    4.76    0.37
   1  -7  -2    4.25    0.36
  -1   7   2    4.11    0.38
  -1   7   2    4.28    0.32
  -1   7   2    3.93    0.39
  -1   7   2    4.62    0.38
   0  -7  -2   55.85    1.56
   0  -7  -2   58.47    1.69
   0  -7  -2   57.16    1.67
   0  -7  -2   60.30    1.59
   0  -7  -2   58.99    1.70
   0  -7  -2   58.62    1.63
   0   7   2   58.17    1.66
   0   7   2   58.11    1.73
   0   7   2   58.05    1.60
   0   7   2   57.06    1.69
   0   7   2   54.90    1.70
   0   7   2   58.43    1.69
  -1  -7  -2   42.41    1.28
  -1  -7  -2   43.68    1.22
  -1  -7  -2   43.06    1.26
  -1  -7  -2   43.17    1.20
  -1  -7  -2   41.85    1.30
  -1  -7  -2   43.84    1.29
   1   7   2   43.52    1.28
   1   7   2   41.14    1.30
   1   7   2   42.80    1.34
   1   7   2   43.36    1.34
   1   7   2   43.55    1.26
  -2  -7  -2   10.90    0.48
  -2  -7  -2   10.38    0.45
  -2  -7  -2    9.93    0.47
  -2  -7  -2    9.56    0.51
  -2  -7  -2   10.15    0.42
  -2  -7  -2   10.54    0.34
   2   7   2   10.54    0.50
   2   7   2    9.52    0.48
   2   7   2   11.03    0.45
   2   7   2   10.65    0.55
   2   7   2   10.77    0.54
  -3  -7  -2    0.12    0.14
  -3  -7  -2   -0.01    0.14
  -3  -7  -2    0.00    0.12
  -3  -7  -2    0.38    0.17
  -3  -7  -2    0.27    0.18
  -3  -7  -2    0.28    0.19
   3   7   2    0.39    0.22
   3   7   2    0.31    0.23
   3   7   2    0.23    0.15
   3   7   2    0.48    0.19
   3   7   2    0.26    0.23
  -4  -7  -2   60.41    1.66
  -4  -7  -2   55.74    1.75
  -4  -7  -2   60.76    1.70
  -4  -7  -2   60.11    1.72
  -4  -7  -2   59.13    1.66
   4   7   2   60.69    1.75
   4   7   2   58.94    1.79
   4   7   2   61.34    1.69
   4   7   2   59.63    1.81
  -5  -7  -2   17.57    0.67
  -5  -7  -2   15.05    0.64
  -5  -7  -2   16.25    0.74
  -5  -7  -2   16.53    0.65
  -5  -7  -2   15.57    0.65
   5   7   2   17.27    0.79
   5   7   2   16.06    0.77
   5   7   2   16.24    0.73
   5   7   2   15.77    0.68
  -6  -7  -2    0.44    0.28
  -6  -7  -2    0.04    0.31
  -6  -7  -2    0.09    0.23
  -6  -7  -2    0.26    0.20
  -6  -7  -2    0.21    0.26
  -6  -7  -2    0.10    0.28
   6   7   2    0.29    0.28
   6   7   2   -0.45    0.30
   6   7   2    0.45    0.34
   6   7   2    0.45    0.34
  -7  -7  -2    4.81    0.45
  -7  -7  -2    5.00    0.51
  -7  -7  -2    5.05    0.54
  -7  -7  -2    5.01    0.46
   7   7   2    3.80    0.52
   7   7   2    4.79    0.49
   7   7   2    5.24    0.49
   7   7   2    4.60    0.54
  -8  -7  -2    4.48    0.51
  -8  -7  -2    4.75    0.52
  -8  -7  -2    4.38    0.56
   8   7   2    4.54    0.51
   8   7   2    4.47    0.56
   8   7   2    4.64    0.60
   8   7   2    4.75    0.60
  -9  -7  -2   14.29    0.95
  -9  -7  -2   13.45    0.88
  -9  -7  -2   13.33    1.04
   9   7   2   14.80    1.01
   9   7   2   14.19    1.02
   9   7   2   15.58    1.10
 -10  -7  -2    0.57    0.48
 -10  -7  -2   -1.11    0.68
 -10  -7  -2   -0.39    0.54
  10   7   2   -0.19    0.50
  10   7   2   -0.43    0.48
   6  -8  -2    1.40    0.46
   6  -8  -2    0.62    0.47
  -6   8   2    1.05    0.52
  -6   8   2    1.30    0.53
   5  -8  -2    0.20    0.36
   5  -8  -2   -0.03    0.40
   5  -8  -2    0.07    0.34
  -5   8   2    0.13    0.43
  -5   8   2   -0.58    0.38
   4  -8  -2    4.19    0.52
   4  -8  -2    3.06    0.42
   4  -8  -2    3.49    0.45
  -4   8   2    2.86    0.50
  -4   8   2    3.66    0.52
  -4   8   2    3.42    0.39
   3  -8  -2    9.28    0.71
   3  -8  -2   10.55    0.65
   3  -8  -2    8.35    0.65
  -3   8   2    9.63    0.57
  -3   8   2   10.32    0.71
  -3   8   2    9.40    0.74
   2  -8  -2    4.52    0.46
   2  -8  -2    5.24    0.44
   2  -8  -2    4.83    0.45
  -2   8   2    4.40    0.46
  -2   8   2    3.97    0.45
  -2   8   2    4.68    0.37
   1  -8  -2   29.33    1.10
   1  -8  -2   30.10    0.99
   1  -8  -2   30.55    1.07
   1  -8  -2   30.37    1.07
  -1   8   2   31.44    1.01
  -1   8   2   33.19    1.14
  -1   8   2   31.92    1.13
   0  -8  -2    0.21    0.13
   0  -8  -2   -0.09    0.21
   0  -8  -2   -0.02    0.17
   0  -8  -2    0.55    0.23
   0  -8  -2    0.42    0.24
   0  -8  -2    0.23    0.13
   0   8   2   -0.07    0.22
   0   8   2    0.27    0.25
   0   8   2    0.23    0.22
   0   8   2    0.29    0.17
   0   8   2   -0.20    0.17
   0   8   2   -0.22    0.22
  -1  -8  -2    0.03    0.19
  -1  -8  -2    0.22    0.19
  -1  -8  -2   -0.05    0.12
  -1  -8  -2   -0.01    0.19
  -1  -8  -2    0.21    0.19
  -1  -8  -2   -0.02    0.14
   1   8   2    0.16    0.24
   1   8   2    0.13    0.21
   1   8   2   -0.02    0.23
   1   8   2   -0.21    0.19
   1   8   2   -0.25    0.17
  -2  -8  -2   -0.01    0.17
  -2  -8  -2   -0.07    0.13
  -2  -8  -2    0.01    0.17
  -2  -8  -2   -0.03    0.17
  -2  -8  -2   -0.24    0.19
   2   8   2   -0.16    0.17
   2   8   2    0.02    0.22
   2   8   2   -0.04    0.21
   2   8   2    0.29    0.24
   2   8   2    0.10    0.21
  -3  -8  -2   20.82    0.65
  -3  -8  -2   23.01    0.79
  -3  -8  -2   20.90    0.76
  -3  -8  -2   20.49    0.71
  -3  -8  -2   20.60    0.73
  -3  -8  -2   20.32    0.81
   3   8   2   20.11    0.83
   3   8   2   21.97    0.87
   3   8   2   20.45    0.68
   3   8   2   20.80    0.78
   3   8   2   21.19    0.82
   3   8   2   21.71    0.68
  -4  -8  -2   20.80    0.72
  -4  -8  -2   20.65    0.81
  -4  -8  -2   22.18    0.79
  -4  -8  -2   21.28    0.72
  -4  -8  -2   21.98    0.79
  -4  -8  -2   21.27    0.86
   4   8   2   21.69    0.79
   4   8   2   22.20    0.86
   4   8   2   21.20    0.89
   4   8   2   22.23    0.75
   4   8   2   22.40    0.92
  -5  -8  -2    5.86    0.47
  -5  -8  -2    6.10    0.46
  -5  -8  -2    5.61    0.41
  -5  -8  -2    5.48    0.42
  -5  -8  -2    5.81    0.43
   5   8   2    6.30    0.52
   5   8   2    6.12    0.47
   5   8   2    6.29    0.52
   5   8   2    5.46    0.46
  -6  -8  -2    3.50    0.34
  -6  -8  -2    2.60    0.33
  -6  -8  -2    3.22    0.45
  -6  -8  -2    2.67    0.40
  -6  -8  -2    3.15    0.35
   6   8   2    2.76    0.41
   6   8   2    2.51    0.42
   6   8   2    3.69    0.49
   6   8   2    2.95    0.38
  -7  -8  -2    9.27    0.54
  -7  -8  -2   10.97    0.81
  -7  -8  -2    8.26    0.65
  -7  -8  -2   10.30    0.66
  -7  -8  -2   10.13    0.65
   7   8   2   10.11    0.82
   7   8   2   11.29    0.73
   7   8   2    9.38    0.79
   7   8   2   11.70    0.78
  -8  -8  -2    0.98    0.39
  -8  -8  -2    0.09    0.35
  -8  -8  -2    0.84    0.42
  -8  -8  -2    0.83    0.45
   8   8   2   -0.21    0.43
   8   8   2    0.16    0.46
   8   8   2    0.45    0.41
   8   8   2   -0.01    0.40
  -9  -8  -2    0.11    0.39
  -9  -8  -2    0.43    0.43
  -9  -8  -2    0.21    0.49
   9   8   2    0.47    0.53
   9   8   2    0.42    0.46
   9   8   2    0.30    0.51
 -10  -8  -2    1.59    0.62
 -10  -8  -2    2.21    0.55
  10   8   2    1.78    0.57
  10   8   2    1.87    0.62
   6  -9  -2    0.68    0.49
   6  -9  -2    0.98    0.52
  -6   9   2    0.84    0.55
  -6   9   2    0.15    0.51
   5  -9  -2    5.71    0.62
   5  -9  -2    4.59    0.64
  -5   9   2    5.07    0.65
  -5   9   2    3.26    0.61
   4  -9  -2   12.47    0.77
   4  -9  -2   10.28    0.81
   4  -9  -2   10.51    0.82
  -4   9   2   12.84    0.90
  -4   9   2   11.96    0.90
   3  -9  -2    3.22    0.46
   3  -9  -2    2.75    0.48
   3  -9  -2    2.55    0.41
  -3   9   2    2.43    0.47
  -3   9   2    2.94    0.49
   2  -9  -2   15.06    0.83
   2  -9  -2   13.07    0.75
   2  -9  -2   13.82    0.76
  -2   9   2   13.94    0.81
  -2   9   2   13.79    0.84
   1  -9  -2    1.09    0.32
   1  -9  -2    1.02    0.25
   1  -9  -2    0.57    0.32
   1  -9  -2    0.76    0.29
  -1   9   2    1.28    0.24
  -1   9   2    1.40    0.35
  -1   9   2    1.22    0.34
   0  -9  -2    0.42    0.26
   0  -9  -2    0.49    0.22
   0  -9  -2    0.35    0.26
   0  -9  -2    0.39    0.27
   0   9   2    0.26    0.21
   0   9   2    0.30    0.19
   0   9   2    0.16    0.28
   0   9   2    0.33    0.25
   0   9   2   -0.14    0.26
   0   9   2    0.35    0.28
  -1  -9  -2    2.05    0.32
  -1  -9  -2    2.06    0.29
  -1  -9  -2    2.27    0.23
  -1  -9  -2    2.38    0.30
  -1  -9  -2    2.27    0.24
  -1  -9  -2    2.75    0.33
   1   9   2    2.55    0.39
   1   9   2    2.11    0.31
   1   9   2    1.78    0.27
   1   9   2    3.10    0.37
   1   9   2    2.05    0.35
  -2  -9  -2   14.64    0.56
  -2  -9  -2   14.69    0.66
  -2  -9  -2   13.92    0.64
  -2  -9  -2   13.36    0.68
  -2  -9  -2   14.05    0.63
   2   9   2   13.72    0.65
   2   9   2   15.27    0.69
   2   9   2   13.65    0.74
   2   9   2   13.90    0.62
   2   9   2   14.25    0.72
  -3  -9  -2   37.61    1.20
  -3  -9  -2   37.13    1.15
  -3  -9  -2   38.53    1.16
  -3  -9  -2   37.29    1.21
  -3  -9  -2   37.22    1.25
   3   9   2   36.29    1.31
   3   9   2   37.01    1.22
   3   9   2   35.27    1.27
   3   9   2   37.81    1.24
  -4  -9  -2   23.24    0.86
  -4  -9  -2   23.47    0.85
  -4  -9  -2   23.24    0.94
  -4  -9  -2   22.52    0.89
   4   9   2   24.06    0.99
   4   9   2   24.75    1.01
   4   9   2   24.22    0.93
   4   9   2   22.55    0.88
  -5  -9  -2    5.01    0.46
  -5  -9  -2    4.87    0.44
  -5  -9  -2    5.20    0.41
   5   9   2    4.90    0.52
   5   9   2    5.03    0.39
   5   9   2    4.92    0.42
   5   9   2    4.69    0.48
   5   9   2    4.24    0.48
  -6  -9  -2    1.83    0.38
  -6  -9  -2    2.17    0.32
  -6  -9  -2    2.10    0.32
   6   9   2    1.53    0.38
   6   9   2    1.35    0.41
   6   9   2    1.83    0.35
   6   9   2    2.28    0.44
  -7  -9  -2    6.52    0.64
  -7  -9  -2    4.90    0.56
  -7  -9  -2    4.85    0.42
  -7  -9  -2    6.31    0.50
   7   9   2    6.09    0.63
   7   9   2    6.29    0.58
   7   9   2    6.47    0.54
   7   9   2    6.51    0.66
  -8  -9  -2    1.10    0.51
  -8  -9  -2    1.47    0.40
  -8  -9  -2    0.87    0.43
   8   9   2    1.21    0.52
   8   9   2    1.00    0.48
   8   9   2    1.74    0.49
   8   9   2    1.21    0.45
  -9  -9  -2    5.96    0.62
  -9  -9  -2    5.73    0.69
  -9  -9  -2    5.38    0.73
   9   9   2    5.98    0.67
   9   9   2    5.16    0.64
   9   9   2    6.00    0.75
   9   9   2    6.57    0.76
   5 -10  -2    2.50    0.59
   5 -10  -2    1.63    0.53
  -5  10   2    2.25    0.60
  -5  10   2    1.98    0.58
   4 -10  -2    4.15    0.53
   4 -10  -2    3.15    0.55
   4 -10  -2    3.16    0.59
  -4  10   2    3.12    0.59
  -4  10   2    2.80    0.57
   3 -10  -2   14.85    0.88
   3 -10  -2   16.48    1.00
   3 -10  -2   13.53    0.89
  -3  10   2   15.08    0.97
  -3  10   2   14.24    0.98
   2 -10  -2    4.48    0.50
   2 -10  -2    4.80    0.55
   2 -10  -2    4.66    0.51
  -2  10   2    4.14    0.55
  -2  10   2    4.90    0.56
   1 -10  -2    1.82    0.39
   1 -10  -2    1.68    0.38
   1 -10  -2    2.21    0.33
   1 -10  -2    1.99    0.37
  -1  10   2    1.96    0.41
  -1  10   2    1.53    0.39
   0 -10  -2    0.09    0.30
   0 -10  -2    0.01    0.28
   0 -10  -2    0.15    0.25
   0 -10  -2    0.02    0.27
   0  10   2   -0.14    0.31
   0  10   2    0.01    0.30
   0  10   2   -0.03    0.28
   0  10   2    0.33    0.33
  -1 -10  -2   41.62    1.39
  -1 -10  -2   41.45    1.40
  -1 -10  -2   42.38    1.44
  -1 -10  -2   44.96    1.38
   1  10   2   43.58    1.51
   1  10   2   39.87    1.43
   1  10   2   40.61    1.31
   1  10   2   43.84    1.40
   1  10   2   42.85    1.44
  -2 -10  -2   18.55    0.79
  -2 -10  -2   17.34    0.82
  -2 -10  -2   17.83    0.76
  -2 -10  -2   17.00    0.76
  -2 -10  -2   16.46    0.66
   2  10   2   16.99    0.87
   2  10   2   18.01    0.74
   2  10   2   17.63    0.85
   2  10   2   18.44    0.83
   2  10   2   15.89    0.76
  -3 -10  -2    5.34    0.44
  -3 -10  -2    5.54    0.50
  -3 -10  -2    5.17    0.40
  -3 -10  -2    5.68    0.47
  -3 -10  -2    4.55    0.37
   3  10   2    5.66    0.48
   3  10   2    5.84    0.54
   3  10   2    6.04    0.52
   3  10   2    4.91    0.45
  -4 -10  -2    5.03    0.44
  -4 -10  -2    5.20    0.40
  -4 -10  -2    5.60    0.44
  -4 -10  -2    4.21    0.46
   4  10   2    5.77    0.55
   4  10   2    4.45    0.47
   4  10   2    5.46    0.52
   4  10   2    5.32    0.45
  -5 -10  -2   -0.06    0.25
  -5 -10  -2    0.07    0.27
  -5 -10  -2    0.32    0.32
   5  10   2    0.18    0.35
   5  10   2   -0.34    0.34
   5  10   2    0.48    0.35
   5  10   2    0.12    0.28
  -6 -10  -2   12.38    0.80
  -6 -10  -2   11.77    0.70
   6  10   2   13.52    0.87
   6  10   2   13.07    0.85
   6  10   2   14.70    0.92
  -7 -10  -2    0.33    0.39
  -7 -10  -2   -0.20    0.42
  -7 -10  -2   -0.51    0.27
   7  10   2   -0.29    0.42
   7  10   2    0.06    0.37
   7  10   2   -0.24    0.43
   7  10   2   -0.44    0.41
  -8 -10  -2   11.69    0.93
  -8 -10  -2   13.31    0.98
   8  10   2   13.24    0.99
   8  10   2   12.48    1.02
   8  10   2   14.57    1.07
   8  10   2   11.98    0.87
  -9 -10  -2    5.90    0.71
  -9 -10  -2    5.60    0.76
   9  10   2    6.54    0.79
   9  10   2    5.46    0.66
   9  10   2    6.43    0.70
   4 -11  -2    8.80    0.73
   4 -11  -2    9.47    0.79
   4 -11  -2    7.59    0.79
  -4  11   2    6.76    0.77
  -4  11   2    7.95    0.82
   3 -11  -2    0.39    0.46
   3 -11  -2   -0.37    0.43
   3 -11  -2    0.09    0.38
  -3  11   2    0.15    0.47
  -3  11   2    0.35    0.47
   2 -11  -2    1.57    0.47
   2 -11  -2    1.71    0.45
   2 -11  -2    1.66    0.43
  -2  11   2    1.03    0.46
  -2  11   2    1.03    0.46
   1 -11  -2    1.00    0.40
   1 -11  -2    1.09    0.39
   1 -11  -2    0.98    0.39
  -1  11   2    1.34    0.44
  -1  11   2    0.87    0.40
   0 -11  -2   13.18    0.81
   0 -11  -2   14.04    0.75
   0 -11  -2   13.90    0.83
   0 -11  -2   14.67    0.84
   0  11   2   13.16    0.86
   0  11   2   13.58    0.90
   0  11   2   14.06    0.82
  -1 -11  -2   12.28    0.73
  -1 -11  -2   12.82    0.77
  -1 -11  -2   12.25    0.72
  -1 -11  -2   12.20    0.72
   1  11   2   10.67    0.73
   1  11   2   12.16    0.72
   1  11   2   10.42    0.62
   1  11   2   12.56    0.85
   1  11   2   12.10    0.78
  -2 -11  -2    6.35    0.53
  -2 -11  -2    7.30    0.54
  -2 -11  -2    5.35    0.49
  -2 -11  -2    6.29    0.56
   2  11   2    6.74    0.56
   2  11   2    6.09    0.48
   2  11   2    5.78    0.55
   2  11   2    5.83    0.59
  -3 -11  -2    3.27    0.39
  -3 -11  -2    3.62    0.45
  -3 -11  -2    3.28    0.35
  -3 -11  -2    3.14    0.44
   3  11   2    4.13    0.50
   3  11   2    4.38    0.46
   3  11   2    3.78    0.44
   3  11   2    3.68    0.50
  -4 -11  -2   -0.14    0.25
  -4 -11  -2    0.03    0.31
  -4 -11  -2    0.21    0.25
  -4 -11  -2   -0.01    0.30
   4  11   2    0.30    0.35
   4  11   2   -0.12    0.30
   4  11   2   -0.36    0.32
   4  11   2   -0.41    0.35
  -5 -11  -2    5.89    0.52
  -5 -11  -2    6.86    0.52
  -5 -11  -2    7.59    0.61
   5  11   2    7.22    0.66
   5  11   2    7.99    0.65
   5  11   2    7.18    0.60
  -6 -11  -2    2.41    0.46
  -6 -11  -2    2.55    0.40
   6  11   2    3.28    0.52
   6  11   2    2.51    0.52
   6  11   2    3.02    0.53
  -7 -11  -2   10.04    0.79
  -7 -11  -2   11.18    0.73
  -7 -11  -2   10.61    0.88
   7  11   2   13.48    1.00
   7  11   2   10.10    0.82
   7  11   2    9.71    0.74
  -8 -11  -2    2.40    0.56
  -8 -11  -2    2.21    0.61
   8  11   2    3.41    0.60
   8  11   2    2.27    0.58
   8  11   2    3.03    0.64
  -9 -11  -2   -0.31    0.55
   9  11   2   -0.02    0.55
   9  11   2   -0.78    0.50
   3 -12  -2    0.08    0.43
   3 -12  -2    0.31    0.47
   3 -12  -2   -0.12    0.48
  -3  12   2   -0.04    0.48
  -3  12   2    0.16    0.51
   2 -12  -2    0.13    0.42
   2 -12  -2    0.36    0.45
   2 -12  -2   -0.48    0.42
  -2  12   2    0.44    0.48
  -2  12   2    1.12    0.51
   1 -12  -2    6.42    0.68
   1 -12  -2    6.78    0.64
   1 -12  -2    4.92    0.59
  -1  12   2    5.65    0.64
  -1  12   2    6.38    0.65
   0 -12  -2    4.22    0.51
   0 -12  -2    3.84    0.48
   0 -12  -2    4.44    0.54
   0 -12  -2    4.17    0.55
   0  12   2    3.99    0.58
   0  12   2    4.84    0.60
   0  12   2    4.05    0.55
  -1 -12  -2    3.60    0.51
  -1 -12  -2    3.12    0.48
  -1 -12  -2    3.54    0.47
  -1 -12  -2    2.42    0.41
   1  12   2    3.19    0.49
   1  12   2    3.20    0.47
   1  12   2    3.24    0.56
  -2 -12  -2    6.46    0.54
  -2 -12  -2    7.26    0.65
  -2 -12  -2    6.86    0.56
  -2 -12  -2    7.15    0.57
   2  12   2    6.63    0.52
   2  12   2    7.25    0.70
   2  12   2    7.02    0.61
  -3 -12  -2    3.92    0.46
  -3 -12  -2    2.97    0.49
  -3 -12  -2    3.73    0.47
   3  12   2    3.88    0.51
   3  12   2    3.99    0.55
   3  12   2    3.54    0.46
   3  12   2    3.27    0.48
  -4 -12  -2    6.91    0.58
  -4 -12  -2    7.09    0.56
  -4 -12  -2    6.69    0.63
   4  12   2    6.73    0.67
   4  12   2    6.89    0.63
   4  12   2    6.49    0.57
   4  12   2    5.91    0.56
  -5 -12  -2    0.07    0.34
  -5 -12  -2   -0.30    0.35
   5  12   2    0.27    0.40
   5  12   2   -0.04    0.43
   5  12   2   -0.34    0.39
  -6 -12  -2   12.22    0.92
  -6 -12  -2   13.31    0.84
   6  12   2   12.54    0.93
   6  12   2   14.04    1.04
   6  12   2   12.15    0.93
  -7 -12  -2    0.91    0.49
  -7 -12  -2    0.35    0.36
   7  12   2   -0.25    0.46
   7  12   2    0.81    0.50
   7  12   2    0.51    0.51
  -8 -12  -2    1.95    0.73
  -8 -12  -2    1.57    0.61
   8  12   2    1.00    0.60
   8  12   2    1.53    0.56
   2 -13  -2    6.67    0.74
   2 -13  -2    6.60    0.76
  -2  13   2    6.59    0.75
  -2  13   2    6.18    0.75
   1 -13  -2   -0.17    0.44
   1 -13  -2    0.22    0.45
   1 -13  -2    0.38    0.44
  -1  13   2   -0.04    0.47
  -1  13   2   -0.23    0.46
   0 -13  -2    2.61    0.52
   0 -13  -2    2.34    0.49
   0 -13  -2    2.66    0.52
   0 -13  -2    2.70    0.47
   0  13   2    3.36    0.59
   0  13   2    2.88    0.58
   0  13   2    3.20    0.54
  -1 -13  -2    0.74    0.45
  -1 -13  -2    0.13    0.39
  -1 -13  -2    1.14    0.43
  -1 -13  -2    0.63    0.42
   1  13   2    0.81    0.45
   1  13   2    0.74    0.47
  -2 -13  -2    0.51    0.41
  -2 -13  -2    0.29    0.37
  -2 -13  -2    0.06    0.35
  -2 -13  -2    0.80    0.39
   2  13   2    0.10    0.34
   2  13   2    0.59    0.40
   2  13   2    0.09    0.44
  -3 -13  -2    0.92    0.39
  -3 -13  -2    2.35    0.49
  -3 -13  -2    1.70    0.46
   3  13   2    1.48    0.43
   3  13   2    0.92    0.50
   3  13   2    1.28    0.41
  -4 -13  -2    0.29    0.43
  -4 -13  -2    0.21    0.40
  -4 -13  -2    0.58    0.35
   4  13   2    0.17    0.39
   4  13   2   -0.01    0.47
   4  13   2    0.85    0.41
  -5 -13  -2    4.36    0.59
  -5 -13  -2    5.45    0.59
   5  13   2    4.87    0.62
   5  13   2    5.60    0.63
   5  13   2    3.99    0.64
  -6 -13  -2    0.25    0.45
  -6 -13  -2   -0.24    0.40
   6  13   2    0.01    0.44
   6  13   2    0.83    0.53
   6  13   2   -0.15    0.47
  -7 -13  -2   -0.08    0.38
   7  13   2   -0.77    0.49
   7  13   2   -0.38    0.52
   7  13   2    0.17    0.47
   0 -14  -2   -0.38    0.43
   0 -14  -2    1.11    0.49
   0  14   2    1.10    0.53
  -1 -14  -2    1.67    0.48
  -1 -14  -2    1.31    0.48
  -1 -14  -2    0.39    0.55
  -1 -14  -2    1.37    0.50
   1  14   2    1.76    0.53
   1  14   2    2.40    0.61
  -2 -14  -2    2.52    0.53
  -2 -14  -2    1.54    0.50
  -2 -14  -2    1.09    0.45
   2  14   2    2.97    0.56
   2  14   2    2.15    0.60
  -3 -14  -2    0.66    0.47
  -3 -14  -2   -0.02    0.44
  -3 -14  -2    0.18    0.39
   3  14   2    0.34    0.50
   3  14   2    0.37    0.45
   3  14   2   -0.02    0.39
  -4 -14  -2    5.72    0.60
  -4 -14  -2    7.10    0.73
  -4 -14  -2    7.66    0.72
   4  14   2    7.22    0.78
   4  14   2    6.42    0.63
  -5 -14  -2    0.93    0.45
   5  14   2    1.94    0.51
   5  14   2    1.28    0.55
  -6 -14  -2    0.67    0.45
   6  14   2   -0.08    0.48
   6  14   2    0.72    0.58
  -3 -15  -2    2.11    0.57
   3  14  -3    4.59    0.71
   3  14  -3    3.94    0.65
  -3 -14   3    4.91    0.64
   2  14  -3    0.11    0.51
   2  14  -3    1.14    0.55
  -2 -14   3    0.32    0.49
  -6 -13   3    2.89    0.53
   5  13  -3    0.30    0.48
   5  13  -3   -0.29    0.48
   5  13  -3   -0.17    0.48
  -5 -13   3    0.43    0.49
  -5 -13   3    0.68    0.43
  -5 -13   3    0.29    0.43
   4  13  -3   10.47    0.84
   4  13  -3   10.04    0.84
   4  13  -3   10.47    0.78
  -4 -13   3   10.44    0.77
  -4 -13   3    8.85    0.78
  -4 -13   3    8.56    0.68
   3  13  -3    1.83    0.48
   3  13  -3    1.80    0.53
   3  13  -3    3.09    0.59
  -3 -13   3    1.26    0.50
  -3 -13   3    1.77    0.50
  -3 -13   3    1.55    0.42
   2  13  -3    0.02    0.46
   2  13  -3    0.29    0.47
  -2 -13   3    0.17    0.37
  -2 -13   3    0.39    0.47
  -2 -13   3    0.79    0.46
   1  13  -3    0.98    0.52
   1  13  -3    0.28    0.46
  -1 -13   3    0.11    0.39
  -1 -13   3    0.50    0.47
  -1 -13   3    0.20    0.43
   0  13  -3    1.32    0.55
   0 -13   3    1.71    0.50
   0 -13   3    1.57    0.48
  -1  13  -3    3.98    0.68
  -1  13  -3    3.17    0.60
   1 -13   3    3.43    0.59
   7  12  -3    1.87    0.61
   7  12  -3    1.64    0.60
  -7 -12   3    2.38    0.54
  -7 -12   3    2.50    0.48
   6  12  -3    1.17    0.55
   6  12  -3    1.42    0.54
  -6 -12   3    1.94    0.47
  -6 -12   3    1.55    0.54
  -6 -12   3    1.05    0.45
   5  12  -3    6.97    0.71
   5  12  -3    5.79    0.66
   5  12  -3    6.97    0.73
  -5 -12   3    7.29    0.72
  -5 -12   3    6.86    0.65
  -5 -12   3    6.58    0.63
   4  12  -3    7.43    0.67
   4  12  -3    7.98    0.73
   4  12  -3    8.72    0.76
  -4 -12   3    8.18    0.66
  -4 -12   3    7.97    0.63
  -4 -12   3    8.76    0.76
   3  12  -3    1.10    0.40
   3  12  -3    1.20    0.46
   3  12  -3    1.83    0.49
  -3 -12   3    0.53    0.43
  -3 -12   3    0.41    0.41
  -3 -12   3    0.61    0.35
   2  12  -3    0.52    0.44
   2  12  -3    0.43    0.35
   2  12  -3   -0.22    0.39
  -2 -12   3    0.28    0.38
  -2 -12   3    0.44    0.33
  -2 -12   3    0.40    0.36
  -2 -12   3   -0.21    0.40
   1  12  -3    8.50    0.76
   1  12  -3    8.84    0.77
  -1 -12   3    9.66    0.70
  -1 -12   3    9.10    0.77
  -1 -12   3    8.33    0.66
   0  12  -3   18.41    1.10
   0  12  -3   19.08    1.04
   0  12  -3   18.91    1.14
   0 -12   3   17.98    1.08
   0 -12   3   19.79    1.02
   0 -12   3   17.37    0.98
  -1  12  -3   -0.28    0.42
  -1  12  -3    0.57    0.48
   1 -12   3    0.74    0.49
   1 -12   3   -0.21    0.41
  -2  12  -3    2.91    0.61
  -2  12  -3    3.82    0.66
   2 -12   3    2.31    0.57
   7  11  -3    0.84    0.50
   7  11  -3    2.13    0.56
   7  11  -3    1.37    0.57
  -7 -11   3    1.35    0.46
  -7 -11   3    0.64    0.38
   6  11  -3    7.07    0.69
   6  11  -3    8.58    0.79
  -6 -11   3    7.10    0.62
  -6 -11   3    6.83    0.59
  -6 -11   3    8.19    0.72
   5  11  -3    2.07    0.51
   5  11  -3    1.13    0.45
  -5 -11   3    1.70    0.46
  -5 -11   3    1.19    0.41
  -5 -11   3    1.60    0.41
   4  11  -3    0.25    0.39
   4  11  -3    0.33    0.39
   4  11  -3    0.67    0.41
  -4 -11   3    0.08    0.36
  -4 -11   3    0.20    0.32
  -4 -11   3    0.80    0.39
   3  11  -3   -0.42    0.39
   3  11  -3    0.35    0.40
   3  11  -3    0.12    0.35
  -3 -11   3    0.17    0.37
  -3 -11   3    0.28    0.35
  -3 -11   3    0.59    0.32
   2  11  -3   15.92    0.85
   2  11  -3   18.69    1.00
   2  11  -3   15.64    0.95
  -2 -11   3   16.73    0.85
  -2 -11   3   17.97    0.97
  -2 -11   3   17.42    0.88
  -2 -11   3   17.79    0.84
  -2 -11   3   16.95    0.89
   1  11  -3    7.61    0.61
   1  11  -3    8.31    0.70
   1  11  -3    7.63    0.66
   1  11  -3    7.53    0.60
  -1 -11   3    7.17    0.67
  -1 -11   3    6.91    0.54
  -1 -11   3    6.15    0.54
  -1 -11   3    6.99    0.57
  -1 -11   3    8.09    0.62
   0  11  -3    0.18    0.38
   0  11  -3    0.10    0.39
   0  11  -3    0.60    0.38
   0 -11   3    0.43    0.34
   0 -11   3    0.32    0.30
   0 -11   3   -0.05    0.37
   0 -11   3    0.46    0.38
  -1  11  -3    5.79    0.64
  -1  11  -3    6.05    0.63
   1 -11   3    5.90    0.53
   1 -11   3    5.26    0.58
   1 -11   3    6.36    0.66
  -2  11  -3    0.87    0.47
  -2  11  -3    0.37    0.43
   2 -11   3    0.53    0.46
   2 -11   3    0.43    0.43
  -3  11  -3    1.18    0.53
  -3  11  -3    1.40    0.54
   3 -11   3    0.58    0.47
   3 -11   3    1.22    0.49
  -4  11  -3    0.20    0.53
  -4  11  -3    0.22    0.54
   4 -11   3   -0.13    0.51
   8  10  -3    1.50    0.57
   8  10  -3   -0.10    0.50
   8  10  -3    1.19    0.59
  -8 -10   3    0.82    0.59
  -8 -10   3    0.56    0.43
   7  10  -3    6.84    0.69
   7  10  -3    4.98    0.64
   7  10  -3    6.53    0.75
  -7 -10   3    6.20    0.61
  -7 -10   3    5.57    0.51
  -7 -10   3    6.81    0.76
  -7 -10   3    5.65    0.57
   6  10  -3    0.04    0.37
   6  10  -3   -0.24    0.42
   6  10  -3    0.09    0.44
  -6 -10   3    0.02    0.33
  -6 -10   3    0.38    0.40
  -6 -10   3   -0.22    0.33
  -6 -10   3    0.26    0.37
   5  10  -3   -0.27    0.32
   5  10  -3   -0.17    0.37
   5  10  -3   -0.07    0.39
  -5 -10   3   -0.59    0.29
  -5 -10   3   -0.16    0.34
  -5 -10   3   -0.32    0.29
   4  10  -3    0.36    0.37
   4  10  -3   -0.39    0.33
  -4 -10   3    0.21    0.34
  -4 -10   3   -0.03    0.30
  -4 -10   3    0.02    0.29
   3  10  -3    6.95    0.62
   3  10  -3    5.45    0.57
   3  10  -3    6.06    0.53
  -3 -10   3    6.70    0.53
  -3 -10   3    6.34    0.58
  -3 -10   3    7.01    0.49
  -3 -10   3    6.82    0.55
  -3 -10   3    6.18    0.51
   2  10  -3   38.11    1.42
   2  10  -3   39.40    1.33
   2  10  -3   40.16    1.45
  -2 -10   3   36.89    1.38
  -2 -10   3   39.53    1.35
  -2 -10   3   40.03    1.34
  -2 -10   3   38.10    1.29
  -2 -10   3   38.02    1.36
   1  10  -3   22.98    1.05
   1  10  -3   24.07    1.00
   1  10  -3   23.38    0.93
   1  10  -3   25.65    1.11
  -1 -10   3   22.47    1.04
  -1 -10   3   24.03    1.00
  -1 -10   3   26.01    0.98
  -1 -10   3   23.36    0.97
  -1 -10   3   23.18    0.97
   0  10  -3    9.17    0.72
   0  10  -3    8.66    0.70
   0  10  -3    7.48    0.61
   0 -10   3    8.51    0.62
   0 -10   3    9.27    0.63
   0 -10   3    8.81    0.68
   0 -10   3    7.99    0.64
   0 -10   3    8.22    0.61
  -1  10  -3    0.21    0.33
  -1  10  -3    0.06    0.36
  -1  10  -3    0.29    0.38
   1 -10   3    0.82    0.38
   1 -10   3    0.38    0.29
   1 -10   3   -0.31    0.35
   1 -10   3    0.49    0.29
  -2  10  -3    8.24    0.72
  -2  10  -3    9.49    0.77
   2 -10   3    8.87    0.75
   2 -10   3    8.86    0.68
  -3  10  -3    2.27    0.55
  -3  10  -3    2.40    0.55
  -3  10  -3    2.55    0.54
   3 -10   3    3.48    0.55
   3 -10   3    1.57    0.50
  -4  10  -3    8.67    0.81
  -4  10  -3    7.23    0.80
  -4  10  -3    8.13    0.79
   4 -10   3    9.08    0.81
   4 -10   3   10.61    0.86
  -5  10  -3    5.62    0.84
  -5  10  -3    2.46    0.72
  -5  10  -3    4.81    0.71
   5 -10   3    4.07    0.66
   8   9  -3    8.53    0.75
   8   9  -3    8.77    0.85
   8   9  -3    7.82    0.77
  -8  -9   3    6.59    0.73
  -8  -9   3    8.44    0.68
   7   9  -3    0.99    0.48
   7   9  -3    0.15    0.46
   7   9  -3    0.69    0.43
  -7  -9   3    1.01    0.37
  -7  -9   3    0.11    0.30
  -7  -9   3    0.28    0.39
  -7  -9   3    0.28    0.44
   6   9  -3    3.59    0.54
   6   9  -3    4.52    0.54
   6   9  -3    3.50    0.51
  -6  -9   3    3.50    0.41
  -6  -9   3    3.20    0.44
  -6  -9   3    3.84    0.50
  -6  -9   3    3.66    0.44
   5   9  -3    0.45    0.35
   5   9  -3    0.22    0.37
   5   9  -3    0.26    0.36
  -5  -9   3    0.30    0.30
  -5  -9   3    0.55    0.33
  -5  -9   3    0.14    0.26
  -5  -9   3    0.06    0.28
   4   9  -3   10.75    0.66
   4   9  -3    8.79    0.73
   4   9  -3   10.80    0.72
  -4  -9   3   11.30    0.69
  -4  -9   3   12.07    0.68
  -4  -9   3   10.07    0.65
  -4  -9   3   12.06    0.71
  -4  -9   3   11.91    0.60
   3   9  -3   26.40    1.00
   3   9  -3   28.30    1.12
   3   9  -3   27.36    1.06
  -3  -9   3   29.38    0.96
  -3  -9   3   27.47    1.03
  -3  -9   3   26.84    1.02
  -3  -9   3   27.15    0.95
  -3  -9   3   28.01    1.09
  -3  -9   3   27.64    1.06
   2   9  -3    3.76    0.38
   2   9  -3    3.96    0.41
   2   9  -3    4.26    0.50
   2   9  -3    3.96    0.46
  -2  -9   3    4.12    0.42
  -2  -9   3    3.59    0.38
  -2  -9   3    3.59    0.42
  -2  -9   3    3.56    0.37
  -2  -9   3    4.01    0.41
   1   9  -3   -0.11    0.31
   1   9  -3    0.05    0.29
   1   9  -3   -0.11    0.24
   1   9  -3    0.28    0.27
  -1  -9   3   -0.11    0.25
  -1  -9   3    0.56    0.26
  -1  -9   3    0.31    0.26
  -1  -9   3    0.33    0.30
  -1  -9   3   -0.02    0.25
   0   9  -3    3.33    0.43
   0   9  -3    3.64    0.48
   0   9  -3    3.38    0.32
   0   9  -3    2.93    0.43
   0  -9   3    2.95    0.40
   0  -9   3    3.08    0.36
   0  -9   3    3.02    0.42
   0  -9   3    2.92    0.38
   0  -9   3    3.09    0.37
  -1   9  -3    5.40    0.50
  -1   9  -3    6.31    0.57
  -1   9  -3    6.15    0.57
   1  -9   3    6.53    0.54
   1  -9   3    6.21    0.50
   1  -9   3    6.09    0.54
   1  -9   3    5.90    0.45
   1  -9   3    5.64    0.46
  -2   9  -3    1.96    0.45
  -2   9  -3    2.06    0.44
  -2   9  -3    2.67    0.46
   2  -9   3    2.38    0.38
   2  -9   3    2.16    0.36
   2  -9   3    2.68    0.42
   2  -9   3    2.21    0.45
  -3   9  -3    8.01    0.72
  -3   9  -3   10.38    0.79
  -3   9  -3   11.98    0.90
   3  -9   3    9.89    0.73
   3  -9   3    9.63    0.76
  -4   9  -3    5.03    0.63
  -4   9  -3    6.06    0.67
  -4   9  -3    5.48    0.68
   4  -9   3    5.95    0.64
   4  -9   3    7.81    0.71
  -5   9  -3    0.82    0.50
  -5   9  -3    0.48    0.48
  -5   9  -3    1.46    0.56
   5  -9   3    0.74    0.46
   5  -9   3    0.79    0.47
   9   8  -3    5.43    0.76
  -9  -8   3    7.81    1.07
  -9  -8   3    5.07    0.64
   8   8  -3    2.36    0.58
   8   8  -3    2.11    0.52
   8   8  -3    1.36    0.51
  -8  -8   3    1.16    0.49
  -8  -8   3    2.68    0.48
  -8  -8   3    2.14    0.47
   7   8  -3   -0.12    0.40
   7   8  -3    0.28    0.42
   7   8  -3    0.10    0.42
  -7  -8   3    0.37    0.41
  -7  -8   3   -0.22    0.32
  -7  -8   3    0.44    0.35
   6   8  -3    1.09    0.40
   6   8  -3    0.91    0.42
   6   8  -3    0.42    0.40
  -6  -8   3    0.62    0.34
  -6  -8   3    1.27    0.33
  -6  -8   3    1.03    0.29
  -6  -8   3    0.53    0.31
  -6  -8   3    0.73    0.32
   5   8  -3   15.04    0.80
   5   8  -3   14.82    0.86
   5   8  -3   15.74    0.82
  -5  -8   3   14.77    0.68
  -5  -8   3   13.56    0.69
  -5  -8   3   15.00    0.77
  -5  -8   3   13.87    0.69
  -5  -8   3   15.35    0.76
   4   8  -3    3.43    0.41
   4   8  -3    3.53    0.45
   4   8  -3    3.77    0.44
  -4  -8   3    3.55    0.39
  -4  -8   3    3.50    0.39
  -4  -8   3    3.68    0.35
  -4  -8   3    3.13    0.40
  -4  -8   3    3.62    0.38
   3   8  -3    1.14    0.32
   3   8  -3    1.78    0.29
   3   8  -3    1.79    0.36
  -3  -8   3    1.24    0.28
  -3  -8   3    1.34    0.24
  -3  -8   3    1.53    0.27
  -3  -8   3    1.54    0.30
  -3  -8   3    1.16    0.27
  -3  -8   3    1.11    0.30
   2   8  -3   29.18    1.08
   2   8  -3   29.19    1.03
   2   8  -3   27.57    0.97
   2   8  -3   29.96    0.99
  -2  -8   3   28.45    0.96
  -2  -8   3   28.57    1.00
  -2  -8   3   28.45    1.00
  -2  -8   3   28.57    1.05
  -2  -8   3   28.75    1.04
   1   8  -3    3.59    0.36
   1   8  -3    2.79    0.32
   1   8  -3    2.65    0.39
   1   8  -3    2.87    0.38
  -1  -8   3    3.32    0.35
  -1  -8   3    2.45    0.36
  -1  -8   3    3.23    0.34
  -1  -8   3    3.55    0.34
  -1  -8   3    3.21    0.34
   0   8  -3   64.36    1.82
   0   8  -3   64.41    1.94
   0   8  -3   67.08    1.96
   0   8  -3   66.60    2.00
   0  -8   3   60.02    1.88
   0  -8   3   65.22    1.90
   0  -8   3   64.17    1.87
   0  -8   3   63.04    1.94
   0  -8   3   62.10    1.95
  -1   8  -3   13.35    0.74
  -1   8  -3   12.45    0.68
  -1   8  -3   13.61    0.76
  -1   8  -3   13.59    0.74
   1  -8   3   12.12    0.67
   1  -8   3   12.32    0.65
   1  -8   3   13.82    0.62
   1  -8   3   13.03    0.73
   1  -8   3   13.81    0.70
  -2   8  -3   50.28    1.65
  -2   8  -3   48.41    1.62
  -2   8  -3   47.17    1.64
   2  -8   3   48.15    1.52
   2  -8   3   45.51    1.54
   2  -8   3   48.56    1.45
   2  -8   3   47.11    1.57
   2  -8   3   45.66    1.60
  -3   8  -3    3.93    0.50
  -3   8  -3    3.08    0.49
  -3   8  -3    3.06    0.48
   3  -8   3    3.41    0.49
   3  -8   3    2.79    0.38
   3  -8   3    2.54    0.42
   3  -8   3    2.85    0.40
  -4   8  -3    0.34    0.42
  -4   8  -3    0.26    0.40
  -4   8  -3    0.02    0.38
   4  -8   3   -0.14    0.37
   4  -8   3    0.19    0.37
   4  -8   3    0.23    0.30
  -5   8  -3    1.01    0.49
  -5   8  -3    1.27    0.47
  -5   8  -3    0.26    0.45
   5  -8   3    0.49    0.43
   5  -8   3    0.39    0.42
  -6   8  -3    0.81    0.53
  -6   8  -3    0.02    0.47
  -6   8  -3    0.51    0.53
   6  -8   3    0.48    0.46
   6  -8   3    0.62    0.47
   9   7  -3   -0.08    0.51
  -9  -7   3   -0.08    0.43
  -9  -7   3    0.18    0.42
   8   7  -3    0.60    0.49
   8   7  -3   -0.33    0.45
   8   7  -3    0.37    0.43
  -8  -7   3    1.15    0.40
  -8  -7   3    0.68    0.40
  -8  -7   3    0.33    0.44
   7   7  -3    5.75    0.57
   7   7  -3    5.93    0.64
   7   7  -3    6.02    0.64
  -7  -7   3    6.11    0.55
  -7  -7   3    4.97    0.58
  -7  -7   3    6.18    0.54
   6   7  -3   12.85    0.84
   6   7  -3   12.31    0.80
   6   7  -3   14.76    0.86
  -6  -7   3   12.95    0.61
  -6  -7   3   13.82    0.74
  -6  -7   3   12.51    0.71
  -6  -7   3   13.42    0.75
  -6  -7   3   14.08    0.73
  -6  -7   3   12.89    0.81
   5   7  -3   20.54    0.92
   5   7  -3   20.84    0.91
   5   7  -3   20.19    0.97
  -5  -7   3   19.58    0.79
  -5  -7   3   20.46    0.86
  -5  -7   3   21.67    0.81
  -5  -7   3   20.08    0.86
  -5  -7   3   20.72    0.83
   4   7  -3    0.37    0.27
   4   7  -3    0.08    0.28
   4   7  -3   -0.17    0.28
  -4  -7   3    0.58    0.23
  -4  -7   3    0.45    0.24
  -4  -7   3    0.09    0.22
  -4  -7   3    0.24    0.23
  -4  -7   3    0.35    0.20
  -4  -7   3    0.03    0.22
   3   7  -3   13.85    0.69
   3   7  -3   13.65    0.67
   3   7  -3   13.91    0.62
   3   7  -3   13.56    0.53
  -3  -7   3   12.77    0.52
  -3  -7   3   12.89    0.60
  -3  -7   3   13.32    0.65
  -3  -7   3   13.16    0.61
  -3  -7   3   12.65    0.53
  -3  -7   3   14.19    0.58
  -3  -7   3   14.18    0.64
   2   7  -3    1.42    0.23
   2   7  -3    1.73    0.24
   2   7  -3    1.51    0.27
   2   7  -3    1.32    0.29
  -2  -7   3    1.54    0.24
  -2  -7   3    1.50    0.26
  -2  -7   3    1.78    0.23
  -2  -7   3    1.39    0.27
  -2  -7   3    1.35    0.25
  -2  -7   3    1.14    0.16
   1   7  -3    9.69    0.46
   1   7  -3   10.94    0.58
   1   7  -3   10.23    0.51
   1   7  -3    9.56    0.52
   1   7  -3    9.66    0.60
  -1  -7   3   10.40    0.50
  -1  -7   3   10.11    0.46
  -1  -7   3   10.20    0.50
  -1  -7   3   11.17    0.53
  -1  -7   3   10.29    0.56
  -1  -7   3   10.13    0.57
   0   7  -3    0.45    0.23
   0   7  -3    0.29    0.27
   0   7  -3    0.34    0.24
   0   7  -3    0.57    0.19
   0   7  -3    0.39    0.23
   0  -7   3    0.22    0.21
   0  -7   3    0.86    0.21
   0  -7   3    0.33    0.24
   0  -7   3    0.62    0.23
   0  -7   3    0.46    0.21
  -1   7  -3    4.76    0.40
  -1   7  -3    5.04    0.46
  -1   7  -3    5.21    0.45
  -1   7  -3    6.58    0.49
   1  -7   3    5.22    0.37
   1  -7   3    4.56    0.40
   1  -7   3    4.90    0.41
   1  -7   3    4.92    0.38
   1  -7   3    4.85    0.44
  -2   7  -3   21.67    0.92
  -2   7  -3   21.79    0.92
  -2   7  -3   18.50    0.88
   2  -7   3   19.27    0.80
   2  -7   3   19.63    0.84
   2  -7   3   19.57    0.84
   2  -7   3   20.07    0.87
   2  -7   3   18.86    0.72
  -3   7  -3    0.31    0.33
  -3   7  -3   -0.18    0.30
  -3   7  -3   -0.34    0.31
   3  -7   3   -0.01    0.24
   3  -7   3   -0.41    0.28
   3  -7   3   -0.13    0.29
   3  -7   3   -0.03    0.26
  -4   7  -3    0.11    0.38
  -4   7  -3    0.16    0.34
  -4   7  -3    0.48    0.37
   4  -7   3    0.66    0.36
   4  -7   3   -0.05    0.27
   4  -7   3    0.02    0.27
   4  -7   3    0.60    0.36
  -5   7  -3    2.61    0.53
  -5   7  -3    2.59    0.54
  -5   7  -3    3.40    0.51
   5  -7   3    3.21    0.43
   5  -7   3    3.02    0.49
   5  -7   3    3.04    0.50
  -6   7  -3    6.40    0.70
  -6   7  -3    5.76    0.74
  -6   7  -3    6.04    0.65
   6  -7   3    7.68    0.70
   6  -7   3    6.74    0.69
  -7   7  -3   -0.83    0.48
  -7   7  -3    0.27    0.52
  -7   7  -3   -0.10    0.47
   7  -7   3   -0.21    0.45
   7  -7   3    0.24    0.44
   7  -7   3   -0.58    0.42
   9   6  -3   -0.26    0.51
   9   6  -3   -0.01    0.50
  -9  -6   3   -0.46    0.42
  -9  -6   3    0.29    0.43
   8   6  -3    1.07    0.51
   8   6  -3    0.61    0.47
  -8  -6   3    1.42    0.41
  -8  -6   3    1.71    0.43
  -8  -6   3    1.70    0.44
   7   6  -3   13.06    0.90
   7   6  -3   13.17    0.80
   7   6  -3   12.41    0.91
  -7  -6   3   12.30    0.76
  -7  -6   3   13.95    0.83
  -7  -6   3   13.16    0.78
   6   6  -3   68.81    2.17
   6   6  -3   69.90    2.05
   6   6  -3   67.37    2.14
  -6  -6   3   67.93    2.03
  -6  -6   3   65.30    2.05
  -6  -6   3   68.97    2.04
  -6  -6   3   72.34    2.04
  -6  -6   3   65.74    2.10
  -6  -6   3   66.98    1.92
   5   6  -3    9.08    0.64
   5   6  -3    7.31    0.59
   5   6  -3    9.46    0.64
  -5  -6   3    8.81    0.56
  -5  -6   3    8.73    0.55
  -5  -6   3    9.10    0.55
  -5  -6   3    9.43    0.55
  -5  -6   3    8.38    0.48
   4   6  -3   20.88    0.83
   4   6  -3   21.94    0.90
   4   6  -3   21.67    0.85
  -4  -6   3   20.34    0.83
  -4  -6   3   20.62    0.77
  -4  -6   3   21.61    0.80
  -4  -6   3   20.61    0.80
  -4  -6   3   20.85    0.76
  -4  -6   3   21.77    0.75
   3   6  -3    3.87    0.38
   3   6  -3    3.88    0.34
   3   6  -3    3.74    0.29
   3   6  -3    4.18    0.35
  -3  -6   3    3.70    0.31
  -3  -6   3    3.75    0.27
  -3  -6   3    3.90    0.34
  -3  -6   3    3.87    0.27
  -3  -6   3    4.20    0.35
  -3  -6   3    3.90    0.30
  -3  -6   3    3.59    0.31
   2   6  -3    3.92    0.31
   2   6  -3    3.98    0.31
   2   6  -3    3.32    0.30
   2   6  -3    3.78    0.34
  -2  -6   3    3.13    0.28
  -2  -6   3    2.95    0.31
  -2  -6   3    3.73    0.31
  -2  -6   3    3.60    0.26
  -2  -6   3    3.63    0.26
  -2  -6   3    4.38    0.34
   1   6  -3    1.81    0.24
   1   6  -3    1.79    0.24
   1   6  -3    2.09    0.27
   1   6  -3    2.07    0.22
  -1  -6   3    1.73    0.22
  -1  -6   3    1.68    0.25
  -1  -6   3    2.22    0.25
  -1  -6   3    1.83    0.23
  -1  -6   3    2.06    0.17
  -1  -6   3    1.59    0.24
  -1  -6   3    2.27    0.18
   0   6  -3  117.72    3.26
   0   6  -3  127.51    3.32
   0   6  -3  128.12    3.43
   0   6  -3  123.65    3.40
   0   6  -3  125.24    3.38
   0   6  -3  129.53    3.39
   0  -6   3  126.97    3.36
   0  -6   3  124.93    3.41
   0  -6   3  124.52    3.34
   0  -6   3  124.89    3.40
   0  -6   3  122.01    3.36
  -1   6  -3   18.89    0.78
  -1   6  -3   19.26    0.80
  -1   6  -3   19.51    0.79
  -1   6  -3   20.07    0.74
  -1   6  -3   19.96    0.63
   1  -6   3   19.81    0.78
   1  -6   3   20.05    0.75
   1  -6   3   19.66    0.69
   1  -6   3   19.74    0.79
   1  -6   3   19.56    0.75
  -2   6  -3    4.68    0.41
  -2   6  -3    5.19    0.45
  -2   6  -3    4.38    0.43
   2  -6   3    5.11    0.41
   2  -6   3    4.39    0.34
   2  -6   3    3.68    0.38
   2  -6   3    4.49    0.39
   2  -6   3    4.39    0.35
  -3   6  -3    5.72    0.51
  -3   6  -3    6.30    0.52
  -3   6  -3    5.93    0.48
   3  -6   3    5.80    0.47
   3  -6   3    6.30    0.47
   3  -6   3    6.08    0.44
   3  -6   3    6.80    0.53
  -4   6  -3   27.30    1.09
  -4   6  -3   26.22    1.13
  -4   6  -3   28.00    1.17
   4  -6   3   27.57    1.02
   4  -6   3   26.90    1.10
   4  -6   3   27.91    1.06
   4  -6   3   28.72    1.09
  -5   6  -3    5.55    0.60
  -5   6  -3    4.93    0.59
  -5   6  -3    5.10    0.55
  -5   6  -3    5.25    0.58
   5  -6   3    6.07    0.49
   5  -6   3    5.27    0.50
   5  -6   3    5.78    0.55
   5  -6   3    5.39    0.55
  -6   6  -3    0.38    0.42
  -6   6  -3    0.04    0.39
  -6   6  -3    0.07    0.44
  -6   6  -3   -0.01    0.40
   6  -6   3   -0.01    0.37
   6  -6   3    0.56    0.35
   6  -6   3    0.38    0.39
  -7   6  -3    1.76    0.54
  -7   6  -3    0.97    0.48
  -7   6  -3    1.63    0.56
  -7   6  -3    1.88    0.55
   7  -6   3    1.66    0.48
   7  -6   3    2.25    0.53
   9   5  -3    0.01    0.51
   9   5  -3    0.18    0.52
  -9  -5   3    0.51    0.46
  -9  -5   3   -0.04    0.40
   8   5  -3    6.51    0.69
   8   5  -3    5.59    0.67
  -8  -5   3    6.37    0.60
  -8  -5   3    6.61    0.62
  -8  -5   3    7.23    0.63
   7   5  -3    8.25    0.65
   7   5  -3    8.15    0.68
   7   5  -3   10.05    0.75
  -7  -5   3    8.92    0.70
  -7  -5   3    9.66    0.67
  -7  -5   3    8.93    0.72
   6   5  -3    8.05    0.66
   6   5  -3    7.26    0.51
   6   5  -3    6.99    0.60
  -6  -5   3    7.24    0.56
  -6  -5   3    7.76    0.54
  -6  -5   3    6.42    0.50
  -6  -5   3    6.43    0.53
  -6  -5   3    7.56    0.58
  -6  -5   3    7.27    0.52
   5   5  -3   11.42    0.71
   5   5  -3   13.30    0.70
   5   5  -3   12.55    0.65
  -5  -5   3   12.08    0.61
  -5  -5   3   12.10    0.60
  -5  -5   3   12.15    0.52
  -5  -5   3   13.47    0.59
  -5  -5   3   12.69    0.66
  -5  -5   3   12.86    0.64
  -5  -5   3   12.01    0.61
   4   5  -3    1.58    0.27
   4   5  -3    1.12    0.17
   4   5  -3    0.78    0.25
   4   5  -3    1.09    0.28
   4   5  -3    0.98    0.16
  -4  -5   3    1.12    0.20
  -4  -5   3    1.40    0.24
  -4  -5   3    1.41    0.23
  -4  -5   3    0.86    0.21
  -4  -5   3    0.99    0.22
   3   5  -3   93.09    2.48
   3   5  -3   94.26    2.55
   3   5  -3   91.93    2.56
   3   5  -3   91.60    2.59
  -3  -5   3   97.16    2.54
  -3  -5   3   90.85    2.58
  -3  -5   3   94.54    2.43
  -3  -5   3   93.38    2.50
  -3  -5   3   89.61    2.54
  -3  -5   3   92.83    2.53
  -3  -5   3   91.21    2.51
   2   5  -3   29.13    0.96
   2   5  -3   28.09    0.89
   2   5  -3   27.37    0.91
   2   5  -3   27.91    0.89
  -2  -5   3   30.00    0.92
  -2  -5   3   27.45    0.94
  -2  -5   3   27.73    0.90
  -2  -5   3   29.72    0.90
  -2  -5   3   29.32    0.84
  -2  -5   3   29.17    0.85
   1   5  -3  122.34    3.24
   1   5  -3  121.59    3.25
   1   5  -3  120.96    3.21
   1   5  -3  123.01    3.27
   1   5  -3  125.97    3.29
  -1  -5   3  124.22    3.31
  -1  -5   3  122.74    3.22
  -1  -5   3  120.11    3.27
  -1  -5   3  122.28    3.27
  -1  -5   3  120.84    3.19
  -1  -5   3  120.73    3.24
   0   5  -3   42.49    1.29
   0   5  -3   41.10    1.24
   0   5  -3   43.26    1.24
   0   5  -3   41.26    1.19
   0   5  -3   41.76    1.26
   0   5  -3   37.45    1.14
   0  -5   3   43.25    1.22
   0  -5   3   41.59    1.26
   0  -5   3   42.57    1.14
   0  -5   3   41.20    1.21
   0  -5   3   41.27    1.24
   0  -5   3   40.94    1.27
  -1   5  -3   15.14    0.64
  -1   5  -3   13.89    0.61
  -1   5  -3   14.19    0.55
  -1   5  -3   14.30    0.61
  -1   5  -3   13.99    0.48
   1  -5   3   14.65    0.48
   1  -5   3   14.44    0.61
   1  -5   3   13.46    0.57
   1  -5   3   13.14    0.51
   1  -5   3   13.77    0.57
   1  -5   3   13.09    0.60
  -2   5  -3    1.72    0.26
  -2   5  -3    1.00    0.25
  -2   5  -3    1.52    0.28
  -2   5  -3    1.46    0.15
   2  -5   3    1.16    0.24
   2  -5   3    1.40    0.23
   2  -5   3    1.65    0.28
   2  -5   3    1.48    0.19
   2  -5   3    1.40    0.17
  -3   5  -3    0.92    0.29
  -3   5  -3    1.68    0.30
  -3   5  -3    1.63    0.33
  -3   5  -3    1.78    0.33
  -3   5  -3    1.81    0.20
   3  -5   3    1.84    0.33
   3  -5   3    2.13    0.26
   3  -5   3    1.54    0.26
   3  -5   3    1.71    0.21
   3  -5   3    1.89    0.29
   3  -5   3    1.70    0.21
  -4   5  -3   81.78    2.48
  -4   5  -3   85.66    2.53
  -4   5  -3   83.13    2.49
  -4   5  -3   84.27    2.43
  -4   5  -3   86.96    2.31
   4  -5   3   81.35    2.29
   4  -5   3   85.27    2.38
   4  -5   3   84.17    2.47
   4  -5   3   79.92    2.41
  -5   5  -3    0.17    0.34
  -5   5  -3   -0.39    0.27
  -5   5  -3    0.14    0.35
  -5   5  -3    0.36    0.36
  -5   5  -3   -0.01    0.27
   5  -5   3    0.09    0.32
   5  -5   3    0.17    0.27
   5  -5   3    0.14    0.25
   5  -5   3    0.11    0.30
  -6   5  -3    9.01    0.68
  -6   5  -3    7.95    0.72
  -6   5  -3    8.27    0.71
  -6   5  -3    7.64    0.67
   6  -5   3    7.73    0.62
   6  -5   3    6.57    0.57
   6  -5   3    8.31    0.68
   6  -5   3    8.49    0.60
  -7   5  -3    2.50    0.49
  -7   5  -3    2.30    0.53
  -7   5  -3    2.73    0.59
  -7   5  -3    2.41    0.54
   7  -5   3    2.98    0.52
   7  -5   3    2.70    0.46
   7  -5   3    3.30    0.51
  -8   5  -3   -0.19    0.48
  -8   5  -3    0.04    0.50
  -8   5  -3    0.09    0.48
   8  -5   3    0.36    0.43
   8  -5   3   -0.67    0.39
   9   4  -3    0.67    0.54
   9   4  -3    2.45    0.61
  -9  -4   3    1.36    0.47
  -9  -4   3    1.23    0.47
   8   4  -3   13.15    0.99
   8   4  -3   15.09    0.99
  -8  -4   3   13.85    0.89
  -8  -4   3   14.33    0.87
  -8  -4   3   16.07    0.96
  -8  -4   3   14.08    0.84
   7   4  -3    0.71    0.40
   7   4  -3    1.17    0.40
  -7  -4   3    0.85    0.33
  -7  -4   3    0.77    0.34
  -7  -4   3    0.67    0.37
  -7  -4   3    0.87    0.34
   6   4  -3   76.23    2.37
   6   4  -3   79.88    2.40
   6   4  -3   79.14    2.24
  -6  -4   3   76.31    2.30
  -6  -4   3   80.04    2.29
  -6  -4   3   81.08    2.33
  -6  -4   3   77.13    2.29
  -6  -4   3   79.33    2.23
   5   4  -3    0.36    0.26
   5   4  -3   -0.13    0.27
  -5  -4   3    0.33    0.21
  -5  -4   3    0.37    0.22
  -5  -4   3    0.26    0.22
  -5  -4   3    0.42    0.19
  -5  -4   3    0.31    0.15
  -5  -4   3    0.24    0.23
  -5  -4   3    0.44    0.22
   4   4  -3   22.25    0.89
   4   4  -3   23.38    0.70
   4   4  -3   22.54    0.86
  -4  -4   3   24.28    0.82
  -4  -4   3   22.65    0.81
  -4  -4   3   23.32    0.81
  -4  -4   3   24.72    0.81
  -4  -4   3   22.65    0.74
  -4  -4   3   24.63    0.78
   3   4  -3    1.12    0.21
   3   4  -3    0.91    0.15
   3   4  -3    0.64    0.22
  -3  -4   3    0.88    0.19
  -3  -4   3    1.02    0.17
  -3  -4   3    1.05    0.17
  -3  -4   3    0.78    0.17
  -3  -4   3    0.99    0.17
  -3  -4   3    0.99    0.18
  -3  -4   3    1.14    0.10
  -3  -4   3    0.89    0.19
   2   4  -3  220.95    5.65
   2   4  -3  217.53    5.63
   2   4  -3  220.48    5.63
   2   4  -3  217.52    5.69
   2   4  -3  216.75    5.66
  -2  -4   3  213.38    5.68
  -2  -4   3  214.23    5.65
  -2  -4   3  220.40    5.64
  -2  -4   3  217.89    5.58
  -2  -4   3  215.58    5.63
  -2  -4   3  217.46    5.61
   1   4  -3   70.49    1.88
   1   4  -3   70.58    1.92
   1   4  -3   68.65    1.92
   1   4  -3   71.22    1.92
   1   4  -3   67.21    1.87
   1   4  -3   71.37    1.94
  -1  -4   3   71.97    1.87
  -1  -4   3   70.54    1.96
  -1  -4   3   68.55    1.90
  -1  -4   3   68.60    1.92
  -1  -4   3   71.42    1.92
  -1  -4   3   67.99    1.86
   0   4  -3   57.41    1.57
   0   4  -3   57.67    1.59
   0   4  -3   58.76    1.63
   0   4  -3   58.89    1.60
   0  -4   3   56.12    1.64
   0  -4   3   53.86    1.60
   0  -4   3   57.73    1.62
   0  -4   3   56.81    1.57
   0  -4   3   56.99    1.54
  -1   4  -3   20.03    0.61
  -1   4  -3   19.66    0.71
  -1   4  -3   19.57    0.65
  -1   4  -3   19.56    0.71
  -1   4  -3   20.25    0.72
   1  -4   3   19.69    0.71
   1  -4   3   20.53    0.74
   1  -4   3   21.21    0.69
   1  -4   3   19.33    0.61
   1  -4   3   19.37    0.63
  -2   4  -3   30.05    1.01
  -2   4  -3   29.88    0.97
  -2   4  -3   30.24    0.84
  -2   4  -3   31.80    1.02
  -2   4  -3   30.19    1.01
   2  -4   3   28.43    0.94
   2  -4   3   29.60    0.88
   2  -4   3   29.93    0.98
   2  -4   3   29.03    0.87
   2  -4   3   29.55    0.99
  -3   4  -3   63.96    1.92
  -3   4  -3   65.79    1.85
  -3   4  -3   64.80    1.91
  -3   4  -3   63.36    1.90
  -3   4  -3   64.60    1.75
   3  -4   3   65.02    1.82
   3  -4   3   61.86    1.73
   3  -4   3   65.44    1.90
   3  -4   3   62.65    1.73
   3  -4   3   63.06    1.86
   3  -4   3   63.83    1.76
  -4   4  -3    0.90    0.27
  -4   4  -3    0.60    0.29
  -4   4  -3    0.77    0.20
  -4   4  -3    0.31    0.28
  -4   4  -3    0.83    0.29
   4  -4   3    0.40    0.19
   4  -4   3    0.80    0.24
   4  -4   3    0.71    0.19
   4  -4   3    0.81    0.29
   4  -4   3    0.66    0.23
  -5   4  -3   66.23    1.86
  -5   4  -3   61.75    1.92
  -5   4  -3   62.62    2.04
  -5   4  -3   63.83    2.03
  -5   4  -3   62.73    2.00
   5  -4   3   64.57    2.00
   5  -4   3   62.06    1.84
   5  -4   3   65.10    1.91
   5  -4   3   66.82    1.96
  -6   4  -3    8.53    0.72
  -6   4  -3    9.89    0.74
  -6   4  -3   10.60    0.77
  -6   4  -3    8.88    0.65
  -6   4  -3    8.59    0.66
  -6   4  -3    9.86    0.58
   6  -4   3    8.48    0.61
   6  -4   3    8.24    0.64
   6  -4   3    8.15    0.66
   6  -4   3    9.68    0.67
  -7   4  -3    2.78    0.54
  -7   4  -3    3.05    0.54
  -7   4  -3    2.60    0.41
  -7   4  -3    2.73    0.50
  -7   4  -3    3.16    0.41
  -7   4  -3    2.25    0.44
   7  -4   3    2.86    0.50
   7  -4   3    1.95    0.42
   7  -4   3    2.55    0.44
  -8   4  -3    0.38    0.48
  -8   4  -3    2.04    0.56
  -8   4  -3    1.58    0.51
   8  -4   3    1.91    0.46
   8  -4   3    2.03    0.50
   8  -4   3    1.50    0.43
   9   3  -3    4.59    0.67
   9   3  -3    4.05    0.65
  -9  -3   3    4.53    0.64
  -9  -3   3    3.06    0.52
  -9  -3   3    2.91    0.54
   8   3  -3    1.19    0.47
   8   3  -3    0.76    0.48
  -8  -3   3    0.97    0.53
  -8  -3   3    2.55    0.50
  -8  -3   3    1.55    0.42
  -8  -3   3    0.84    0.38
   7   3  -3    3.12    0.50
   7   3  -3    2.59    0.47
  -7  -3   3    3.69    0.45
  -7  -3   3    3.49    0.44
  -7  -3   3    4.38    0.50
  -7  -3   3    3.73    0.43
   6   3  -3    0.72    0.33
   6   3  -3    0.70    0.33
  -6  -3   3    0.71    0.28
  -6  -3   3    0.82    0.32
  -6  -3   3    1.14    0.30
  -6  -3   3    1.15    0.28
   5   3  -3   -0.17    0.25
   5   3  -3    0.04    0.18
   5   3  -3   -0.11    0.25
  -5  -3   3    0.23    0.16
  -5  -3   3   -0.09    0.19
  -5  -3   3    0.32    0.21
  -5  -3   3   -0.01    0.21
  -5  -3   3    0.03    0.18
  -5  -3   3   -0.02    0.23
   4   3  -3    0.39    0.13
   4   3  -3    0.71    0.24
   4   3  -3    0.58    0.22
   4   3  -3    0.48    0.18
  -4  -3   3    0.77    0.16
  -4  -3   3    0.78    0.19
  -4  -3   3    1.05    0.19
  -4  -3   3    0.68    0.19
  -4  -3   3    0.72    0.13
  -4  -3   3    0.57    0.20
  -4  -3   3    0.90    0.19
   3   3  -3   67.45    1.86
   3   3  -3   67.10    1.89
   3   3  -3   66.60    1.80
   3   3  -3   68.27    1.92
  -3  -3   3   69.61    1.82
  -3  -3   3   68.58    1.85
  -3  -3   3   65.37    1.84
  -3  -3   3   66.88    1.81
  -3  -3   3   63.72    1.85
  -3  -3   3   68.21    1.86
  -3  -3   3   65.25    1.88
   2   3  -3   21.23    0.70
   2   3  -3   20.84    0.66
   2   3  -3   20.89    0.72
   2   3  -3   21.51    0.69
  -2  -3   3   21.69    0.69
  -2  -3   3   21.62    0.67
  -2  -3   3   21.06    0.71
  -2  -3   3   21.20    0.65
  -2  -3   3   21.87    0.67
  -2  -3   3   22.20    0.66
  -2  -3   3   20.65    0.59
   1   3  -3    1.66    0.18
   1   3  -3    1.39    0.17
   1   3  -3    1.35    0.14
   1   3  -3    1.65    0.13
   1   3  -3    1.40    0.17
  -1  -3   3    1.57    0.15
  -1  -3   3    1.55    0.16
  -1  -3   3    1.27    0.11
  -1  -3   3    1.37    0.16
  -1  -3   3    1.33    0.16
  -1  -3   3    1.44    0.18
  -1  -3   3    1.37    0.13
   0   3  -3   24.79    0.74
   0   3  -3   24.85    0.79
   0   3  -3   24.06    0.74
   0   3  -3   24.86    0.75
   0   3  -3   24.51    0.77
   0  -3   3   25.39    0.74
   0  -3   3   23.93    0.77
   0  -3   3   24.29    0.79
   0  -3   3   25.02    0.77
   0  -3   3   24.60    0.72
  -1   3  -3    0.15    0.14
  -1   3  -3    0.44    0.16
  -1   3  -3    0.48    0.16
  -1   3  -3    0.19    0.10
  -1   3  -3    0.34    0.11
  -1   3  -3    0.20    0.14
   1  -3   3    0.35    0.11
   1  -3   3    0.47    0.14
   1  -3   3    0.26    0.15
   1  -3   3    0.36    0.15
   1  -3   3    0.22    0.11
  -2   3  -3   54.39    1.52
  -2   3  -3   53.28    1.56
  -2   3  -3   51.74    1.56
  -2   3  -3   53.44    1.43
  -2   3  -3   55.61    1.57
   2  -3   3   53.32    1.50
   2  -3   3   52.17    1.44
   2  -3   3   51.56    1.45
   2  -3   3   54.86    1.54
   2  -3   3   53.64    1.55
  -3   3  -3    0.36    0.21
  -3   3  -3    0.20    0.19
  -3   3  -3    0.82    0.20
  -3   3  -3    0.18    0.13
  -3   3  -3    0.50    0.21
   3  -3   3    0.32    0.14
   3  -3   3    0.32    0.20
   3  -3   3    0.49    0.13
   3  -3   3    0.54    0.18
   3  -3   3    0.50    0.18
  -4   3  -3  135.62    3.77
  -4   3  -3  135.79    3.66
  -4   3  -3  137.81    3.74
  -4   3  -3  141.17    3.63
  -4   3  -3  133.98    3.73
  -4   3  -3  133.65    3.65
   4  -3   3  139.22    3.73
   4  -3   3  138.63    3.70
   4  -3   3  136.32    3.66
   4  -3   3  132.54    3.61
   4  -3   3  134.67    3.62
  -5   3  -3   12.79    0.63
  -5   3  -3   11.22    0.68
  -5   3  -3   12.54    0.62
  -5   3  -3   13.12    0.58
  -5   3  -3   11.57    0.64
  -5   3  -3   12.73    0.76
  -5   3  -3   13.24    0.72
   5  -3   3   12.09    0.59
   5  -3   3   13.09    0.64
   5  -3   3   11.48    0.70
   5  -3   3   12.33    0.59
   5  -3   3   13.01    0.58
   5  -3   3   11.87    0.66
  -6   3  -3    1.78    0.41
  -6   3  -3    3.00    0.35
  -6   3  -3    2.50    0.37
  -6   3  -3    2.16    0.44
  -6   3  -3    2.67    0.37
  -6   3  -3    2.97    0.45
  -6   3  -3    2.82    0.38
   6  -3   3    2.10    0.41
   6  -3   3    2.75    0.37
   6  -3   3    2.08    0.33
   6  -3   3    2.66    0.36
   6  -3   3    2.46    0.38
  -7   3  -3    0.43    0.32
  -7   3  -3   -0.23    0.36
  -7   3  -3    0.20    0.40
  -7   3  -3    0.30    0.32
  -7   3  -3    0.34    0.36
  -7   3  -3   -0.03    0.30
  -7   3  -3    0.42    0.29
   7  -3   3   -0.55    0.29
   7  -3   3    0.54    0.32
   7  -3   3    0.29    0.34
  -8   3  -3    9.09    0.82
  -8   3  -3    9.22    0.71
  -8   3  -3    9.46    0.82
  -8   3  -3    9.40    0.77
  -8   3  -3   10.18    0.73
   8  -3   3    9.15    0.74
   8  -3   3    8.87    0.68
   8  -3   3    8.89    0.66
   8  -3   3   10.13    0.72
  -9   3  -3    9.14    0.87
  -9   3  -3    7.79    0.83
   9  -3   3    9.70    0.76
   9   2  -3    1.63    0.56
   9   2  -3    1.99    0.57
  -9  -2   3    1.74    0.50
  -9  -2   3    0.67    0.49
  -9  -2   3    0.99    0.44
   8   2  -3    7.97    0.72
   8   2  -3    7.07    0.71
  -8  -2   3    6.13    0.59
  -8  -2   3    6.62    0.59
  -8  -2   3    5.40    0.61
   7   2  -3    1.51    0.42
   7   2  -3    1.02    0.42
  -7  -2   3    1.34    0.37
  -7  -2   3    1.63    0.36
  -7  -2   3    1.21    0.40
  -7  -2   3    1.15    0.32
   6   2  -3   13.19    0.77
   6   2  -3   12.66    0.77
  -6  -2   3   14.58    0.67
  -6  -2   3   13.63    0.71
  -6  -2   3   13.73    0.71
  -6  -2   3   12.74    0.67
   5   2  -3    4.80    0.45
   5   2  -3    4.44    0.32
   5   2  -3    4.28    0.31
   5   2  -3    4.38    0.41
  -5  -2   3    5.48    0.41
  -5  -2   3    4.90    0.39
  -5  -2   3    5.09    0.39
  -5  -2   3    5.13    0.38
   4   2  -3  108.40    2.83
   4   2  -3  110.87    2.95
   4   2  -3  102.96    2.91
   4   2  -3  107.70    2.79
  -4  -2   3  104.02    2.84
  -4  -2   3  102.53    2.86
  -4  -2   3  105.37    2.80
  -4  -2   3  103.44    2.86
  -4  -2   3  106.06    2.88
  -4  -2   3  106.56    2.85
   3   2  -3   24.59    0.86
   3   2  -3   26.19    0.79
   3   2  -3   26.48    0.77
   3   2  -3   26.11    0.85
  -3  -2   3   25.47    0.74
  -3  -2   3   25.41    0.80
  -3  -2   3   25.76    0.81
  -3  -2   3   25.25    0.77
  -3  -2   3   25.77    0.81
  -3  -2   3   24.40    0.74
  -3  -2   3   25.38    0.79
   2   2  -3    7.08    0.33
   2   2  -3    6.92    0.33
   2   2  -3    7.31    0.36
   2   2  -3    7.08    0.33
   2   2  -3    6.90    0.31
  -2  -2   3    6.89    0.30
  -2  -2   3    6.60    0.32
  -2  -2   3    7.22    0.33
  -2  -2   3    6.69    0.31
  -2  -2   3    7.42    0.32
  -2  -2   3    6.53    0.31
  -2  -2   3    7.12    0.29
  -2  -2   3    6.98    0.27
   1   2  -3   10.78    0.41
   1   2  -3   10.83    0.37
   1   2  -3   10.47    0.33
   1   2  -3   10.66    0.45
   1   2  -3   10.88    0.40
   1   2  -3   10.67    0.40
  -1  -2   3   11.14    0.39
  -1  -2   3   11.28    0.38
  -1  -2   3   10.71    0.35
  -1  -2   3   11.54    0.42
  -1  -2   3   11.05    0.40
  -1  -2   3   11.21    0.37
   0   2  -3   45.88    1.29
   0   2  -3   44.61    1.25
   0   2  -3   45.44    1.24
   0   2  -3   44.88    1.27
   0   2  -3   45.17    1.25
   0  -2   3   46.11    1.26
   0  -2   3   45.72    1.25
   0  -2   3   45.96    1.25
   0  -2   3   45.81    1.27
   0  -2   3   46.95    1.30
  -1   2  -3  132.51    3.34
  -1   2  -3  126.16    3.40
  -1   2  -3  127.88    3.39
  -1   2  -3  129.73    3.40
  -1   2  -3  125.89    3.41
  -1   2  -3  131.59    3.33
  -1   2  -3  129.99    3.42
   1  -2   3  127.72    3.35
   1  -2   3  135.32    3.41
   1  -2   3  128.89    3.40
   1  -2   3  128.62    3.39
   1  -2   3  128.14    3.36
  -2   2  -3    0.36    0.15
  -2   2  -3    0.29    0.09
  -2   2  -3    0.30    0.13
  -2   2  -3    0.16    0.13
  -2   2  -3    0.24    0.15
  -2   2  -3    0.37    0.17
   2  -2   3    0.14    0.09
   2  -2   3    0.31    0.09
   2  -2   3    0.69    0.17
   2  -2   3    0.38    0.14
   2  -2   3    0.63    0.12
   2  -2   3    0.30    0.14
  -3   2  -3   65.60    1.89
  -3   2  -3   67.50    1.83
  -3   2  -3   66.71    1.92
  -3   2  -3   67.99    1.84
  -3   2  -3   67.19    1.80
  -3   2  -3   64.65    1.89
   3  -2   3   67.02    1.87
   3  -2   3   66.87    1.81
   3  -2   3   62.84    1.83
   3  -2   3   66.13    1.79
  -4   2  -3    1.77    0.24
  -4   2  -3    1.26    0.27
  -4   2  -3    2.40    0.25
  -4   2  -3    2.47    0.30
  -4   2  -3    1.45    0.26
  -4   2  -3    1.66    0.21
  -4   2  -3    1.49    0.23
   4  -2   3    1.16    0.24
   4  -2   3    1.56    0.22
   4  -2   3    1.82    0.23
   4  -2   3    1.68    0.21
   4  -2   3    1.50    0.23
  -5   2  -3    1.93    0.26
  -5   2  -3    2.04    0.36
  -5   2  -3    1.91    0.33
  -5   2  -3    2.04    0.33
  -5   2  -3    1.90    0.28
  -5   2  -3    1.87    0.28
  -5   2  -3    2.32    0.30
   5  -2   3    1.60    0.28
   5  -2   3    1.96    0.27
   5  -2   3    1.61    0.29
   5  -2   3    2.05    0.28
   5  -2   3    1.90    0.27
  -6   2  -3   12.92    0.66
  -6   2  -3   13.81    0.80
  -6   2  -3   13.28    0.67
  -6   2  -3   12.65    0.70
  -6   2  -3   12.53    0.73
  -6   2  -3   12.13    0.68
  -6   2  -3   12.47    0.78
   6  -2   3   13.65    0.70
   6  -2   3   12.70    0.68
   6  -2   3   13.66    0.67
   6  -2   3   12.48    0.64
   6  -2   3   14.59    0.75
  -7   2  -3   19.13    0.87
  -7   2  -3   18.69    0.84
  -7   2  -3   16.60    0.98
  -7   2  -3   16.76    0.85
  -7   2  -3   17.06    0.88
  -7   2  -3   18.00    0.91
  -7   2  -3   17.28    0.99
   7  -2   3   17.99    0.93
   7  -2   3   18.34    0.92
   7  -2   3   18.91    0.90
   7  -2   3   18.97    0.87
   7  -2   3   18.96    0.90
  -8   2  -3   10.79    0.84
  -8   2  -3   10.81    0.84
  -8   2  -3   10.32    0.80
  -8   2  -3   11.34    0.81
  -8   2  -3   10.89    0.92
   8  -2   3   11.92    0.85
   8  -2   3   11.45    0.83
   8  -2   3   10.61    0.84
  -9   2  -3    0.00    0.48
  -9   2  -3    0.10    0.42
  -9   2  -3    0.25    0.47
  -9   2  -3    0.64    0.42
   9  -2   3    0.05    0.42
   9  -2   3    0.24    0.43
   9   1  -3    3.33    0.64
   9   1  -3    3.56    0.66
  -9  -1   3    3.49    0.57
  -9  -1   3    3.49    0.59
  -9  -1   3    4.08    0.57
   8   1  -3    0.70    0.46
   8   1  -3   -0.64    0.40
  -8  -1   3   -0.31    0.33
  -8  -1   3    0.64    0.43
  -8  -1   3   -0.08    0.35
   7   1  -3    2.54    0.48
   7   1  -3    3.08    0.50
  -7  -1   3    2.91    0.40
  -7  -1   3    2.99    0.45
  -7  -1   3    2.71    0.41
  -7  -1   3    2.47    0.40
   6   1  -3    0.75    0.32
   6   1  -3    0.61    0.32
  -6  -1   3    0.50    0.26
  -6  -1   3    0.23    0.26
  -6  -1   3   -0.06    0.24
  -6  -1   3    0.14    0.28
   5   1  -3   23.51    0.91
   5   1  -3   23.23    0.90
   5   1  -3   22.09    0.73
   5   1  -3   21.02    0.72
  -5  -1   3   22.28    0.85
  -5  -1   3   21.88    0.82
  -5  -1   3   21.40    0.72
  -5  -1   3   23.60    0.85
  -5  -1   3   22.51    0.79
   4   1  -3   37.68    1.22
   4   1  -3   36.56    1.08
   4   1  -3   38.24    1.21
   4   1  -3   38.38    1.10
  -4  -1   3   36.72    1.12
  -4  -1   3   38.23    1.07
  -4  -1   3   38.48    1.16
  -4  -1   3   37.78    1.17
  -4  -1   3   38.29    1.16
   3   1  -3    6.09    0.28
   3   1  -3    6.09    0.38
   3   1  -3    5.62    0.30
   3   1  -3    5.94    0.36
   3   1  -3    6.09    0.41
  -3  -1   3    5.67    0.29
  -3  -1   3    5.25    0.23
  -3  -1   3    5.25    0.27
  -3  -1   3    5.69    0.33
  -3  -1   3    5.74    0.32
   2   1  -3   16.30    0.52
   2   1  -3   17.42    0.54
   2   1  -3   15.39    0.56
   2   1  -3   15.61    0.51
  -2  -1   3   15.45    0.50
  -2  -1   3   15.34    0.52
  -2  -1   3   16.09    0.53
  -2  -1   3   15.92    0.52
  -2  -1   3   15.19    0.45
  -2  -1   3   15.60    0.48
  -2  -1   3   16.30    0.53
  -2  -1   3   16.40    0.48
  -2  -1   3   15.23    0.52
   1   1  -3   67.09    1.84
   1   1  -3   66.21    1.84
   1   1  -3   69.29    1.84
   1   1  -3   66.85    1.84
  -1  -1   3   69.79    1.82
  -1  -1   3   70.76    1.85
  -1  -1   3   68.45    1.79
  -1  -1   3   68.28    1.81
  -1  -1   3   70.47    1.83
  -1  -1   3   71.53    1.83
   0   1  -3  116.77    2.97
   0   1  -3  111.90    2.92
   0   1  -3  110.27    2.94
   0   1  -3  113.84    2.97
   0   1  -3  114.13    2.95
   0  -1   3  111.04    2.91
   0  -1   3  112.84    2.95
   0  -1   3  111.39    2.96
   0  -1   3  114.92    2.98
   0  -1   3  114.71    2.94
   0  -1   3  114.77    2.94
  -1   1  -3    0.58    0.13
  -1   1  -3    0.75    0.10
  -1   1  -3    0.73    0.12
  -1   1  -3    0.80    0.13
  -1   1  -3    0.76    0.13
   1  -1   3    0.85    0.12
   1  -1   3    0.72    0.13
   1  -1   3    0.10    0.11
   1  -1   3    0.59    0.11
  -2   1  -3   14.07    0.44
  -2   1  -3   12.25    0.51
  -2   1  -3   12.98    0.49
   2  -1   3   12.93    0.41
   2  -1   3   13.03    0.48
   2  -1   3   12.83    0.44
   2  -1   3   13.48    0.46
   2  -1   3   12.58    0.39
  -3   1  -3   31.38    0.90
  -3   1  -3   28.65    0.95
  -3   1  -3   28.97    0.87
  -3   1  -3   31.06    0.90
  -3   1  -3   30.19    0.93
  -3   1  -3   28.02    0.92
  -3   1  -3   28.86    0.86
   3  -1   3   27.87    0.86
   3  -1   3   29.35    0.92
   3  -1   3   27.18    0.89
   3  -1   3   29.28    0.88
   3  -1   3   28.77    0.84
  -4   1  -3    2.71    0.24
  -4   1  -3    2.42    0.31
  -4   1  -3    2.65    0.28
  -4   1  -3    2.91    0.27
  -4   1  -3    2.72    0.28
  -4   1  -3    2.62    0.25
  -4   1  -3    2.60    0.27
   4  -1   3    2.67    0.25
   4  -1   3    2.48    0.23
   4  -1   3    2.70    0.29
   4  -1   3    2.58    0.27
   4  -1   3    2.81    0.25
  -5   1  -3   33.32    1.04
  -5   1  -3   33.81    1.11
  -5   1  -3   33.35    1.08
  -5   1  -3   30.92    1.07
  -5   1  -3   33.38    1.17
  -5   1  -3   32.27    1.06
  -5   1  -3   33.35    1.14
   5  -1   3   30.44    1.03
   5  -1   3   32.44    1.07
   5  -1   3   32.79    1.08
   5  -1   3   33.59    1.07
   5  -1   3   33.06    1.12
  -6   1  -3   34.43    1.10
  -6   1  -3   31.86    1.16
  -6   1  -3   32.56    1.26
  -6   1  -3   32.46    1.22
  -6   1  -3   32.62    1.15
  -6   1  -3   32.07    1.15
  -6   1  -3   35.69    1.16
   6  -1   3   34.57    1.21
   6  -1   3   33.08    1.16
   6  -1   3   35.60    1.16
   6  -1   3   31.55    1.12
   6  -1   3   35.57    1.16
  -7   1  -3    3.05    0.40
  -7   1  -3    3.26    0.38
  -7   1  -3    3.66    0.49
  -7   1  -3    3.67    0.48
  -7   1  -3    3.48    0.43
  -7   1  -3    2.87    0.42
  -7   1  -3    3.72    0.43
   7  -1   3    3.46    0.43
   7  -1   3    4.04    0.45
   7  -1   3    2.60    0.40
   7  -1   3    3.14    0.43
  -8   1  -3   -0.06    0.35
  -8   1  -3    0.18    0.41
  -8   1  -3   -0.12    0.35
  -8   1  -3    0.33    0.40
   8  -1   3    0.02    0.38
   8  -1   3    0.54    0.36
   8  -1   3    0.18    0.37
  -9   1  -3    3.01    0.51
  -9   1  -3    2.86    0.58
  -9   1  -3    2.98    0.59
  -9   1  -3    2.63    0.53
   9  -1   3    2.94    0.54
   9  -1   3    2.44    0.51
   9  -1   3    3.14    0.54
   9   0  -3    1.11    0.53
   9   0  -3   -0.39    0.49
  -9   0   3    0.41    0.43
  -9   0   3   -0.47    0.40
  -9   0   3    0.40    0.46
   8   0  -3    4.58    0.62
   8   0  -3    4.43    0.61
  -8   0   3    4.14    0.57
  -8   0   3    4.18    0.52
  -8   0   3    4.69    0.54
   7   0  -3    1.28    0.42
   7   0  -3    0.82    0.42
  -7   0   3    1.44    0.36
  -7   0   3    1.05    0.35
  -7   0   3    1.29    0.33
  -7   0   3    1.95    0.41
   6   0  -3   34.75    1.30
   6   0  -3   33.76    1.13
   6   0  -3   34.78    1.30
  -6   0   3   34.06    1.20
  -6   0   3   35.06    1.23
  -6   0   3   37.48    1.20
  -6   0   3   35.61    1.24
   5   0  -3    9.54    0.60
   5   0  -3    9.37    0.45
   5   0  -3    8.08    0.37
   5   0  -3    8.35    0.58
  -5   0   3    8.54    0.45
  -5   0   3    9.35    0.53
  -5   0   3    8.36    0.53
  -5   0   3    9.71    0.50
  -5   0   3    8.45    0.50
   4   0  -3    9.02    0.51
   4   0  -3    7.98    0.30
   4   0  -3    8.24    0.39
   4   0  -3    8.48    0.35
  -4   0   3    7.75    0.38
  -4   0   3    7.92    0.43
  -4   0   3    7.59    0.44
  -4   0   3    8.46    0.45
  -4   0   3    7.78    0.40
   3   0  -3    0.13    0.07
   3   0  -3    0.00    0.16
   3   0  -3   -0.11    0.10
   3   0  -3    0.15    0.12
   3   0  -3    0.06    0.11
  -3   0   3   -0.07    0.10
  -3   0   3    0.00    0.12
  -3   0   3   -0.04    0.14
  -3   0   3    0.24    0.11
  -3   0   3    0.19    0.13
   2   0  -3   17.98    0.54
   2   0  -3   17.30    0.54
   2   0  -3   17.00    0.47
   2   0  -3   16.69    0.59
   2   0  -3   17.45    0.53
  -2   0   3   16.58    0.55
  -2   0   3   16.87    0.50
  -2   0   3   17.25    0.52
  -2   0   3   18.00    0.55
  -2   0   3   16.23    0.56
   1   0  -3   49.21    1.31
   1   0  -3   49.62    1.37
   1   0  -3   53.07    1.36
   1   0  -3   52.18    1.36
   1   0  -3   51.30    1.38
  -1   0   3   47.86    1.36
  -1   0   3   51.82    1.36
  -1   0   3   51.78    1.34
  -1   0   3   51.18    1.34
  -1   0   3   50.78    1.37
  -1   0   3   50.63    1.37
  -1   0   3   48.30    1.30
   0   0  -3    1.17    0.12
   0   0  -3    0.78    0.11
   0   0  -3    0.77    0.10
   0   0  -3    0.90    0.13
   0   0   3    0.88    0.13
   0   0   3    0.69    0.11
   0   0   3    0.94    0.11
   0   0   3    0.99    0.11
  -1   0  -3  234.35    6.06
  -1   0  -3  242.34    6.04
  -1   0  -3  234.01    6.01
  -1   0  -3  228.15    6.03
  -1   0  -3  239.61    6.02
  -1   0  -3  238.72    6.04
   1   0   3  231.97    6.00
   1   0   3  233.15    6.01
   1   0   3  232.46    6.02
   1   0   3  237.43    6.04
   1   0   3  236.41    6.02
  -2   0  -3   39.98    1.13
  -2   0  -3   40.37    1.12
  -2   0  -3   39.99    1.13
  -2   0  -3   42.03    1.08
  -2   0  -3   39.13    1.14
  -2   0  -3   37.23    1.16
   2   0   3   42.91    1.15
   2   0   3   40.60    1.07
   2   0   3   42.06    1.12
   2   0   3   39.35    1.10
   2   0   3   39.97    1.07
  -3   0  -3    5.58    0.26
  -3   0  -3    5.60    0.31
  -3   0  -3    5.31    0.33
  -3   0  -3    5.06    0.31
  -3   0  -3    5.23    0.30
  -3   0  -3    4.98    0.36
   3   0   3    6.07    0.30
   3   0   3    5.70    0.26
   3   0   3    5.08    0.29
   3   0   3    5.04    0.34
  -4   0  -3    0.64    0.17
  -4   0  -3    0.39    0.18
  -4   0  -3    0.26    0.16
  -4   0  -3   -0.05    0.15
  -4   0  -3    0.09    0.13
  -4   0  -3    0.50    0.17
  -4   0  -3    0.24    0.20
   4   0   3    0.10    0.14
   4   0   3    0.13    0.18
   4   0   3    0.38    0.15
   4   0   3    0.21    0.15
  -5   0  -3   31.99    1.08
  -5   0  -3   31.01    1.03
  -5   0  -3   30.27    1.09
  -5   0  -3   30.74    0.96
  -5   0  -3   30.70    1.01
  -5   0  -3   31.23    1.02
  -5   0  -3   30.03    1.01
   5   0   3   31.93    1.03
   5   0   3   29.69    1.05
   5   0   3   31.67    1.02
   5   0   3   30.94    0.99
  -6   0  -3   40.16    1.33
  -6   0  -3   42.73    1.35
  -6   0  -3   42.68    1.47
  -6   0  -3   41.08    1.35
  -6   0  -3   43.40    1.28
  -6   0  -3   42.92    1.37
  -6   0  -3   39.91    1.40
   6   0   3   41.23    1.39
   6   0   3   43.42    1.37
   6   0   3   42.59    1.36
   6   0   3   42.13    1.33
  -7   0  -3   -0.22    0.28
  -7   0  -3    0.23    0.24
  -7   0  -3    0.48    0.33
  -7   0  -3    0.37    0.30
  -7   0  -3    0.53    0.28
  -7   0  -3    0.58    0.34
   7   0   3   -0.43    0.26
   7   0   3    0.55    0.32
   7   0   3    0.17    0.30
   7   0   3    0.37    0.32
  -8   0  -3    0.34    0.37
  -8   0  -3    0.26    0.36
  -8   0  -3    0.43    0.40
  -8   0  -3    0.07    0.32
   8   0   3    0.91    0.40
   8   0   3    1.07    0.42
  -9   0  -3    1.69    0.53
  -9   0  -3    2.55    0.52
  -9   0  -3    3.05    0.54
  -9   0  -3    2.64    0.49
   9   0   3    2.28    0.50
   9   0   3    2.45    0.53
   9   0   3    2.41    0.54
 -10   0  -3    5.27    0.73
 -10   0  -3    4.54    0.68
  10   0   3    4.10    0.62
  10   0   3    5.60    0.71
   9  -1  -3   10.28    0.89
   9  -1  -3   10.75    0.91
  -9   1   3    8.54    0.74
  -9   1   3    9.64    0.80
  -9   1   3    8.50    0.79
   8  -1  -3    0.83    0.47
   8  -1  -3    0.79    0.49
  -8   1   3    0.61    0.42
  -8   1   3    0.20    0.37
  -8   1   3    0.21    0.39
   7  -1  -3   20.08    0.92
   7  -1  -3   20.68    1.05
   7  -1  -3   21.77    1.07
  -7   1   3   21.05    0.93
  -7   1   3   19.37    0.95
  -7   1   3   20.92    0.99
  -7   1   3   20.08    0.92
   6  -1  -3   10.73    0.75
   6  -1  -3   11.22    0.57
   6  -1  -3   11.04    0.76
  -6   1   3   12.46    0.72
  -6   1   3   11.37    0.64
  -6   1   3   11.28    0.68
  -6   1   3   11.18    0.60
  -6   1   3   11.03    0.66
   5  -1  -3    1.56    0.24
   5  -1  -3    1.80    0.34
   5  -1  -3    1.17    0.17
  -5   1   3    1.34    0.25
  -5   1   3    1.41    0.28
  -5   1   3    1.49    0.28
  -5   1   3    1.25    0.25
  -5   1   3    1.34    0.26
  -5   1   3    1.29    0.26
   4  -1  -3    3.57    0.36
   4  -1  -3    3.38    0.23
   4  -1  -3    3.27    0.26
  -4   1   3    2.71    0.29
  -4   1   3    3.02    0.29
  -4   1   3    3.12    0.28
  -4   1   3    3.03    0.29
  -4   1   3    2.68    0.25
  -4   1   3    3.30    0.27
   3  -1  -3    3.04    0.19
   3  -1  -3    2.77    0.23
   3  -1  -3    3.07    0.23
  -3   1   3    2.79    0.25
  -3   1   3    3.03    0.25
  -3   1   3    3.39    0.24
  -3   1   3    3.06    0.23
  -3   1   3    2.83    0.23
  -3   1   3    3.00    0.25
   2  -1  -3  142.57    3.75
   2  -1  -3  147.64    3.73
   2  -1  -3  144.24    3.69
   2  -1  -3  143.81    3.70
   2  -1  -3  141.25    3.70
  -2   1   3  144.68    3.72
  -2   1   3  144.01    3.77
  -2   1   3  148.78    3.76
  -2   1   3  142.88    3.75
  -2   1   3  140.58    3.78
   1  -1  -3    0.47    0.08
   1  -1  -3    0.45    0.08
   1  -1  -3    0.59    0.12
   1  -1  -3    0.46    0.09
  -1   1   3    0.43    0.07
  -1   1   3    0.69    0.13
  -1   1   3    0.37    0.10
  -1   1   3    0.60    0.09
  -1   1   3    0.53    0.11
  -1   1   3    0.48    0.08
  -1   1   3    0.58    0.11
  -1   1   3    0.53    0.07
  -1   1   3    0.31    0.10
   0  -1  -3  213.44    5.46
   0  -1  -3  224.49    5.47
   0  -1  -3  216.94    5.49
   0  -1  -3  218.37    5.44
   0  -1  -3  220.76    5.47
   0  -1  -3  212.57    5.43
   0   1   3  209.18    5.49
   0   1   3  203.44    5.45
   0   1   3  219.99    5.47
   0   1   3  209.29    5.46
   0   1   3  204.56    5.49
  -1  -1  -3   32.82    0.89
  -1  -1  -3   32.75    0.88
  -1  -1  -3   33.37    0.90
  -1  -1  -3   34.13    0.91
  -1  -1  -3   34.11    0.89
   1   1   3   32.83    0.88
   1   1   3   33.19    0.88
   1   1   3   32.64    0.89
   1   1   3   29.55    0.86
   1   1   3   30.62    0.89
   1   1   3   30.08    0.89
  -2  -1  -3    1.20    0.17
  -2  -1  -3    1.03    0.14
  -2  -1  -3    1.04    0.12
  -2  -1  -3    1.51    0.11
  -2  -1  -3    0.74    0.12
  -2  -1  -3    0.95    0.12
  -2  -1  -3    0.92    0.13
   2   1   3    1.18    0.11
   2   1   3    1.13    0.14
   2   1   3    1.02    0.13
   2   1   3    1.21    0.11
   2   1   3    0.73    0.12
  -3  -1  -3    7.62    0.30
  -3  -1  -3    7.97    0.36
  -3  -1  -3    8.26    0.36
  -3  -1  -3    8.25    0.28
  -3  -1  -3    8.35    0.41
  -3  -1  -3    7.63    0.36
  -3  -1  -3    7.48    0.37
  -3  -1  -3    7.36    0.34
   3   1   3    7.54    0.35
   3   1   3    7.81    0.37
   3   1   3    8.09    0.32
   3   1   3    7.98    0.39
   3   1   3    8.33    0.30
  -4  -1  -3    7.91    0.41
  -4  -1  -3    6.73    0.41
  -4  -1  -3    7.65    0.42
  -4  -1  -3    8.47    0.34
  -4  -1  -3    8.56    0.48
  -4  -1  -3    8.20    0.38
   4   1   3    8.66    0.32
   4   1   3    8.56    0.41
   4   1   3    8.69    0.38
   4   1   3    9.24    0.46
   4   1   3    9.17    0.44
  -5  -1  -3   64.80    1.91
  -5  -1  -3   66.53    1.98
  -5  -1  -3   65.90    1.86
  -5  -1  -3   67.91    1.94
  -5  -1  -3   66.56    1.82
  -5  -1  -3   64.65    1.89
   5   1   3   65.73    1.90
   5   1   3   67.26    1.88
   5   1   3   68.97    1.94
   5   1   3   66.80    1.94
  -6  -1  -3    3.70    0.33
  -6  -1  -3    4.86    0.34
  -6  -1  -3    3.95    0.43
  -6  -1  -3    3.57    0.40
  -6  -1  -3    3.66    0.37
  -6  -1  -3    4.31    0.39
   6   1   3    4.43    0.38
   6   1   3    4.03    0.40
   6   1   3    3.84    0.40
   6   1   3    3.40    0.36
  -7  -1  -3    2.59    0.42
  -7  -1  -3    2.72    0.41
  -7  -1  -3    2.44    0.37
  -7  -1  -3    2.19    0.38
   7   1   3    1.89    0.36
   7   1   3    2.64    0.36
   7   1   3    2.58    0.38
   7   1   3    2.31    0.41
  -8  -1  -3    4.05    0.50
  -8  -1  -3    3.26    0.46
  -8  -1  -3    3.77    0.52
  -8  -1  -3    4.09    0.53
   8   1   3    3.93    0.50
   8   1   3    4.05    0.54
   8   1   3    4.47    0.56
  -9  -1  -3   -0.24    0.41
  -9  -1  -3    0.09    0.39
  -9  -1  -3    0.21    0.44
   9   1   3   -0.14    0.45
   9   1   3    0.68    0.48
 -10  -1  -3    2.83    0.62
 -10  -1  -3    3.80    0.64
  10   1   3    2.85    0.64
  10   1   3    3.45    0.64
   9  -2  -3    1.89    0.63
  -9   2   3    1.35    0.52
  -9   2   3    1.51    0.49
   8  -2  -3   14.58    1.03
   8  -2  -3   13.46    1.01
  -8   2   3   12.31    0.89
  -8   2   3   11.79    0.82
  -8   2   3   12.39    0.92
   7  -2  -3    2.16    0.49
   7  -2  -3    3.28    0.52
  -7   2   3    2.31    0.45
  -7   2   3    2.79    0.47
  -7   2   3    2.90    0.43
  -7   2   3    2.37    0.41
   6  -2  -3   -0.09    0.32
   6  -2  -3    0.05    0.23
   6  -2  -3   -0.06    0.34
   6  -2  -3    0.21    0.25
  -6   2   3    0.02    0.26
  -6   2   3   -0.04    0.26
  -6   2   3   -0.02    0.28
  -6   2   3   -0.13    0.25
  -6   2   3   -0.57    0.26
  -6   2   3   -0.06    0.26
   5  -2  -3    0.02    0.17
   5  -2  -3   -0.09    0.19
   5  -2  -3    0.15    0.16
   5  -2  -3    0.21    0.28
   5  -2  -3    0.13    0.21
  -5   2   3   -0.07    0.23
  -5   2   3    0.44    0.23
  -5   2   3    0.16    0.22
  -5   2   3    0.19    0.22
  -5   2   3    0.18    0.22
  -5   2   3   -0.13    0.23
  -5   2   3    0.26    0.23
   4  -2  -3    6.73    0.35
   4  -2  -3    7.74    0.43
   4  -2  -3    7.66    0.37
  -4   2   3    7.51    0.44
  -4   2   3    7.06    0.44
  -4   2   3    7.40    0.42
  -4   2   3    6.75    0.45
  -4   2   3    5.95    0.42
  -4   2   3    7.37    0.42
  -4   2   3    7.36    0.46
   3  -2  -3   40.78    1.15
   3  -2  -3   41.84    1.15
   3  -2  -3   38.97    1.20
  -3   2   3   40.72    1.23
  -3   2   3   43.45    1.21
  -3   2   3   40.00    1.18
  -3   2   3   40.49    1.22
  -3   2   3   41.81    1.23
  -3   2   3   39.66    1.18
  -3   2   3   41.35    1.22
   2  -2  -3    0.51    0.15
   2  -2  -3    0.57    0.10
   2  -2  -3    0.47    0.11
  -2   2   3    0.21    0.14
  -2   2   3    0.27    0.15
  -2   2   3    0.53    0.12
  -2   2   3    0.49    0.13
  -2   2   3    0.48    0.15
  -2   2   3    0.38    0.11
   1  -2  -3   83.17    2.13
   1  -2  -3   81.72    2.16
   1  -2  -3   83.32    2.11
   1  -2  -3   81.00    2.10
  -1   2   3   77.88    2.17
  -1   2   3   81.75    2.13
  -1   2   3   80.53    2.15
  -1   2   3   79.95    2.14
  -1   2   3   82.03    2.12
   0  -2  -3   13.35    0.39
   0  -2  -3   13.58    0.41
   0  -2  -3   12.96    0.41
   0  -2  -3   13.62    0.43
   0   2   3   12.24    0.44
   0   2   3   12.56    0.42
   0   2   3   12.90    0.41
   0   2   3   12.72    0.40
  -1  -2  -3    0.31    0.08
  -1  -2  -3    0.24    0.09
  -1  -2  -3    0.30    0.08
  -1  -2  -3    0.23    0.08
   1   2   3    0.25    0.09
   1   2   3    0.22    0.09
   1   2   3    0.06    0.10
   1   2   3    0.16    0.05
   1   2   3    0.21    0.07
   1   2   3    0.18    0.08
  -2  -2  -3   64.78    1.74
  -2  -2  -3   64.50    1.76
  -2  -2  -3   68.68    1.74
  -2  -2  -3   68.43    1.77
  -2  -2  -3   64.35    1.75
  -2  -2  -3   66.57    1.77
   2   2   3   65.34    1.78
   2   2   3   67.36    1.76
   2   2   3   66.24    1.74
   2   2   3   62.84    1.75
  -3  -2  -3   44.61    1.19
  -3  -2  -3   44.91    1.26
  -3  -2  -3   43.12    1.26
  -3  -2  -3   43.73    1.19
  -3  -2  -3   44.43    1.32
  -3  -2  -3   45.55    1.25
  -3  -2  -3   44.17    1.26
  -3  -2  -3   43.73    1.25
  -3  -2  -3   43.08    1.21
   3   2   3   44.14    1.24
   3   2   3   44.14    1.28
   3   2   3   47.73    1.22
   3   2   3   44.09    1.25
  -4  -2  -3   85.91    2.40
  -4  -2  -3   90.62    2.46
  -4  -2  -3   86.71    2.42
  -4  -2  -3   87.56    2.39
  -4  -2  -3   89.14    2.34
  -4  -2  -3   86.85    2.39
   4   2   3   88.58    2.39
   4   2   3   90.34    2.33
   4   2   3   85.59    2.40
   4   2   3   92.01    2.44
  -5  -2  -3    0.26    0.15
  -5  -2  -3    0.50    0.21
  -5  -2  -3    0.43    0.21
  -5  -2  -3    0.31    0.20
  -5  -2  -3    0.89    0.24
   5   2   3    0.18    0.16
   5   2   3    0.11    0.22
   5   2   3    0.45    0.21
   5   2   3    0.18    0.19
   5   2   3    0.33    0.20
  -6  -2  -3    6.61    0.40
  -6  -2  -3    7.38    0.52
  -6  -2  -3    7.91    0.57
  -6  -2  -3    7.30    0.51
  -6  -2  -3    7.37    0.50
   6   2   3    7.29    0.53
   6   2   3    7.74    0.57
   6   2   3    6.63    0.48
   6   2   3    7.85    0.57
  -7  -2  -3    0.55    0.30
  -7  -2  -3    0.43    0.33
  -7  -2  -3    1.00    0.35
  -7  -2  -3    1.32    0.34
   7   2   3    0.87    0.34
   7   2   3    0.81    0.32
   7   2   3    1.37    0.37
   7   2   3    1.22    0.31
  -8  -2  -3    9.40    0.74
  -8  -2  -3   10.80    0.80
  -8  -2  -3    9.72    0.76
  -8  -2  -3   11.62    0.83
   8   2   3   10.41    0.79
   8   2   3   11.17    0.74
   8   2   3   10.86    0.83
  -9  -2  -3    1.28    0.48
  -9  -2  -3    1.26    0.43
  -9  -2  -3    1.49    0.48
   9   2   3    0.86    0.49
   9   2   3    1.78    0.52
 -10  -2  -3    2.45    0.58
 -10  -2  -3    1.58    0.56
  10   2   3    1.85    0.58
  10   2   3    0.79    0.56
   8  -3  -3    3.49    0.62
   8  -3  -3    3.18    0.58
  -8   3   3    2.84    0.50
  -8   3   3    3.22    0.54
  -8   3   3    3.20    0.49
   7  -3  -3    0.19    0.39
   7  -3  -3    0.31    0.44
  -7   3   3    0.09    0.33
  -7   3   3    0.24    0.34
  -7   3   3   -0.29    0.37
  -7   3   3    0.45    0.35
  -7   3   3    0.27    0.37
   6  -3  -3    2.03    0.35
   6  -3  -3    2.53    0.47
   6  -3  -3    2.66    0.44
  -6   3   3    2.02    0.37
  -6   3   3    1.99    0.37
  -6   3   3    2.09    0.38
  -6   3   3    2.02    0.37
  -6   3   3    1.94    0.37
  -6   3   3    2.21    0.36
  -6   3   3    2.76    0.38
   5  -3  -3   15.87    0.71
   5  -3  -3   14.92    0.67
   5  -3  -3   15.21    0.61
   5  -3  -3   15.61    0.62
  -5   3   3   15.06    0.74
  -5   3   3   14.17    0.71
  -5   3   3   15.62    0.70
  -5   3   3   14.08    0.70
  -5   3   3   13.54    0.72
  -5   3   3   16.02    0.68
  -5   3   3   14.86    0.73
   4  -3  -3   30.78    0.96
   4  -3  -3   31.26    1.01
   4  -3  -3   29.07    0.93
   4  -3  -3   28.97    0.93
  -4   3   3   30.40    1.03
  -4   3   3   31.77    1.00
  -4   3   3   30.09    1.03
  -4   3   3   31.06    0.99
  -4   3   3   28.50    0.96
  -4   3   3   29.99    1.03
  -4   3   3   28.26    1.02
   3  -3  -3    0.45    0.14
   3  -3  -3    0.26    0.14
   3  -3  -3    0.43    0.14
   3  -3  -3   -0.07    0.16
  -3   3   3    0.51    0.20
  -3   3   3    0.32    0.18
  -3   3   3    0.09    0.14
  -3   3   3    0.34    0.16
  -3   3   3    0.35    0.19
  -3   3   3    0.60    0.17
  -3   3   3    0.43    0.18
   2  -3  -3  134.99    3.53
   2  -3  -3  136.64    3.50
   2  -3  -3  132.21    3.57
   2  -3  -3  134.23    3.51
  -2   3   3  139.52    3.60
  -2   3   3  136.09    3.57
  -2   3   3  132.17    3.57
  -2   3   3  131.44    3.54
  -2   3   3  135.69    3.53
  -2   3   3  137.17    3.51
   1  -3  -3   28.29    0.85
   1  -3  -3   26.99    0.80
   1  -3  -3   28.02    0.78
   1  -3  -3   28.62    0.82
  -1   3   3   28.16    0.80
  -1   3   3   27.79    0.86
  -1   3   3   29.11    0.87
  -1   3   3   28.18    0.78
  -1   3   3   28.69    0.79
   0  -3  -3   10.90    0.38
   0  -3  -3   10.03    0.35
   0  -3  -3   10.76    0.37
   0  -3  -3   10.20    0.35
   0   3   3   10.27    0.40
   0   3   3   10.37    0.36
   0   3   3   10.35    0.34
   0   3   3   10.16    0.35
   0   3   3    9.37    0.29
  -1  -3  -3   70.73    1.79
  -1  -3  -3   68.88    1.80
  -1  -3  -3   70.31    1.79
  -1  -3  -3   67.84    1.80
   1   3   3   66.15    1.76
   1   3   3   67.15    1.83
   1   3   3   63.96    1.77
   1   3   3   65.79    1.79
   1   3   3   66.16    1.81
  -2  -3  -3  127.54    3.29
  -2  -3  -3  127.29    3.31
  -2  -3  -3  127.01    3.27
  -2  -3  -3  128.18    3.31
  -2  -3  -3  125.87    3.27
   2   3   3  126.32    3.30
   2   3   3  125.03    3.30
   2   3   3  125.97    3.31
   2   3   3  126.27    3.34
  -3  -3  -3  130.55    3.40
  -3  -3  -3  131.03    3.38
  -3  -3  -3  133.79    3.43
  -3  -3  -3  131.66    3.46
  -3  -3  -3  135.28    3.45
  -3  -3  -3  129.95    3.43
  -3  -3  -3  132.19    3.42
  -3  -3  -3  124.86    3.37
   3   3   3  125.68    3.44
   3   3   3  134.13    3.42
   3   3   3  134.13    3.44
   3   3   3  125.61    3.47
  -4  -3  -3    7.80    0.39
  -4  -3  -3    7.39    0.29
  -4  -3  -3    7.72    0.41
  -4  -3  -3    7.53    0.38
  -4  -3  -3    7.91    0.45
  -4  -3  -3    7.42    0.31
  -4  -3  -3    7.15    0.41
  -4  -3  -3    8.35    0.42
   4   3   3    7.72    0.40
   4   3   3    7.86    0.41
   4   3   3    8.07    0.37
   4   3   3    7.33    0.45
  -5  -3  -3   17.47    0.68
  -5  -3  -3   17.45    0.65
  -5  -3  -3   17.42    0.55
  -5  -3  -3   17.10    0.73
  -5  -3  -3   17.59    0.70
  -5  -3  -3   17.70    0.67
   5   3   3   16.30    0.67
   5   3   3   16.62    0.72
   5   3   3   16.80    0.68
   5   3   3   16.77    0.61
  -6  -3  -3    0.57    0.25
  -6  -3  -3    0.68    0.28
  -6  -3  -3    0.22    0.23
  -6  -3  -3    0.83    0.25
   6   3   3    0.81    0.29
   6   3   3    0.62    0.26
   6   3   3    0.49    0.25
   6   3   3    0.45    0.21
  -7  -3  -3   22.83    0.95
  -7  -3  -3   22.05    0.99
  -7  -3  -3   22.17    0.98
  -7  -3  -3   22.95    0.94
   7   3   3   23.13    1.00
   7   3   3   22.13    0.96
   7   3   3   23.07    1.03
   7   3   3   24.33    0.96
  -8  -3  -3    1.44    0.41
  -8  -3  -3    0.72    0.35
  -8  -3  -3    0.45    0.36
  -8  -3  -3    0.70    0.37
   8   3   3    0.58    0.43
   8   3   3    1.19    0.38
   8   3   3    0.92    0.41
  -9  -3  -3    6.82    0.68
  -9  -3  -3    6.89    0.67
  -9  -3  -3    6.50    0.63
   9   3   3    5.29    0.65
   9   3   3    7.22    0.73
   9   3   3    7.32    0.73
 -10  -3  -3    5.94    0.71
 -10  -3  -3    5.89    0.75
  10   3   3    5.86    0.73
  10   3   3    4.90    0.68
   8  -4  -3    5.38    0.67
   8  -4  -3    3.73    0.68
  -8   4   3    3.81    0.58
  -8   4   3    4.95    0.56
  -8   4   3    4.73    0.58
  -8   4   3    4.76    0.63
   7  -4  -3    0.26    0.46
   7  -4  -3    0.27    0.41
   7  -4  -3    0.89    0.38
  -7   4   3    1.39    0.38
  -7   4   3    1.22    0.37
  -7   4   3    0.16    0.38
  -7   4   3    0.32    0.37
   6  -4  -3    2.23    0.49
   6  -4  -3    3.03    0.40
   6  -4  -3    2.04    0.38
  -6   4   3    2.66    0.39
  -6   4   3    2.19    0.41
  -6   4   3    3.36    0.39
  -6   4   3    3.00    0.44
  -6   4   3    2.18    0.41
  -6   4   3    2.23    0.42
  -6   4   3    3.11    0.41
   5  -4  -3    5.30    0.43
   5  -4  -3    4.77    0.38
   5  -4  -3    5.82    0.47
   5  -4  -3    5.01    0.37
  -5   4   3    4.77    0.47
  -5   4   3    6.41    0.53
  -5   4   3    6.10    0.51
  -5   4   3    5.51    0.47
  -5   4   3    4.51    0.40
  -5   4   3    5.34    0.45
  -5   4   3    5.52    0.42
   4  -4  -3   -0.13    0.17
   4  -4  -3   -0.26    0.15
   4  -4  -3    0.30    0.19
   4  -4  -3   -0.09    0.16
   4  -4  -3   -0.20    0.22
  -4   4   3    0.12    0.19
  -4   4   3   -0.03    0.23
  -4   4   3    0.00    0.21
  -4   4   3    0.11    0.23
  -4   4   3    0.00    0.18
  -4   4   3    0.21    0.22
  -4   4   3   -0.04    0.23
   3  -4  -3   26.74    0.83
   3  -4  -3   26.54    0.89
   3  -4  -3   28.12    0.88
   3  -4  -3   28.32    0.86
   3  -4  -3   28.00    0.95
  -3   4   3   29.45    0.87
  -3   4   3   27.91    0.89
  -3   4   3   28.16    0.96
  -3   4   3   28.79    0.93
  -3   4   3   28.37    0.94
   2  -4  -3    4.56    0.24
   2  -4  -3    3.71    0.27
   2  -4  -3    4.23    0.32
   2  -4  -3    3.81    0.21
   2  -4  -3    3.72    0.26
  -2   4   3    4.10    0.30
  -2   4   3    4.06    0.27
  -2   4   3    3.13    0.29
  -2   4   3    3.90    0.30
  -2   4   3    3.60    0.24
   1  -4  -3   12.69    0.41
   1  -4  -3   12.39    0.49
   1  -4  -3   11.69    0.45
   1  -4  -3   12.45    0.44
  -1   4   3   11.85    0.49
  -1   4   3   12.78    0.49
  -1   4   3   12.24    0.41
  -1   4   3   12.15    0.51
  -1   4   3   11.72    0.38
  -1   4   3   12.25    0.48
   0  -4  -3   32.63    0.92
   0  -4  -3   32.16    0.90
   0  -4  -3   30.32    0.90
   0  -4  -3   32.18    0.93
   0   4   3   30.59    0.94
   0   4   3   31.91    0.89
   0   4   3   31.60    0.92
   0   4   3   30.35    0.86
   0   4   3   31.25    0.97
   0   4   3   32.75    0.94
  -1  -4  -3   27.07    0.77
  -1  -4  -3   25.66    0.76
  -1  -4  -3   26.15    0.78
  -1  -4  -3   25.25    0.77
   1   4   3   26.02    0.77
   1   4   3   25.83    0.73
   1   4   3   25.43    0.80
   1   4   3   25.42    0.75
   1   4   3   25.84    0.82
   1   4   3   27.56    0.73
  -2  -4  -3   22.72    0.64
  -2  -4  -3   23.07    0.66
  -2  -4  -3   22.17    0.69
  -2  -4  -3   23.63    0.69
  -2  -4  -3   22.68    0.71
   2   4   3   20.98    0.65
   2   4   3   21.70    0.67
   2   4   3   22.50    0.74
   2   4   3   22.63    0.70
   2   4   3   21.81    0.72
  -3  -4  -3   10.54    0.42
  -3  -4  -3   10.50    0.42
  -3  -4  -3   10.90    0.35
  -3  -4  -3   10.62    0.39
  -3  -4  -3    9.93    0.43
  -3  -4  -3   10.33    0.40
   3   4   3   10.21    0.47
   3   4   3    9.91    0.43
   3   4   3   10.26    0.42
   3   4   3   10.32    0.45
  -4  -4  -3   56.98    1.64
  -4  -4  -3   57.69    1.65
  -4  -4  -3   59.12    1.62
  -4  -4  -3   57.99    1.57
  -4  -4  -3   56.17    1.61
  -4  -4  -3   56.93    1.60
   4   4   3   55.03    1.64
   4   4   3   55.68    1.67
   4   4   3   57.60    1.62
   4   4   3   58.27    1.60
  -5  -4  -3   15.19    0.63
  -5  -4  -3   14.63    0.63
  -5  -4  -3   14.37    0.49
  -5  -4  -3   13.67    0.60
  -5  -4  -3   13.87    0.68
  -5  -4  -3   14.12    0.58
  -5  -4  -3   14.27    0.59
   5   4   3   14.38    0.64
   5   4   3   15.26    0.58
   5   4   3   13.88    0.60
   5   4   3   14.26    0.68
  -6  -4  -3   10.56    0.53
  -6  -4  -3    9.72    0.57
  -6  -4  -3   10.01    0.61
  -6  -4  -3    9.97    0.57
  -6  -4  -3    9.64    0.60
   6   4   3    9.89    0.59
   6   4   3   10.54    0.60
   6   4   3   10.19    0.53
   6   4   3   10.17    0.65
  -7  -4  -3    5.29    0.51
  -7  -4  -3    5.26    0.47
  -7  -4  -3    5.85    0.52
  -7  -4  -3    4.93    0.46
   7   4   3    5.26    0.48
   7   4   3    5.67    0.50
   7   4   3    4.42    0.51
  -8  -4  -3    6.31    0.55
  -8  -4  -3    7.29    0.60
  -8  -4  -3    6.24    0.58
   8   4   3    5.79    0.57
   8   4   3    6.23    0.57
   8   4   3    6.21    0.63
  -9  -4  -3    8.53    0.71
  -9  -4  -3    6.68    0.69
  -9  -4  -3    9.38    0.72
   9   4   3    8.11    0.71
   9   4   3    8.45    0.77
   9   4   3    7.17    0.68
 -10  -4  -3    1.03    0.53
 -10  -4  -3    1.31    0.54
 -10  -4  -3    1.05    0.53
  10   4   3    0.99    0.56
  10   4   3    0.99    0.56
   8  -5  -3    0.43    0.57
  -8   5   3    0.69    0.46
  -8   5   3    0.86    0.46
  -8   5   3    0.94    0.45
   7  -5  -3   -0.17    0.37
   7  -5  -3    0.29    0.49
   7  -5  -3   -0.35    0.42
  -7   5   3    0.11    0.39
  -7   5   3   -0.03    0.42
  -7   5   3    0.16    0.34
  -7   5   3    0.45    0.40
   6  -5  -3   17.93    0.93
   6  -5  -3   19.54    0.83
  -6   5   3   17.15    0.93
  -6   5   3   16.59    0.82
  -6   5   3   16.98    0.92
  -6   5   3   18.31    0.86
  -6   5   3   17.59    0.91
  -6   5   3   18.28    0.99
   5  -5  -3    0.27    0.30
   5  -5  -3    0.47    0.25
   5  -5  -3    0.59    0.26
  -5   5   3    0.26    0.34
  -5   5   3   -0.07    0.23
  -5   5   3    0.26    0.24
  -5   5   3    0.10    0.32
  -5   5   3    0.25    0.29
  -5   5   3    0.36    0.29
   4  -5  -3   22.25    0.82
   4  -5  -3   23.00    0.90
   4  -5  -3   21.50    0.80
  -4   5   3   19.85    0.90
  -4   5   3   22.44    0.90
  -4   5   3   22.12    0.77
  -4   5   3   20.93    0.79
  -4   5   3   22.55    0.87
   3  -5  -3   14.88    0.55
   3  -5  -3   14.47    0.52
   3  -5  -3   15.31    0.59
   3  -5  -3   15.02    0.61
   3  -5  -3   14.80    0.67
  -3   5   3   14.03    0.54
  -3   5   3   14.37    0.67
  -3   5   3   16.21    0.65
  -3   5   3   13.53    0.68
  -3   5   3   15.43    0.58
   2  -5  -3    4.03    0.24
   2  -5  -3    3.89    0.29
   2  -5  -3    4.11    0.23
   2  -5  -3    3.63    0.31
   2  -5  -3    4.06    0.25
   2  -5  -3    3.85    0.31
  -2   5   3    4.16    0.34
  -2   5   3    4.21    0.24
  -2   5   3    4.41    0.35
  -2   5   3    3.38    0.32
  -2   5   3    3.81    0.27
   1  -5  -3   50.34    1.47
   1  -5  -3   50.12    1.43
   1  -5  -3   50.10    1.38
   1  -5  -3   50.20    1.44
  -1   5   3   50.37    1.34
  -1   5   3   51.91    1.47
  -1   5   3   49.39    1.50
  -1   5   3   50.72    1.36
  -1   5   3   51.84    1.47
  -1   5   3   50.32    1.48
   0  -5  -3   70.69    1.89
   0  -5  -3   68.28    1.89
   0  -5  -3   68.62    1.88
   0  -5  -3   69.47    1.85
   0   5   3   67.70    1.92
   0   5   3   67.83    1.90
   0   5   3   70.04    1.94
   0   5   3   69.24    1.84
   0   5   3   66.84    1.89
  -1  -5  -3   31.33    0.92
  -1  -5  -3   30.73    0.91
  -1  -5  -3   31.46    0.94
  -1  -5  -3   30.81    0.93
  -1  -5  -3   30.54    0.85
   1   5   3   30.09    0.91
   1   5   3   30.88    0.98
   1   5   3   29.50    0.96
   1   5   3   32.70    0.87
   1   5   3   32.52    0.92
   1   5   3   31.01    0.92
  -2  -5  -3    4.32    0.19
  -2  -5  -3    3.69    0.28
  -2  -5  -3    3.76    0.28
  -2  -5  -3    3.38    0.24
  -2  -5  -3    4.10    0.29
   2   5   3    3.72    0.29
   2   5   3    3.14    0.23
   2   5   3    3.06    0.24
   2   5   3    3.58    0.29
   2   5   3    4.02    0.31
   2   5   3    3.34    0.29
  -3  -5  -3   15.59    0.47
  -3  -5  -3   14.99    0.57
  -3  -5  -3   14.68    0.53
  -3  -5  -3   14.98    0.54
  -3  -5  -3   14.86    0.49
   3   5   3   14.51    0.57
   3   5   3   14.55    0.53
   3   5   3   14.98    0.61
   3   5   3   13.99    0.58
   3   5   3   14.77    0.49
  -4  -5  -3    2.73    0.28
  -4  -5  -3    2.94    0.24
  -4  -5  -3    3.05    0.26
  -4  -5  -3    3.13    0.25
  -4  -5  -3    3.03    0.25
  -4  -5  -3    3.20    0.29
   4   5   3    2.89    0.31
   4   5   3    3.77    0.29
   4   5   3    3.44    0.31
   4   5   3    2.81    0.27
  -5  -5  -3    1.70    0.28
  -5  -5  -3    1.64    0.24
  -5  -5  -3    1.27    0.24
  -5  -5  -3    1.75    0.28
  -5  -5  -3    1.19    0.29
  -5  -5  -3    1.58    0.19
  -5  -5  -3    1.66    0.24
   5   5   3    1.40    0.25
   5   5   3    1.46    0.30
   5   5   3    1.08    0.25
   5   5   3    1.85    0.30
  -6  -5  -3   20.39    0.85
  -6  -5  -3   20.46    0.84
  -6  -5  -3   19.66    0.67
  -6  -5  -3   20.69    0.79
  -6  -5  -3   20.07    0.89
  -6  -5  -3   21.98    0.84
  -6  -5  -3   19.54    0.80
   6   5   3   21.56    0.88
   6   5   3   21.07    0.85
   6   5   3   20.45    0.79
   6   5   3   20.58    0.92
  -7  -5  -3   16.58    0.86
  -7  -5  -3   17.70    0.84
  -7  -5  -3   15.22    0.77
  -7  -5  -3   16.85    0.82
   7   5   3   15.91    0.91
   7   5   3   18.39    0.86
   7   5   3   14.64    0.80
   7   5   3   16.58    0.76
  -8  -5  -3    2.80    0.45
  -8  -5  -3    2.11    0.41
  -8  -5  -3    2.67    0.48
   8   5   3    1.81    0.46
   8   5   3    1.62    0.49
   8   5   3    2.72    0.47
  -9  -5  -3    0.48    0.39
  -9  -5  -3    0.16    0.41
  -9  -5  -3    0.68    0.45
   9   5   3   -0.02    0.45
   9   5   3    0.70    0.45
   9   5   3    0.26    0.43
 -10  -5  -3    0.54    0.49
 -10  -5  -3    0.00    0.43
 -10  -5  -3   -0.29    0.46
  10   5   3   -0.16    0.51
  10   5   3   -0.29    0.52
   7  -6  -3    5.41    0.72
   7  -6  -3    4.39    0.58
  -7   6   3    4.38    0.58
  -7   6   3    4.38    0.64
  -7   6   3    4.30    0.60
   6  -6  -3    0.22    0.37
   6  -6  -3   -0.26    0.31
  -6   6   3   -0.47    0.32
  -6   6   3   -0.62    0.37
  -6   6   3   -0.50    0.36
   5  -6  -3   19.95    0.95
   5  -6  -3   20.44    0.88
  -5   6   3   18.95    0.83
  -5   6   3   18.47    0.96
  -5   6   3   19.86    1.01
  -5   6   3   20.44    0.92
   4  -6  -3    3.26    0.34
   4  -6  -3    3.07    0.41
   4  -6  -3    3.54    0.38
  -4   6   3    2.81    0.43
  -4   6   3    2.50    0.29
  -4   6   3    3.36    0.37
  -4   6   3    2.65    0.40
  -4   6   3    2.48    0.29
   3  -6  -3    0.39    0.21
   3  -6  -3    0.10    0.23
   3  -6  -3    0.70    0.27
  -3   6   3    0.43    0.27
  -3   6   3    0.41    0.23
  -3   6   3    0.51    0.18
  -3   6   3    0.35    0.16
  -3   6   3    0.30    0.25
   2  -6  -3    9.96    0.51
   2  -6  -3    9.63    0.36
   2  -6  -3    8.76    0.54
   2  -6  -3    9.60    0.47
   2  -6  -3    9.65    0.40
  -2   6   3    9.18    0.39
  -2   6   3    9.67    0.56
  -2   6   3    9.91    0.50
  -2   6   3    9.60    0.37
  -2   6   3    9.92    0.56
   1  -6  -3   24.87    0.80
   1  -6  -3   23.12    0.74
   1  -6  -3   23.29    0.84
   1  -6  -3   23.08    0.81
  -1   6   3   22.72    0.86
  -1   6   3   23.28    0.69
  -1   6   3   24.28    0.85
  -1   6   3   23.58    0.85
  -1   6   3   25.60    0.83
   0  -6  -3   73.14    1.98
   0  -6  -3   73.06    2.04
   0  -6  -3   74.35    2.03
   0  -6  -3   71.15    2.02
   0   6   3   73.33    1.97
   0   6   3   73.93    2.07
   0   6   3   74.16    2.06
   0   6   3   73.33    2.04
   0   6   3   73.64    2.05
   0   6   3   71.22    2.07
  -1  -6  -3   32.97    0.99
  -1  -6  -3   31.43    0.97
  -1  -6  -3   32.16    0.99
  -1  -6  -3   33.01    0.90
  -1  -6  -3   32.50    1.01
   1   6   3   34.13    0.94
   1   6   3   29.92    0.98
   1   6   3   32.49    0.99
   1   6   3   30.84    1.03
   1   6   3   33.42    1.05
   1   6   3   32.73    0.97
  -2  -6  -3   50.35    1.32
  -2  -6  -3   50.23    1.40
  -2  -6  -3   50.17    1.43
  -2  -6  -3   49.54    1.38
  -2  -6  -3   51.27    1.43
  -2  -6  -3   48.90    1.45
   2   6   3   50.78    1.50
   2   6   3   49.02    1.36
   2   6   3   51.23    1.44
   2   6   3   51.82    1.49
   2   6   3   48.88    1.41
  -3  -6  -3    2.07    0.17
  -3  -6  -3    1.83    0.17
  -3  -6  -3    2.05    0.25
  -3  -6  -3    1.69    0.22
  -3  -6  -3    1.75    0.21
   3   6   3    1.97    0.27
   3   6   3    1.50    0.23
   3   6   3    1.79    0.20
   3   6   3    2.38    0.28
   3   6   3    2.21    0.21
  -4  -6  -3   47.01    1.26
  -4  -6  -3   48.50    1.38
  -4  -6  -3   46.79    1.35
  -4  -6  -3   45.26    1.36
  -4  -6  -3   47.28    1.34
  -4  -6  -3   46.46    1.42
   4   6   3   48.96    1.38
   4   6   3   49.05    1.47
   4   6   3   47.26    1.40
   4   6   3   45.18    1.44
  -5  -6  -3    2.35    0.25
  -5  -6  -3    2.08    0.27
  -5  -6  -3    2.22    0.27
  -5  -6  -3    2.19    0.30
  -5  -6  -3    2.48    0.32
  -5  -6  -3    1.95    0.26
   5   6   3    2.45    0.30
   5   6   3    1.70    0.31
   5   6   3    2.41    0.30
   5   6   3    2.14    0.34
  -6  -6  -3   38.55    1.19
  -6  -6  -3   34.96    1.27
  -6  -6  -3   35.64    1.15
  -6  -6  -3   32.79    1.22
  -6  -6  -3   34.86    1.15
  -6  -6  -3   33.27    1.06
  -6  -6  -3   33.12    1.20
   6   6   3   35.27    1.25
   6   6   3   35.89    1.18
   6   6   3   34.81    1.28
   6   6   3   34.96    1.19
  -7  -6  -3   19.13    0.93
  -7  -6  -3   18.76    0.85
  -7  -6  -3   18.98    0.95
  -7  -6  -3   21.67    0.91
  -7  -6  -3   19.07    0.91
   7   6   3   19.19    0.97
   7   6   3   19.75    0.90
   7   6   3   19.08    0.85
   7   6   3   19.57    0.95
  -8  -6  -3    0.63    0.40
  -8  -6  -3    0.62    0.37
  -8  -6  -3    1.42    0.38
   8   6   3    0.75    0.40
   8   6   3    0.59    0.43
   8   6   3    0.22    0.51
   8   6   3    0.44    0.40
  -9  -6  -3    1.29    0.43
  -9  -6  -3    0.41    0.47
  -9  -6  -3    0.64    0.43
   9   6   3    0.33    0.46
   9   6   3    1.20    0.53
   9   6   3    0.79    0.46
 -10  -6  -3   -0.63    0.45
 -10  -6  -3   -0.05    0.50
 -10  -6  -3   -0.08    0.44
  10   6   3   -0.12    0.50
  10   6   3   -0.56    0.49
   7  -7  -3   -0.13    0.55
   7  -7  -3   -0.70    0.43
  -7   7   3   -0.06    0.46
  -7   7   3    0.16    0.41
  -7   7   3   -0.13    0.49
   6  -7  -3   10.49    0.78
   6  -7  -3    9.23    0.76
  -6   7   3   10.01    0.77
  -6   7   3   10.47    0.81
  -6   7   3    9.13    0.80
   5  -7  -3    0.06    0.36
   5  -7  -3   -0.08    0.32
  -5   7   3   -0.47    0.37
  -5   7   3    0.42    0.38
  -5   7   3   -0.04    0.31
   4  -7  -3    0.26    0.29
   4  -7  -3   -0.44    0.30
   4  -7  -3   -0.11    0.24
  -4   7   3   -0.10    0.32
  -4   7   3    0.10    0.33
  -4   7   3   -0.21    0.25
   3  -7  -3    6.32    0.47
   3  -7  -3    5.76    0.44
   3  -7  -3    5.60    0.50
  -3   7   3    4.27    0.46
  -3   7   3    5.70    0.50
  -3   7   3    5.34    0.43
   2  -7  -3    8.31    0.52
   2  -7  -3    8.14    0.48
   2  -7  -3    7.67    0.41
   2  -7  -3    7.50    0.57
  -2   7   3    8.21    0.59
  -2   7   3    7.52    0.48
  -2   7   3    7.82    0.57
   1  -7  -3   91.82    2.57
   1  -7  -3   91.35    2.49
   1  -7  -3   93.68    2.61
   1  -7  -3   94.07    2.56
  -1   7   3   88.61    2.61
  -1   7   3   92.45    2.61
  -1   7   3   94.77    2.60
  -1   7   3   92.55    2.56
   0  -7  -3    0.05    0.21
   0  -7  -3    0.38    0.19
   0  -7  -3    0.15    0.17
   0  -7  -3    0.37    0.16
   0   7   3    0.28    0.21
   0   7   3   -0.17    0.20
   0   7   3    0.11    0.15
   0   7   3   -0.05    0.18
   0   7   3   -0.12    0.19
   0   7   3    0.19    0.20
  -1  -7  -3   13.71    0.58
  -1  -7  -3   13.79    0.57
  -1  -7  -3   13.72    0.56
  -1  -7  -3   13.85    0.45
  -1  -7  -3   13.46    0.55
   1   7   3   13.45    0.54
   1   7   3   13.17    0.62
   1   7   3   12.85    0.62
   1   7   3   13.33    0.56
   1   7   3   15.21    0.56
   1   7   3   12.62    0.56
  -2  -7  -3    8.00    0.40
  -2  -7  -3    7.67    0.42
  -2  -7  -3    8.17    0.43
  -2  -7  -3    7.87    0.45
  -2  -7  -3    7.24    0.35
   2   7   3    7.09    0.47
   2   7   3    8.25    0.39
   2   7   3    7.18    0.38
   2   7   3    8.76    0.49
   2   7   3    7.02    0.40
   2   7   3    9.08    0.45
  -3  -7  -3   50.88    1.51
  -3  -7  -3   54.25    1.46
  -3  -7  -3   52.74    1.56
  -3  -7  -3   52.67    1.42
  -3  -7  -3   53.42    1.53
   3   7   3   50.75    1.49
   3   7   3   52.09    1.60
   3   7   3   52.13    1.54
   3   7   3   53.49    1.46
   3   7   3   51.78    1.59
  -4  -7  -3    9.57    0.43
  -4  -7  -3    8.94    0.48
  -4  -7  -3    9.18    0.45
  -4  -7  -3   10.55    0.44
  -4  -7  -3   10.44    0.50
  -4  -7  -3   11.53    0.55
   4   7   3   10.28    0.49
   4   7   3   10.01    0.57
   4   7   3   10.05    0.54
   4   7   3   10.54    0.60
   4   7   3    9.59    0.45
  -5  -7  -3   13.78    0.61
  -5  -7  -3   12.54    0.66
  -5  -7  -3   13.28    0.58
  -5  -7  -3   13.09    0.60
  -5  -7  -3   14.28    0.60
   5   7   3   13.47    0.72
   5   7   3   13.29    0.66
   5   7   3   14.46    0.73
   5   7   3   13.45    0.63
  -6  -7  -3    7.65    0.65
  -6  -7  -3    6.88    0.52
  -6  -7  -3    7.55    0.55
  -6  -7  -3    7.02    0.55
  -6  -7  -3    6.67    0.45
  -6  -7  -3    7.63    0.52
  -6  -7  -3    7.91    0.59
   6   7   3    8.09    0.61
   6   7   3    7.66    0.56
   6   7   3    6.96    0.57
   6   7   3    7.86    0.64
  -7  -7  -3    1.06    0.35
  -7  -7  -3    0.63    0.32
  -7  -7  -3    0.60    0.34
  -7  -7  -3    0.70    0.31
   7   7   3    0.30    0.33
   7   7   3    1.15    0.39
   7   7   3    0.50    0.40
   7   7   3    0.13    0.32
  -8  -7  -3   10.71    0.81
  -8  -7  -3   12.49    0.77
  -8  -7  -3   11.78    0.89
   8   7   3   12.27    0.80
   8   7   3   11.97    0.87
   8   7   3   11.96    0.96
   8   7   3   11.68    0.83
  -9  -7  -3    1.60    0.48
  -9  -7  -3    2.50    0.49
  -9  -7  -3    2.01    0.55
   9   7   3    2.65    0.60
   9   7   3    2.16    0.52
   9   7   3    3.03    0.56
 -10  -7  -3    6.84    0.71
 -10  -7  -3    8.01    0.73
 -10  -7  -3    6.98    0.81
  10   7   3    6.91    0.74
  10   7   3    6.65    0.76
   6  -8  -3    0.28    0.46
   6  -8  -3    1.16    0.44
  -6   8   3    0.45    0.46
  -6   8   3    0.72    0.51
   5  -8  -3   -0.01    0.40
   5  -8  -3    0.07    0.36
  -5   8   3   -0.07    0.42
  -5   8   3    0.17    0.33
  -5   8   3    0.16    0.44
   4  -8  -3    3.40    0.43
   4  -8  -3    3.45    0.50
   4  -8  -3    4.22    0.48
  -4   8   3    3.27    0.49
  -4   8   3    3.67    0.54
  -4   8   3    3.49    0.42
   3  -8  -3   10.97    0.62
   3  -8  -3    9.62    0.66
   3  -8  -3    9.81    0.72
  -3   8   3    9.47    0.62
  -3   8   3    9.28    0.72
  -3   8   3   10.01    0.73
   2  -8  -3   26.92    0.99
   2  -8  -3   26.81    1.01
   2  -8  -3   24.79    1.03
  -2   8   3   27.66    1.07
  -2   8   3   27.02    0.96
  -2   8   3   28.69    1.09
   1  -8  -3    1.72    0.25
   1  -8  -3    1.57    0.28
   1  -8  -3    2.04    0.31
   1  -8  -3    1.56    0.33
  -1   8   3    0.93    0.30
  -1   8   3    1.76    0.28
  -1   8   3    1.47    0.33
   0  -8  -3   13.34    0.61
   0  -8  -3   12.40    0.46
   0  -8  -3   12.88    0.56
   0  -8  -3   12.14    0.62
   0  -8  -3   12.06    0.60
   0   8   3   12.73    0.65
   0   8   3   13.88    0.64
   0   8   3   12.69    0.63
   0   8   3   13.15    0.60
   0   8   3   12.38    0.51
   0   8   3   11.75    0.63
  -1  -8  -3    0.22    0.20
  -1  -8  -3   -0.18    0.18
  -1  -8  -3   -0.10    0.19
  -1  -8  -3    0.21    0.12
  -1  -8  -3   -0.03    0.18
   1   8   3   -0.01    0.18
   1   8   3    0.14    0.21
   1   8   3    0.07    0.24
   1   8   3   -0.07    0.20
   1   8   3    0.21    0.24
  -2  -8  -3   30.41    1.05
  -2  -8  -3   30.38    0.93
  -2  -8  -3   33.81    1.04
  -2  -8  -3   30.69    1.01
  -2  -8  -3   31.84    1.00
   2   8   3   28.66    1.01
   2   8   3   31.55    0.98
   2   8   3   31.90    1.02
   2   8   3   33.23    1.11
   2   8   3   30.35    1.09
  -3  -8  -3    0.59    0.17
  -3  -8  -3    0.85    0.24
  -3  -8  -3    0.45    0.19
  -3  -8  -3    0.53    0.21
  -3  -8  -3    0.47    0.17
  -3  -8  -3    0.60    0.22
   3   8   3    0.14    0.20
   3   8   3    0.28    0.27
   3   8   3   -0.26    0.22
   3   8   3    0.23    0.26
   3   8   3    0.11    0.16
  -4  -8  -3   17.06    0.75
  -4  -8  -3   18.71    0.73
  -4  -8  -3   17.50    0.70
  -4  -8  -3   16.72    0.61
   4   8   3   17.46    0.81
   4   8   3   16.73    0.67
   4   8   3   18.30    0.77
   4   8   3   18.80    0.67
   4   8   3   17.86    0.80
  -5  -8  -3    6.51    0.49
  -5  -8  -3    6.37    0.43
  -5  -8  -3    6.95    0.48
  -5  -8  -3    5.46    0.42
  -5  -8  -3    5.88    0.46
   5   8   3    5.70    0.52
   5   8   3    6.73    0.49
   5   8   3    6.04    0.53
   5   8   3    6.87    0.51
  -6  -8  -3    1.90    0.37
  -6  -8  -3    1.14    0.35
  -6  -8  -3    1.90    0.30
  -6  -8  -3    1.29    0.26
  -6  -8  -3    1.75    0.32
  -6  -8  -3    1.85    0.32
   6   8   3    2.31    0.35
   6   8   3    2.27    0.43
   6   8   3    1.42    0.35
   6   8   3    1.68    0.40
  -7  -8  -3    0.07    0.35
  -7  -8  -3    0.36    0.29
  -7  -8  -3    0.04    0.21
  -7  -8  -3    0.24    0.33
  -7  -8  -3    0.07    0.29
   7   8   3   -0.17    0.32
   7   8   3    0.41    0.39
   7   8   3    0.37    0.38
   7   8   3    0.27    0.38
  -8  -8  -3    6.88    0.64
  -8  -8  -3    5.57    0.54
  -8  -8  -3    5.62    0.55
  -8  -8  -3    6.26    0.67
   8   8   3    6.18    0.68
   8   8   3    6.18    0.58
   8   8   3    7.14    0.67
   8   8   3    5.12    0.56
  -9  -8  -3   22.50    1.26
  -9  -8  -3   24.15    1.11
  -9  -8  -3   19.95    1.12
   9   8   3   22.04    1.54
   9   8   3   24.42    1.25
   9   8   3   20.73    1.16
   9   8   3   21.48    1.26
 -10  -8  -3    0.22    0.49
 -10  -8  -3    0.08    0.55
 -10  -8  -3   -0.24    0.49
  10   8   3   -0.20    0.50
  10   8   3   -0.55    0.52
   6  -9  -3    1.61    0.56
   6  -9  -3    1.11    0.48
  -6   9   3    1.28    0.58
  -6   9   3    1.48    0.58
   5  -9  -3    0.80    0.48
   5  -9  -3    1.50    0.47
  -5   9   3    1.09    0.52
  -5   9   3    1.39    0.50
   4  -9  -3    7.29    0.59
   4  -9  -3    6.48    0.66
   4  -9  -3    7.22    0.63
  -4   9   3    6.32    0.63
  -4   9   3    6.85    0.68
   3  -9  -3   11.99    0.73
   3  -9  -3   11.24    0.75
   3  -9  -3   11.82    0.82
  -3   9   3   11.97    0.67
  -3   9   3    9.69    0.76
  -3   9   3   11.45    0.82
   2  -9  -3   -0.10    0.32
   2  -9  -3    0.73    0.32
   2  -9  -3    0.13    0.28
  -2   9   3    0.22    0.24
  -2   9   3   -0.06    0.32
  -2   9   3    0.35    0.34
   1  -9  -3    1.31    0.31
   1  -9  -3    0.92    0.30
   1  -9  -3    0.80    0.24
   1  -9  -3    0.87    0.33
  -1   9   3    0.77    0.34
  -1   9   3    1.17    0.27
  -1   9   3    0.30    0.31
   0  -9  -3    0.11    0.25
   0  -9  -3    0.05    0.23
   0  -9  -3    0.03    0.26
   0  -9  -3    0.21    0.21
   0   9   3    0.15    0.29
   0   9   3    0.17    0.19
   0   9   3    0.20    0.22
   0   9   3    0.24    0.26
   0   9   3    0.42    0.28
   0   9   3    0.37    0.28
  -1  -9  -3   11.95    0.62
  -1  -9  -3   14.27    0.62
  -1  -9  -3   11.79    0.61
  -1  -9  -3   11.97    0.65
   1   9   3   11.99    0.57
   1   9   3   12.29    0.62
   1   9   3   11.33    0.68
   1   9   3   11.51    0.68
   1   9   3   13.05    0.65
  -2  -9  -3   26.44    0.94
  -2  -9  -3   27.78    0.99
  -2  -9  -3   25.71    0.83
  -2  -9  -3   26.48    0.95
  -2  -9  -3   25.87    0.92
   2   9   3   25.81    1.03
   2   9   3   25.87    0.93
   2   9   3   27.37    0.92
   2   9   3   25.32    0.94
   2   9   3   26.80    1.04
  -3  -9  -3   17.53    0.74
  -3  -9  -3   18.51    0.80
  -3  -9  -3   17.33    0.69
  -3  -9  -3   17.69    0.66
  -3  -9  -3   19.05    0.77
   3   9   3   18.42    0.84
   3   9   3   17.47    0.83
   3   9   3   17.76    0.74
   3   9   3   18.33    0.78
  -4  -9  -3   27.62    1.01
  -4  -9  -3   29.43    1.00
  -4  -9  -3   27.04    1.05
   4   9   3   29.57    1.13
   4   9   3   27.66    0.98
   4   9   3   29.23    1.10
   4   9   3   28.64    1.04
  -5  -9  -3    0.05    0.26
  -5  -9  -3   -0.13    0.24
  -5  -9  -3   -0.01    0.23
   5   9   3    0.20    0.26
   5   9   3   -0.31    0.31
   5   9   3    0.03    0.24
   5   9   3   -0.04    0.32
   5   9   3   -0.06    0.32
  -6  -9  -3    2.14    0.44
  -6  -9  -3    2.09    0.40
  -6  -9  -3    1.83    0.38
  -6  -9  -3    1.94    0.37
  -6  -9  -3    2.01    0.32
   6   9   3    2.67    0.46
   6   9   3    1.98    0.44
   6   9   3    2.08    0.42
   6   9   3    2.23    0.36
  -7  -9  -3    0.61    0.32
  -7  -9  -3    0.58    0.38
  -7  -9  -3    0.27    0.26
  -7  -9  -3    0.70    0.40
   7   9   3    0.05    0.35
   7   9   3    0.95    0.42
   7   9   3    0.61    0.42
   7   9   3    0.93    0.43
  -8  -9  -3    6.74    0.58
  -8  -9  -3    7.44    0.73
  -8  -9  -3    8.37    0.70
   8   9   3    7.42    0.65
   8   9   3    7.23    0.64
   8   9   3    8.41    0.77
   8   9   3    8.96    0.78
  -9  -9  -3    0.78    0.41
  -9  -9  -3    0.34    0.52
   9   9   3   -0.32    0.50
   9   9   3    0.27    0.48
   9   9   3    0.72    0.53
   9   9   3   -0.70    0.43
   5 -10  -3    2.00    0.51
   5 -10  -3    0.82    0.50
  -5  10   3    1.04    0.57
  -5  10   3    1.25    0.55
   4 -10  -3   15.07    0.97
   4 -10  -3   13.95    1.05
  -4  10   3   13.79    1.06
  -4  10   3   15.34    1.02
   3 -10  -3    1.07    0.41
   3 -10  -3    1.27    0.44
   3 -10  -3    1.47    0.40
  -3  10   3    0.58    0.42
  -3  10   3    0.70    0.46
   2 -10  -3    7.19    0.59
   2 -10  -3    6.85    0.64
   2 -10  -3    7.34    0.59
  -2  10   3    7.50    0.66
  -2  10   3    5.81    0.62
   1 -10  -3    7.01    0.56
   1 -10  -3    8.56    0.66
   1 -10  -3    8.21    0.62
   1 -10  -3    8.99    0.57
  -1  10   3    7.92    0.64
  -1  10   3    7.35    0.62
   0 -10  -3   15.06    0.70
   0 -10  -3   15.49    0.80
   0 -10  -3   13.27    0.75
   0 -10  -3   14.00    0.75
   0  10   3   16.42    0.86
   0  10   3   13.63    0.77
   0  10   3   14.10    0.78
   0  10   3   15.43    0.71
   0  10   3   14.33    0.81
  -1 -10  -3    1.72    0.34
  -1 -10  -3    1.75    0.33
  -1 -10  -3    2.26    0.32
  -1 -10  -3    2.75    0.38
   1  10   3    1.87    0.30
   1  10   3    3.00    0.43
   1  10   3    2.52    0.40
   1  10   3    2.10    0.34
   1  10   3    2.12    0.43
   1  10   3    2.77    0.38
  -2 -10  -3   14.58    0.72
  -2 -10  -3   14.27    0.69
  -2 -10  -3   14.39    0.74
  -2 -10  -3   14.82    0.71
   2  10   3   13.83    0.72
   2  10   3   14.51    0.70
   2  10   3   15.48    0.81
   2  10   3   13.80    0.67
   2  10   3   14.86    0.80
  -3 -10  -3   20.10    0.88
  -3 -10  -3   20.68    0.86
  -3 -10  -3   19.58    0.82
  -3 -10  -3   18.56    0.73
  -3 -10  -3   19.14    0.77
   3  10   3   20.47    0.92
   3  10   3   20.01    0.94
   3  10   3   21.39    0.84
   3  10   3   19.13    0.84
  -4 -10  -3    0.32    0.28
  -4 -10  -3    0.53    0.26
  -4 -10  -3    0.42    0.30
   4  10   3    1.05    0.35
   4  10   3    1.39    0.38
   4  10   3    0.74    0.29
   4  10   3   -0.10    0.32
  -5 -10  -3    0.35    0.28
  -5 -10  -3    0.10    0.26
  -5 -10  -3    0.19    0.30
   5  10   3   -0.37    0.33
   5  10   3    0.03    0.34
   5  10   3    0.07    0.35
  -6 -10  -3    1.46    0.39
  -6 -10  -3    1.85    0.36
   6  10   3    1.65    0.45
   6  10   3    2.18    0.45
   6  10   3    2.60    0.49
  -7 -10  -3    7.66    0.62
  -7 -10  -3   10.24    0.80
  -7 -10  -3    9.91    0.76
   7  10   3    9.42    0.70
   7  10   3    8.84    0.68
   7  10   3   11.20    0.91
   7  10   3    9.47    0.77
  -8 -10  -3    1.11    0.49
  -8 -10  -3    0.59    0.50
   8  10   3    0.64    0.43
   8  10   3    0.35    0.50
   8  10   3   -0.04    0.46
   8  10   3    0.56    0.50
  -9 -10  -3    2.16    0.62
  -9 -10  -3    2.49    0.59
   9  10   3    1.69    0.59
   9  10   3    3.03    0.59
   9  10   3    2.54    0.57
   4 -11  -3   -0.93    0.40
   4 -11  -3   -0.26    0.47
  -4  11   3   -0.35    0.47
  -4  11   3   -0.14    0.52
   3 -11  -3    1.18    0.48
   3 -11  -3    1.45    0.44
   3 -11  -3    0.44    0.46
  -3  11   3    1.12    0.49
  -3  11   3    0.35    0.48
   2 -11  -3    0.17    0.37
   2 -11  -3   -0.17    0.39
   2 -11  -3   -0.39    0.37
  -2  11   3    0.21    0.44
  -2  11   3   -0.54    0.38
   1 -11  -3    1.55    0.40
   1 -11  -3    1.38    0.41
   1 -11  -3    1.54    0.43
  -1  11   3    1.80    0.45
  -1  11   3    1.13    0.41
   0 -11  -3    0.75    0.37
   0 -11  -3    0.56    0.34
   0 -11  -3    0.57    0.31
   0 -11  -3    0.44    0.33
   0  11   3    0.27    0.40
   0  11   3    0.51    0.36
   0  11   3   -0.17    0.33
   0  11   3    0.25    0.37
  -1 -11  -3    9.60    0.67
  -1 -11  -3    9.23    0.66
  -1 -11  -3    8.41    0.64
  -1 -11  -3    8.35    0.64
   1  11   3    8.38    0.71
   1  11   3    8.92    0.70
   1  11   3    7.08    0.55
   1  11   3    9.64    0.68
   1  11   3    9.34    0.72
  -2 -11  -3   14.21    0.81
  -2 -11  -3   16.50    0.80
  -2 -11  -3   12.78    0.73
  -2 -11  -3   14.14    0.77
   2  11   3   14.34    0.89
   2  11   3   14.63    0.74
   2  11   3   15.22    0.80
   2  11   3   15.55    0.86
  -3 -11  -3    0.66    0.28
  -3 -11  -3    0.69    0.32
  -3 -11  -3    0.59    0.29
  -3 -11  -3    0.42    0.32
   3  11   3    0.56    0.33
   3  11   3    0.43    0.31
   3  11   3    0.88    0.37
   3  11   3    0.41    0.38
  -4 -11  -3    0.26    0.33
  -4 -11  -3    0.59    0.30
  -4 -11  -3    0.67    0.34
   4  11   3    0.66    0.35
   4  11   3    0.37    0.36
   4  11   3    0.95    0.33
   4  11   3    1.04    0.42
  -5 -11  -3    0.20    0.33
  -5 -11  -3    0.26    0.31
  -5 -11  -3    0.46    0.30
   5  11   3    0.10    0.38
   5  11   3    0.50    0.40
   5  11   3    0.67    0.37
  -6 -11  -3   23.29    1.01
  -6 -11  -3   25.89    1.13
   6  11   3   24.46    1.12
   6  11   3   25.80    1.20
   6  11   3   22.00    1.14
  -7 -11  -3    0.62    0.34
  -7 -11  -3    1.01    0.50
  -7 -11  -3    1.10    0.46
   7  11   3    1.48    0.52
   7  11   3    0.63    0.51
   7  11   3    0.65    0.48
  -8 -11  -3    1.61    0.52
  -8 -11  -3    1.98    0.60
   8  11   3    1.87    0.54
   8  11   3    2.11    0.60
   8  11   3    2.80    0.63
  -9 -11  -3    0.75    0.58
   9  11   3    0.92    0.59
   9  11   3    0.06    0.53
   3 -12  -3    0.63    0.49
   3 -12  -3    0.38    0.46
   3 -12  -3   -0.59    0.46
  -3  12   3    0.45    0.53
  -3  12   3    0.14    0.50
   2 -12  -3    4.49    0.59
   2 -12  -3    5.05    0.68
   2 -12  -3    5.19    0.60
  -2  12   3    5.17    0.65
  -2  12   3    3.19    0.60
   1 -12  -3    2.41    0.50
   1 -12  -3    2.96    0.52
   1 -12  -3    3.11    0.54
  -1  12   3    2.17    0.50
  -1  12   3    3.51    0.56
   0 -12  -3    9.55    0.72
   0 -12  -3    7.78    0.64
   0 -12  -3    9.98    0.81
   0 -12  -3    8.87    0.72
   0  12   3    9.48    0.73
   0  12   3   10.17    0.83
   0  12   3    9.68    0.73
  -1 -12  -3    7.85    0.63
  -1 -12  -3    7.01    0.59
  -1 -12  -3    7.30    0.64
  -1 -12  -3    8.41    0.62
   1  12   3    7.12    0.70
   1  12   3    7.15    0.64
   1  12   3    7.46    0.61
  -2 -12  -3    0.10    0.32
  -2 -12  -3   -0.13    0.35
  -2 -12  -3   -0.61    0.31
  -2 -12  -3   -0.05    0.31
   2  12   3    0.64    0.43
   2  12   3    0.12    0.30
   2  12   3    0.19    0.36
   2  12   3    0.63    0.36
  -3 -12  -3   -0.18    0.29
  -3 -12  -3   -0.07    0.34
  -3 -12  -3    0.05    0.35
   3  12   3    0.34    0.34
   3  12   3   -0.25    0.38
   3  12   3   -0.41    0.38
   3  12   3    0.08    0.32
  -4 -12  -3    0.70    0.32
  -4 -12  -3    0.49    0.37
  -4 -12  -3    0.73    0.38
   4  12   3    1.23    0.39
   4  12   3    0.34    0.34
   4  12   3    1.39    0.43
   4  12   3    1.34    0.47
  -5 -12  -3   14.90    0.89
  -5 -12  -3   15.91    0.96
  -5 -12  -3   15.17    0.83
   5  12   3   15.18    1.01
   5  12   3   16.91    0.95
   5  12   3   16.98    0.97
  -6 -12  -3    0.93    0.38
  -6 -12  -3    1.16    0.44
   6  12   3    1.16    0.52
   6  12   3    0.36    0.45
   6  12   3    1.01    0.47
  -7 -12  -3    6.75    0.69
  -7 -12  -3    6.05    0.74
  -7 -12  -3    5.53    0.54
   7  12   3    5.47    0.72
   7  12   3    6.12    0.71
   7  12   3    6.44    0.66
  -8 -12  -3   -0.20    0.53
  -8 -12  -3   -0.19    0.56
   8  12   3    0.10    0.54
   8  12   3   -0.50    0.49
   2 -13  -3    2.24    0.57
   2 -13  -3    2.51    0.60
   2 -13  -3    3.24    0.59
  -2  13   3    2.17    0.60
  -2  13   3    2.89    0.65
   1 -13  -3    0.31    0.44
   1 -13  -3    0.37    0.43
   1 -13  -3    0.02    0.47
  -1  13   3    0.37    0.51
  -1  13   3    0.38    0.47
   0 -13  -3    2.15    0.46
   0 -13  -3    1.50    0.48
   0 -13  -3    2.53    0.53
   0 -13  -3    1.73    0.48
   0  13   3    1.82    0.50
   0  13   3    2.18    0.53
  -1 -13  -3   -0.12    0.39
  -1 -13  -3    0.05    0.38
  -1 -13  -3    0.06    0.39
  -1 -13  -3   -0.53    0.37
   1  13   3    0.15    0.45
   1  13   3    0.09    0.40
  -2 -13  -3    0.02    0.36
  -2 -13  -3   -0.19    0.34
  -2 -13  -3   -0.08    0.40
  -2 -13  -3    0.11    0.38
   2  13   3    0.15    0.39
   2  13   3   -0.08    0.36
   2  13   3    0.19    0.45
  -3 -13  -3    0.19    0.34
  -3 -13  -3   -0.37    0.36
  -3 -13  -3   -0.05    0.37
   3  13   3    0.22    0.37
   3  13   3    0.23    0.47
   3  13   3    0.19    0.38
  -4 -13  -3   14.87    0.87
  -4 -13  -3   17.59    0.97
  -4 -13  -3   14.63    0.96
   4  13   3   14.28    0.96
   4  13   3   15.53    0.91
   4  13   3   16.76    1.08
  -5 -13  -3    0.79    0.43
  -5 -13  -3    0.46    0.41
  -5 -13  -3    1.32    0.59
   5  13   3    0.14    0.42
   5  13   3    1.13    0.52
   5  13   3    0.54    0.45
  -6 -13  -3    2.97    0.54
  -6 -13  -3    2.59    0.47
   6  13   3    3.29    0.60
   6  13   3    2.43    0.60
   6  13   3    3.70    0.60
  -7 -13  -3   -0.02    0.40
   7  13   3    0.75    0.56
   7  13   3    0.08    0.50
   7  13   3   -0.58    0.46
   0 -14  -3    1.58    0.51
   0 -14  -3    1.21    0.50
   0  14   3    1.96    0.57
  -1 -14  -3   -0.35    0.44
  -1 -14  -3   -0.31    0.42
  -1 -14  -3    0.32    0.44
  -1 -14  -3    0.68    0.45
   1  14   3   -0.23    0.49
   1  14   3    0.01    0.46
  -2 -14  -3    0.15    0.45
  -2 -14  -3   -0.11    0.38
  -2 -14  -3    0.68    0.46
   2  14   3    0.43    0.46
   2  14   3    1.24    0.56
  -3 -14  -3    9.74    0.81
  -3 -14  -3    8.64    0.69
  -3 -14  -3    8.73    0.75
   3  14   3    8.42    0.71
   3  14   3    7.96    0.63
   3  14   3    9.15    0.87
  -4 -14  -3    0.15    0.46
  -4 -14  -3    1.01    0.41
  -4 -14  -3    0.91    0.47
   4  14   3    0.94    0.54
   4  14   3    1.24    0.45
  -5 -14  -3    0.99    0.48
   5  14   3    1.64    0.59
   5  14   3    2.14    0.52
  -6 -14  -3    1.34    0.48
   6  14   3    1.54    0.55
   6  14   3    2.82    0.58
   6  14   3    1.65    0.60
  -3 -15  -3    0.91    0.52
  -3 -15  -3    1.46    0.47
   3  15   3    2.05    0.63
  -4 -15  -3    2.98    0.61
  -4 -15  -3    2.83    0.54
   4  15   3    3.41    0.74
   5  13  -4    8.56    0.82
   5  13  -4    7.63    0.73
   5  13  -4    8.79    0.82
  -5 -13   4    9.30    0.78
  -5 -13   4    7.01    0.72
   4  13  -4    0.73    0.50
   4  13  -4    0.33    0.45
   4  13  -4   -0.04    0.48
  -4 -13   4    0.39    0.42
  -4 -13   4    0.47    0.46
  -4 -13   4    0.86    0.49
   3  13  -4   18.15    1.10
   3  13  -4   16.98    1.12
   3  13  -4   14.90    0.98
  -3 -13   4   15.95    0.95
  -3 -13   4   18.23    1.08
  -3 -13   4   14.50    1.08
   2  13  -4   -0.18    0.47
   2  13  -4   -0.46    0.43
  -2 -13   4    0.34    0.44
  -2 -13   4    0.00    0.49
   1  13  -4    2.31    0.58
  -1 -13   4    2.03    0.50
  -1 -13   4    1.69    0.50
   0  13  -4    5.85    0.73
   0 -13   4    5.45    0.65
   0 -13   4    4.56    0.59
   6  12  -4    3.05    0.60
   6  12  -4    3.16    0.64
  -6 -12   4    2.88    0.53
  -6 -12   4    2.41    0.50
   5  12  -4   -0.51    0.45
   5  12  -4    0.05    0.45
   5  12  -4    0.21    0.48
  -5 -12   4    0.41    0.41
  -5 -12   4   -0.29    0.43
  -5 -12   4   -0.02    0.41
   4  12  -4    4.05    0.59
   4  12  -4    4.36    0.63
   4  12  -4    4.44    0.58
  -4 -12   4    3.41    0.50
  -4 -12   4    4.45    0.57
  -4 -12   4    3.77    0.60
   3  12  -4    4.88    0.56
   3  12  -4    4.88    0.65
   3  12  -4    7.21    0.68
  -3 -12   4    5.48    0.65
  -3 -12   4    5.37    0.55
  -3 -12   4    5.94    0.60
   2  12  -4    4.17    0.64
   2  12  -4    3.80    0.49
   2  12  -4    4.65    0.60
  -2 -12   4    4.33    0.61
  -2 -12   4    3.76    0.50
  -2 -12   4    3.62    0.50
  -2 -12   4    4.36    0.56
   1  12  -4    1.56    0.47
   1  12  -4    1.63    0.52
  -1 -12   4    1.46    0.48
  -1 -12   4    1.81    0.42
  -1 -12   4    1.55    0.43
  -1 -12   4    2.14    0.47
   0  12  -4    4.49    0.60
   0  12  -4    5.46    0.69
   0 -12   4    5.10    0.59
   0 -12   4    4.82    0.58
   0 -12   4    5.55    0.70
  -1  12  -4    9.06    0.86
  -1  12  -4    9.86    0.82
   1 -12   4    9.69    0.80
   1 -12   4    9.85    0.84
  -2  12  -4    0.12    0.48
  -2  12  -4    0.08    0.50
   2 -12   4    0.52    0.49
   7  11  -4    7.80    0.75
   7  11  -4    9.61    0.89
  -7 -11   4    8.43    0.65
  -7 -11   4    7.06    0.70
   6  11  -4    0.20    0.49
   6  11  -4    0.30    0.48
  -6 -11   4   -0.33    0.36
  -6 -11   4    0.60    0.41
  -6 -11   4    0.62    0.54
   5  11  -4    1.03    0.46
   5  11  -4    0.66    0.47
  -5 -11   4    1.24    0.40
  -5 -11   4    0.57    0.41
  -5 -11   4    0.68    0.42
   4  11  -4    0.15    0.39
   4  11  -4    0.11    0.42
   4  11  -4    0.39    0.41
  -4 -11   4    0.69    0.39
  -4 -11   4   -0.04    0.34
  -4 -11   4    0.35    0.40
   3  11  -4    0.21    0.39
   3  11  -4    0.17    0.37
   3  11  -4   -0.35    0.40
  -3 -11   4    0.42    0.39
  -3 -11   4   -0.05    0.37
  -3 -11   4    0.31    0.33
   2  11  -4    2.00    0.40
   2  11  -4    1.92    0.49
   2  11  -4    2.25    0.47
  -2 -11   4    2.85    0.44
  -2 -11   4    2.12    0.43
  -2 -11   4    2.79    0.42
  -2 -11   4    1.91    0.46
   1  11  -4   10.99    0.84
   1  11  -4   11.52    0.72
   1  11  -4   12.29    0.80
   1  11  -4   11.95    0.90
  -1 -11   4   12.51    0.81
  -1 -11   4   10.88    0.75
  -1 -11   4   13.18    0.90
  -1 -11   4   11.04    0.75
   0  11  -4   12.16    0.92
   0  11  -4    9.91    0.81
   0 -11   4   11.45    0.79
   0 -11   4   10.86    0.78
   0 -11   4   11.92    0.87
   0 -11   4   10.64    0.75
  -1  11  -4    0.98    0.47
  -1  11  -4    0.34    0.43
   1 -11   4    0.76    0.37
   1 -11   4    1.28    0.47
   1 -11   4    1.28    0.45
  -2  11  -4   -0.06    0.44
  -2  11  -4   -0.04    0.45
   2 -11   4   -0.07    0.45
   2 -11   4    0.17    0.42
  -3  11  -4    0.08    0.50
  -3  11  -4    0.33    0.48
   3 -11   4    0.51    0.49
   8  10  -4    6.58    0.75
   8  10  -4    4.65    0.75
  -8 -10   4    5.46    0.63
   7  10  -4    0.42    0.48
   7  10  -4    1.14    0.52
   7  10  -4    0.05    0.50
  -7 -10   4    0.07    0.34
  -7 -10   4   -0.84    0.48
  -7 -10   4   -0.06    0.38
  -7 -10   4    0.72    0.43
   6  10  -4    4.52    0.56
   6  10  -4    4.86    0.64
   6  10  -4    4.32    0.61
  -6 -10   4    3.12    0.46
  -6 -10   4    3.48    0.60
  -6 -10   4    3.40    0.48
  -6 -10   4    3.48    0.50
   5  10  -4    1.14    0.44
   5  10  -4    1.06    0.43
  -5 -10   4    0.80    0.36
  -5 -10   4    0.95    0.36
  -5 -10   4    0.59    0.40
  -5 -10   4    1.29    0.40
   4  10  -4    5.09    0.58
   4  10  -4    4.46    0.52
  -4 -10   4    5.16    0.53
  -4 -10   4    4.17    0.53
  -4 -10   4    4.31    0.47
   3  10  -4    4.96    0.58
   3  10  -4    4.65    0.54
   3  10  -4    4.98    0.49
  -3 -10   4    5.47    0.49
  -3 -10   4    4.95    0.49
  -3 -10   4    5.89    0.58
   2  10  -4    1.32    0.36
   2  10  -4    1.80    0.42
   2  10  -4    1.87    0.46
  -2 -10   4    1.01    0.37
  -2 -10   4    1.58    0.36
  -2 -10   4    0.88    0.33
  -2 -10   4    1.65    0.35
  -2 -10   4    1.36    0.36
   1  10  -4   22.75    0.97
   1  10  -4   22.74    0.93
   1  10  -4   21.39    1.08
   1  10  -4   20.94    1.02
  -1 -10   4   23.79    1.07
  -1 -10   4   23.05    1.01
  -1 -10   4   21.80    0.96
  -1 -10   4   22.46    0.97
  -1 -10   4   22.44    0.97
   0  10  -4    0.22    0.39
   0  10  -4    0.54    0.35
   0  10  -4    0.14    0.35
   0 -10   4    0.38    0.31
   0 -10   4    0.19    0.34
   0 -10   4    0.82    0.32
   0 -10   4    0.04    0.35
   0 -10   4    0.38    0.31
  -1  10  -4    0.68    0.42
  -1  10  -4    1.41    0.42
   1 -10   4    1.35    0.41
   1 -10   4    1.02    0.36
   1 -10   4    0.47    0.41
   1 -10   4    1.29    0.34
   1 -10   4    1.12    0.35
  -2  10  -4   -1.01    0.38
  -2  10  -4   -0.31    0.40
  -2  10  -4    0.64    0.43
   2 -10   4   -0.19    0.40
   2 -10   4    0.67    0.34
   2 -10   4   -0.48    0.37
  -3  10  -4    7.86    0.77
  -3  10  -4    6.96    0.74
  -3  10  -4    7.23    0.72
   3 -10   4    9.12    0.79
   3 -10   4    8.21    0.71
  -4  10  -4    2.12    0.56
  -4  10  -4    1.80    0.58
  -4  10  -4    2.97    0.59
   4 -10   4    2.66    0.58
   4 -10   4    3.26    0.61
   8   9  -4   -0.20    0.50
   8   9  -4    0.32    0.50
   8   9  -4    0.35    0.53
  -8  -9   4   -0.42    0.37
   7   9  -4    3.24    0.55
   7   9  -4    2.97    0.54
   7   9  -4    3.44    0.62
  -7  -9   4    3.11    0.51
  -7  -9   4    2.69    0.46
  -7  -9   4    2.44    0.54
  -7  -9   4    1.63    0.55
   6   9  -4    0.16    0.38
   6   9  -4   -0.46    0.40
   6   9  -4    0.59    0.42
  -6  -9   4   -0.04    0.30
  -6  -9   4    0.19    0.39
  -6  -9   4    0.21    0.33
  -6  -9   4   -0.04    0.34
   5   9  -4   16.90    0.95
   5   9  -4   16.66    0.91
   5   9  -4   16.23    0.86
  -5  -9   4   16.51    0.81
  -5  -9   4   16.66    0.88
  -5  -9   4   16.70    0.80
  -5  -9   4   15.82    0.84
   4   9  -4    2.25    0.42
   4   9  -4    1.92    0.36
   4   9  -4    1.30    0.39
  -4  -9   4    1.79    0.39
  -4  -9   4    1.32    0.33
  -4  -9   4    2.06    0.38
  -4  -9   4    1.43    0.39
  -4  -9   4    2.25    0.34
   3   9  -4    6.03    0.51
   3   9  -4    6.93    0.58
  -3  -9   4    6.92    0.53
  -3  -9   4    6.81    0.56
  -3  -9   4    6.62    0.51
  -3  -9   4    6.86    0.52
  -3  -9   4    5.85    0.53
   2   9  -4   11.75    0.77
   2   9  -4   10.21    0.71
   2   9  -4   11.58    0.63
   2   9  -4   11.24    0.68
  -2  -9   4   11.32    0.67
  -2  -9   4   12.24    0.68
  -2  -9   4   11.51    0.70
  -2  -9   4   11.02    0.71
  -2  -9   4   12.38    0.61
   1   9  -4    1.68    0.34
   1   9  -4    1.65    0.37
   1   9  -4    1.53    0.32
   1   9  -4    2.29    0.43
  -1  -9   4    1.57    0.33
  -1  -9   4    1.69    0.34
  -1  -9   4    1.81    0.33
  -1  -9   4    1.63    0.36
  -1  -9   4    1.84    0.34
   0   9  -4    0.54    0.33
   0   9  -4    0.50    0.35
   0   9  -4    0.72    0.26
   0   9  -4    1.33    0.36
   0  -9   4    1.22    0.32
   0  -9   4    0.69    0.28
   0  -9   4    0.90    0.32
   0  -9   4    0.38    0.32
   0  -9   4    0.82    0.31
  -1   9  -4    0.34    0.29
  -1   9  -4    0.30    0.35
  -1   9  -4    0.18    0.34
  -1   9  -4    0.03    0.33
   1  -9   4   -0.20    0.33
   1  -9   4    0.06    0.26
   1  -9   4    0.28    0.32
   1  -9   4    0.21    0.28
   1  -9   4   -0.31    0.24
  -2   9  -4   14.88    0.91
  -2   9  -4   13.97    0.88
  -2   9  -4   13.24    0.90
   2  -9   4   14.87    0.79
   2  -9   4   13.26    0.79
   2  -9   4   13.94    0.90
   2  -9   4   14.26    0.83
  -3   9  -4    4.81    0.61
  -3   9  -4    3.39    0.57
  -3   9  -4    3.57    0.57
   3  -9   4    3.93    0.55
   3  -9   4    4.40    0.48
   3  -9   4    4.01    0.54
  -4   9  -4    5.03    0.66
  -4   9  -4    4.99    0.66
  -4   9  -4    4.04    0.61
   4  -9   4    4.69    0.61
   4  -9   4    4.69    0.62
  -5   9  -4    2.23    0.57
  -5   9  -4    2.31    0.58
  -5   9  -4    2.27    0.61
   5  -9   4    1.79    0.54
   5  -9   4    2.45    0.56
   9   8  -4   -0.08    0.61
  -9  -8   4   -0.10    0.45
   8   8  -4    4.48    0.64
   8   8  -4    5.29    0.72
   8   8  -4    6.22    0.67
  -8  -8   4    6.11    0.61
  -8  -8   4    4.92    0.58
   7   8  -4    0.46    0.44
   7   8  -4    0.62    0.48
   7   8  -4    0.65    0.44
  -7  -8   4    0.30    0.36
  -7  -8   4    0.97    0.40
  -7  -8   4    0.20    0.35
  -7  -8   4    0.12    0.41
   6   8  -4    1.37    0.45
   6   8  -4    1.81    0.44
   6   8  -4    2.50    0.51
  -6  -8   4    2.17    0.35
  -6  -8   4    2.08    0.39
  -6  -8   4    1.45    0.54
  -6  -8   4    2.12    0.37
  -6  -8   4    2.10    0.40
   5   8  -4    7.04    0.58
   5   8  -4    6.04    0.60
   5   8  -4    7.30    0.59
  -5  -8   4    6.98    0.56
  -5  -8   4    6.69    0.54
  -5  -8   4    6.38    0.48
  -5  -8   4    8.25    0.59
  -5  -8   4    6.62    0.49
   4   8  -4   20.42    0.94
   4   8  -4   19.86    0.90
   4   8  -4   20.53    0.86
  -4  -8   4   18.07    0.85
  -4  -8   4   20.56    0.88
  -4  -8   4   19.15    0.83
  -4  -8   4   20.25    0.82
  -4  -8   4   19.25    0.89
   3   8  -4   43.32    1.41
   3   8  -4   42.24    1.36
   3   8  -4   43.16    1.47
  -3  -8   4   45.28    1.33
  -3  -8   4   41.92    1.43
  -3  -8   4   43.26    1.41
  -3  -8   4   45.49    1.36
  -3  -8   4   42.22    1.38
  -3  -8   4   41.60    1.45
   2   8  -4   -0.21    0.25
   2   8  -4    0.04    0.26
   2   8  -4   -0.05    0.22
  -2  -8   4   -0.01    0.24
  -2  -8   4    0.15    0.24
  -2  -8   4    0.36    0.27
  -2  -8   4    0.13    0.25
  -2  -8   4   -0.09    0.20
   1   8  -4   -0.10    0.25
   1   8  -4   -0.61    0.27
   1   8  -4   -0.48    0.21
   1   8  -4   -0.37    0.23
  -1  -8   4    0.04    0.23
  -1  -8   4   -0.18    0.23
  -1  -8   4   -0.38    0.22
  -1  -8   4   -0.22    0.25
[truncated: 866,565 more chars]
