# Supplementary material for: Bis(benzo[h]quinolin-10-olato-κ2 N,O)bromidomanganese(III)
Source: IUCrdata. 2020 Dec 4;5(Pt 12):x201570. doi: 10.1107/S2414314620015709 (PMC9462173; doi:10.1107/S2414314620015709)
Supplement: Supplementary file 2 [file x-05-x201570-Isup2.hkl]

data_I                                                                          
_shelx_title ' AX1682 in P-1'                                                   
_shelx_refln_list_code          4                                               
_shelx_F_calc_maximum      197.43                                               
_exptl_crystal_F_000       524.00                                               
_reflns_d_resolution_high  0.6954                                               
                                                                                
loop_                                                                           
 _space_group_symop_operation_xyz                                               
 'x, y, z'                                                                      
 '-x, -y, -z'                                                                   
                                                                                
_cell_length_a     7.3303                                                       
_cell_length_b    10.5266                                                       
_cell_length_c    13.8432                                                       
_cell_angle_alpha  76.961                                                       
_cell_angle_beta   78.822                                                       
_cell_angle_gamma  72.036                                                       
                                                                                
_shelx_F_squared_multiplier     1.000                                           
                                                                                
loop_                                                                           
 _refln_index_h                                                                 
 _refln_index_k                                                                 
 _refln_index_l                                                                 
 _refln_F_squared_calc                                                          
 _refln_F_squared_meas                                                          
 _refln_F_squared_sigma                                                         
 _refln_observed_status                                                         
   1   0   0        150.95        287.91         4.94 o                         
   2   0   0       2446.90       2556.39        25.63 o                         
   3   0   0         90.40         87.31         2.98 o                         
   4   0   0       1698.67       1627.12        15.75 o                         
   5   0   0       3123.98       3253.73        29.48 o                         
   6   0   0        320.92        267.54         6.49 o                         
   7   0   0       1593.42       1554.93        20.76 o                         
   8   0   0         61.79         55.21         7.55 o                         
   9   0   0         55.43         67.91         8.71 o                         
  -9   1   0          2.00          9.06         8.59 o                         
  -8   1   0        393.51        431.96        13.50 o                         
  -7   1   0        230.07        201.13         6.80 o                         
  -6   1   0        535.53        467.02         8.82 o                         
  -5   1   0        488.93        394.38         7.22 o                         
  -4   1   0        267.78        285.98         5.77 o                         
  -2   1   0        923.95        975.62        11.71 o                         
  -1   1   0       1608.35       1208.91        11.18 o                         
   0   1   0        397.84        615.12         7.16 o                         
   1   1   0       7774.47       9441.46       109.00 o                         
   2   1   0         23.36         40.92         1.41 o                         
   3   1   0       1523.56       1458.36        14.21 o                         
   4   1   0       2949.57       2824.85        26.46 o                         
   5   1   0        665.95        547.31         8.61 o                         
   6   1   0       2719.32       2781.69        29.83 o                         
   7   1   0         50.94         37.37         6.67 o                         
   8   1   0          4.24         11.08         7.07 o                         
   9   1   0         24.34          8.31         7.92 o                         
  10   1   0        788.24        878.32        43.00 o                         
  -9   2   0        139.55        139.44        10.92 o                         
  -8   2   0        258.01        256.09         8.87 o                         
  -7   2   0        362.04        371.27         8.48 o                         
  -6   2   0       1006.02        890.04        10.97 o                         
  -5   2   0        249.28        238.31         5.82 o                         
  -4   2   0        625.54        602.15         9.31 o                         
  -3   2   0       1148.29       1315.87        13.88 o                         
  -2   2   0       3553.54       3116.43        26.69 o                         
  -1   2   0       1377.87       1471.04        11.86 o                         
   0   2   0       6780.85       8179.79        60.49 o                         
   1   2   0       1290.49       1823.13        14.29 o                         
   2   2   0      37416.29      46937.82       377.36 o                         
   3   2   0        935.04        715.73         7.29 o                         
   4   2   0       2962.64       3365.79        33.06 o                         
   5   2   0       2626.19       2584.77        25.12 o                         
   6   2   0          4.09          5.33         4.66 o                         
   7   2   0         29.96         43.09         6.58 o                         
   8   2   0         28.05         31.43         7.51 o                         
   9   2   0        561.34        570.86        17.79 o                         
  10   2   0         35.36         40.06        13.00 o                         
  -9   3   0          6.82        -11.63        12.12 o                         
  -8   3   0        561.34        535.13        12.84 o                         
  -7   3   0        231.65        233.33         6.32 o                         
  -6   3   0          3.70         10.64         3.45 o                         
  -5   3   0        201.95        182.48         4.76 o                         
  -4   3   0         96.00         84.15         3.72 o                         
  -3   3   0       4745.81       4183.14        34.43 o                         
  -2   3   0       1642.55       1767.88        14.85 o                         
  -1   3   0        593.61        516.09         5.30 o                         
   0   3   0       2117.82       2453.85        19.13 o                         
   1   3   0       1266.55       2070.32        16.19 o                         
   2   3   0        907.17        692.41         7.29 o                         
   3   3   0        225.45        184.12         4.17 o                         
   4   3   0       2856.99       2683.27        22.77 o                         
   5   3   0          6.11          9.01         3.96 o                         
   6   3   0         18.58         15.07         5.46 o                         
   7   3   0         15.02         20.41         6.41 o                         
   8   3   0        701.20        741.61        19.68 o                         
   9   3   0        151.13        170.00        11.32 o                         
  10   3   0        265.15        255.84        17.04 o                         
  -8   4   0        240.52        252.83        11.09 o                         
  -7   4   0          5.16          5.66         4.49 o                         
  -6   4   0         67.88         72.06         4.32 o                         
  -5   4   0        137.71        133.56         4.55 o                         
  -4   4   0       2582.17       2439.52        21.23 o                         
  -3   4   0         47.02         35.61         2.76 o                         
  -2   4   0        861.34        733.79         7.72 o                         
  -1   4   0       1719.89       1945.80        15.99 o                         
   0   4   0       2902.00       3002.88        24.51 o                         
   1   4   0       2991.30       2905.38        26.26 o                         
   2   4   0       3269.13       3609.05        29.10 o                         
   3   4   0       1041.92        789.99         9.12 o                         
   4   4   0       4492.45       5399.86        45.80 o                         
   5   4   0          1.11          2.08         2.50 o                         
   6   4   0          1.15         14.35         4.92 o                         
   7   4   0       1053.59       1093.16        21.48 o                         
   8   4   0        499.75        517.50        28.08 o                         
   9   4   0          7.57          9.00         9.41 o                         
  10   4   0         35.18         51.44        13.19 o                         
  -8   5   0          1.89         18.76         9.08 o                         
  -7   5   0        148.71        148.25         7.89 o                         
  -6   5   0         89.55         83.45         5.78 o                         
  -5   5   0       1793.24       1806.11        17.40 o                         
  -4   5   0        193.45        193.46         6.96 o                         
  -3   5   0        637.64        623.82         8.36 o                         
  -2   5   0         36.49         44.49         2.70 o                         
  -1   5   0       1023.62        836.56         8.92 o                         
   0   5   0       2007.27       1903.79        16.56 o                         
   1   5   0        807.42        752.60         8.39 o                         
   2   5   0       5837.64       6016.96        45.74 o                         
   3   5   0         14.63         21.11         2.41 o                         
   4   5   0        140.04        201.41         5.13 o                         
   5   5   0          6.51          3.99         2.87 o                         
   6   5   0       1903.23       1884.50        21.86 o                         
   7   5   0        213.79        212.56         9.40 o                         
   8   5   0        234.86        243.97        12.21 o                         
   9   5   0        110.43        114.37        11.35 o                         
  10   5   0         54.32         50.84        13.35 o                         
  -7   6   0          1.40         13.32         8.46 o                         
  -6   6   0       1287.29       1332.10        20.69 o                         
  -5   6   0        117.01        104.19         6.75 o                         
  -4   6   0        336.80        316.51         8.21 o                         
  -3   6   0         85.36         81.21         4.41 o                         
  -2   6   0        336.57        280.19         6.39 o                         
  -1   6   0       1477.02       1411.67        13.10 o                         
   0   6   0         99.00         83.03         3.28 o                         
   1   6   0       3664.17       3651.93        30.33 o                         
   2   6   0          6.16          5.89         2.16 o                         
   3   6   0          5.36          2.27         2.03 o                         
   4   6   0         42.92         57.42         3.51 o                         
   5   6   0        463.86        396.24         8.06 o                         
   6   6   0       2851.73       3077.31        32.69 o                         
   7   6   0        391.21        384.54        17.08 o                         
   8   6   0         36.95         34.24         8.75 o                         
   9   6   0         20.68         42.80        10.27 o                         
  10   6   0         80.95         99.82        14.05 o                         
  -7   7   0        424.28        414.43        17.06 o                         
  -6   7   0          1.99          7.51         8.06 o                         
  -5   7   0        190.41        203.25        10.60 o                         
  -4   7   0        194.07        195.87        10.99 o                         
  -3   7   0       2059.47       2047.72        23.75 o                         
  -2   7   0       1743.58       1693.27        18.55 o                         
  -1   7   0        719.23        711.59        12.09 o                         
   0   7   0       2947.74       2887.38        24.92 o                         
   1   7   0        647.43        628.67         8.46 o                         
   2   7   0         21.22         17.09         2.58 o                         
   3   7   0         29.11         32.97         3.03 o                         
   4   7   0       2224.23       2192.92        22.24 o                         
   5   7   0        869.22        880.29        12.47 o                         
   6   7   0        626.75        663.80        12.42 o                         
   7   7   0        332.50        365.21        11.08 o                         
   8   7   0        127.00        125.85         8.86 o                         
   9   7   0         88.12         81.13        10.23 o                         
  10   7   0          1.66         -8.16        12.45 o                         
  -6   8   0        413.65        464.48        16.34 o                         
  -5   8   0          5.89          7.19         7.96 o                         
  -4   8   0        106.97        103.00         8.85 o                         
  -3   8   0         25.01         26.46         7.43 o                         
  -2   8   0       1166.29       1152.38        25.24 o                         
  -1   8   0       1852.68       1808.52        20.99 o                         
   0   8   0         12.17         11.08         2.88 o                         
   1   8   0         69.39         73.29         3.89 o                         
   2   8   0          6.85          5.75         2.73 o                         
   3   8   0       2208.68       2147.98        19.91 o                         
   4   8   0        294.18        258.97         7.54 o                         
   5   8   0        427.49        419.36         9.79 o                         
   6   8   0        502.29        485.39        12.01 o                         
   7   8   0          4.17         -5.04         5.53 o                         
   8   8   0        850.35        861.26        25.83 o                         
   9   8   0          9.62         18.74         9.50 o                         
  -6   9   0          6.72         28.05        12.36 o                         
  -5   9   0         90.88         99.06        11.25 o                         
  -4   9   0        348.96        365.56        14.69 o                         
  -3   9   0        342.59        344.42        15.26 o                         
  -2   9   0        582.06        573.88        18.54 o                         
  -1   9   0         76.12         81.84         6.82 o                         
   0   9   0         74.12         73.91         4.31 o                         
   1   9   0        128.95        128.71         5.04 o                         
   2   9   0       1266.24       1230.06        15.87 o                         
   3   9   0       1178.79       1166.50        14.88 o                         
   4   9   0        280.23        247.76         7.45 o                         
   5   9   0        198.77        188.14         7.72 o                         
   6   9   0         50.05         29.19         6.54 o                         
   7   9   0          4.89          4.60         6.51 o                         
   8   9   0        125.13        136.55         9.79 o                         
   9   9   0        229.19        267.19        15.85 o                         
  -5  10   0        376.65        382.87        16.98 o                         
  -4  10   0        186.01        210.15        13.44 o                         
  -3  10   0        322.90        302.94        16.24 o                         
  -2  10   0        159.39        144.12        11.74 o                         
  -1  10   0          4.22          1.24         6.23 o                         
   0  10   0          1.91          0.84         5.86 o                         
   1  10   0       1193.35       1189.42        15.56 o                         
   2  10   0         82.58         66.89         4.78 o                         
   3  10   0        656.90        647.19        11.56 o                         
   4  10   0          7.51          4.79         4.82 o                         
   5  10   0         64.37         68.66         9.29 o                         
   6  10   0        304.30        346.48        13.39 o                         
   7  10   0         14.04         15.25         8.12 o                         
   8  10   0        160.58        167.20        12.05 o                         
   9  10   0          5.23          2.12        12.67 o                         
  -4  11   0        330.33        340.97        16.58 o                         
  -3  11   0         40.30         35.94        10.38 o                         
  -2  11   0         32.16         37.76         9.38 o                         
  -1  11   0         38.05         35.71         9.68 o                         
   0  11   0       1044.60       1067.91        20.33 o                         
   1  11   0        325.96        317.26        11.26 o                         
   2  11   0        109.73        116.16         8.92 o                         
   3  11   0         78.03         84.96         8.40 o                         
   4  11   0         23.66         30.88         5.79 o                         
   5  11   0       1089.72       1044.17        18.58 o                         
   6  11   0         15.53         22.17         7.83 o                         
   7  11   0        501.98        548.38        30.84 o                         
   8  11   0          2.55         19.34        11.36 o                         
  -3  12   0         32.43         43.69        12.80 o                         
  -2  12   0         13.73          7.62         9.81 o                         
  -1  12   0        173.47        139.93        11.47 o                         
   0  12   0        261.39        271.25        12.16 o                         
   1  12   0        369.79        361.80        12.92 o                         
   2  12   0         53.61         54.92         8.01 o                         
   3  12   0        246.65        245.37         9.86 o                         
   4  12   0         35.58         42.09         9.25 o                         
   5  12   0        148.17        142.90        11.01 o                         
   6  12   0        419.74        450.42        14.62 o                         
   7  12   0         36.77         25.35        10.94 o                         
   8  12   0         41.43         48.81        16.64 o                         
  -2  13   0         61.59         50.65        25.75 o                         
  -1  13   0        506.19        507.69        18.52 o                         
   0  13   0        106.00         89.45         9.27 o                         
   1  13   0         67.73         76.09         9.47 o                         
   2  13   0         21.91         26.26         7.92 o                         
   3  13   0        187.11        177.57        10.70 o                         
   4  13   0         26.42         -0.13         9.09 o                         
   5  13   0        167.60        182.61        11.08 o                         
   6  13   0         57.75         46.89        11.81 o                         
   7  13   0          2.48          3.76        11.73 o                         
   0  14   0        171.01        185.79        17.96 o                         
   1  14   0         43.47         36.59        10.43 o                         
   2  14   0        227.95        221.05        14.93 o                         
   3  14   0          7.36          7.98         9.51 o                         
   4  14   0        277.22        302.65        16.45 o                         
   5  14   0        483.55        468.31        22.74 o                         
  -5 -14   1        413.65        395.92        19.11 o                         
  -4 -14   1        106.32         96.89        13.23 o                         
  -3 -14   1        423.27        435.22        18.87 o                         
  -2 -14   1          2.76         10.70        10.98 o                         
  -1 -14   1         50.96         56.69        12.12 o                         
   0 -14   1         53.01         29.89        14.72 o                         
  -6 -13   1        141.31        128.84        12.12 o                         
  -5 -13   1        263.75        228.01        12.50 o                         
  -4 -13   1        287.62        284.50        12.38 o                         
  -3 -13   1         71.69         74.36         9.20 o                         
  -2 -13   1         15.12         18.35         8.42 o                         
  -1 -13   1          5.42         -1.55         9.06 o                         
   0 -13   1        273.03        262.13        12.72 o                         
   1 -13   1        355.52        386.49        18.74 o                         
  -7 -12   1        278.88        292.38        14.73 o                         
  -6 -12   1         20.63         11.57         8.51 o                         
  -5 -12   1        246.63        256.75        11.89 o                         
  -4 -12   1         10.18         13.83         7.61 o                         
  -3 -12   1        272.58        269.62        10.20 o                         
  -2 -12   1          6.66          4.21         7.19 o                         
  -1 -12   1        379.92        393.07        14.81 o                         
   0 -12   1        390.48        425.75        14.20 o                         
   1 -12   1        366.94        364.50        17.16 o                         
   2 -12   1          8.80         -6.49        10.93 o                         
   3 -12   1         52.97         46.53        13.37 o                         
  -8 -11   1        163.42        146.46        15.51 o                         
  -7 -11   1         93.95         89.11        10.68 o                         
  -6 -11   1        455.68        494.43        16.83 o                         
  -5 -11   1         79.16         83.75         7.74 o                         
  -4 -11   1         14.12         19.84         6.40 o                         
  -3 -11   1        387.75        392.37        10.63 o                         
  -2 -11   1        613.81        603.35        12.86 o                         
  -1 -11   1       1290.50       1255.93        18.45 o                         
   0 -11   1        280.76        283.33        16.37 o                         
   1 -11   1        328.98        331.32        12.72 o                         
   2 -11   1         13.67          4.98        10.23 o                         
   3 -11   1        352.74        361.32        18.01 o                         
   4 -11   1         42.50         18.34        11.73 o                         
  -9 -10   1        102.23        102.26        15.13 o                         
  -8 -10   1        272.21        218.55        24.27 o                         
  -7 -10   1        989.19       1044.28        28.83 o                         
  -6 -10   1         71.92         85.98         8.54 o                         
  -5 -10   1          0.27         -6.21         6.21 o                         
  -4 -10   1         95.66         98.20         6.50 o                         
  -3 -10   1        375.86        400.30         9.76 o                         
  -2 -10   1        130.71        129.47         6.03 o                         
  -1 -10   1         58.28         56.58         5.01 o                         
   0 -10   1        430.90        430.96        11.61 o                         
   1 -10   1         18.43         15.77         6.61 o                         
   2 -10   1        793.88        806.26        23.14 o                         
   3 -10   1        263.94        248.63        14.53 o                         
   4 -10   1        216.86        218.93        13.68 o                         
   5 -10   1         70.73         76.01        11.90 o                         
  -9  -9   1        112.52        107.35        14.27 o                         
  -8  -9   1        853.08        877.85        23.53 o                         
  -7  -9   1        234.81        252.96        10.18 o                         
  -6  -9   1         21.77         21.30         6.14 o                         
  -5  -9   1          0.85          2.94         5.20 o                         
  -4  -9   1        714.10        699.86        12.44 o                         
  -3  -9   1       1836.32       1853.12        19.54 o                         
  -2  -9   1        165.08        160.74         5.62 o                         
  -1  -9   1       3141.64       3323.21        30.95 o                         
   0  -9   1         21.69         21.37         4.07 o                         
   1  -9   1        676.98        647.59        12.14 o                         
   2  -9   1        133.07        150.36        17.09 o                         
   3  -9   1       1654.39       1673.67        32.97 o                         
   4  -9   1         78.11        108.99        10.87 o                         
   5  -9   1          8.02          8.25        10.93 o                         
   6  -9   1         43.93         42.68        11.56 o                         
  -9  -8   1        163.25        189.00        13.56 o                         
  -8  -8   1        205.48        206.91        17.78 o                         
  -7  -8   1        174.50        173.51         8.12 o                         
  -6  -8   1        132.12        129.53         6.70 o                         
  -5  -8   1       1128.81       1137.25        15.88 o                         
  -4  -8   1       3199.77       3408.36        35.06 o                         
  -3  -8   1        284.71        274.92         6.65 o                         
  -2  -8   1        840.30        761.20         9.63 o                         
  -1  -8   1         87.98         86.88         4.19 o                         
   0  -8   1         38.48         56.96         3.81 o                         
   1  -8   1        757.58        749.27        12.13 o                         
   2  -8   1       2300.49       2208.75        27.49 o                         
   3  -8   1       1011.76        993.37        21.13 o                         
   4  -8   1          0.37         -2.47         7.68 o                         
   5  -8   1        166.13        177.91        19.16 o                         
   6  -8   1         22.34         24.60        12.24 o                         
  -9  -7   1         54.45         58.31        10.81 o                         
  -8  -7   1          0.58          4.35         7.95 o                         
  -7  -7   1        624.70        647.39        15.26 o                         
  -6  -7   1        721.98        710.49        12.96 o                         
  -5  -7   1        380.52        378.23        10.51 o                         
  -4  -7   1        481.39        497.56         8.57 o                         
  -3  -7   1       2479.04       2537.20        22.73 o                         
  -2  -7   1        120.13        138.72         4.18 o                         
  -1  -7   1        778.03        722.05         9.35 o                         
   0  -7   1         20.28         36.40         2.80 o                         
   1  -7   1       5012.05       5098.32        44.41 o                         
   2  -7   1        680.14        652.98        10.55 o                         
   3  -7   1        665.59        665.82        13.48 o                         
   4  -7   1         11.97          4.10         6.17 o                         
   5  -7   1        206.05        182.52        11.18 o                         
   6  -7   1        857.76        902.28        21.06 o                         
   7  -7   1          0.57         20.37        10.37 o                         
 -10  -6   1         22.37         -3.69        13.76 o                         
  -9  -6   1          6.29          2.32         9.66 o                         
  -8  -6   1          1.31         -4.93         8.30 o                         
  -7  -6   1        157.03        157.36         8.23 o                         
  -6  -6   1       1265.91       1316.01        17.49 o                         
  -5  -6   1        731.49        783.81        12.11 o                         
  -4  -6   1        447.56        414.27         7.42 o                         
  -3  -6   1         73.24         62.23         2.83 o                         
  -2  -6   1       1552.54       1615.16        14.76 o                         
  -1  -6   1        115.79        126.64         5.43 o                         
   0  -6   1       1001.49        783.95         8.71 o                         
   1  -6   1       1115.85       1032.50        11.56 o                         
   2  -6   1       1288.22       1265.77        14.60 o                         
   3  -6   1         24.72         26.80         4.14 o                         
   4  -6   1        113.80         99.09         5.23 o                         
   5  -6   1        512.73        489.98        11.07 o                         
   6  -6   1          1.10          8.60         6.97 o                         
   7  -6   1       1166.47       1212.21        22.47 o                         
 -10  -5   1          0.21        -11.88        14.24 o                         
  -9  -5   1          8.35         10.98         9.68 o                         
  -8  -5   1        353.28        360.70        14.18 o                         
  -7  -5   1        809.79        814.04        17.14 o                         
  -6  -5   1         81.34         90.49         8.88 o                         
  -5  -5   1       1655.14       1761.15        19.00 o                         
  -4  -5   1        160.07        129.19         4.14 o                         
  -3  -5   1         53.47         19.90         2.02 o                         
  -2  -5   1         65.61         62.20         2.44 o                         
  -1  -5   1       6230.34       6466.70        53.91 o                         
   0  -5   1       1116.49       1079.01         9.73 o                         
   1  -5   1         23.30         40.28         2.48 o                         
   2  -5   1          2.25         -0.92         2.42 o                         
   3  -5   1        252.59        232.39         5.51 o                         
   4  -5   1        493.96        466.29         8.29 o                         
   5  -5   1          4.88          2.87         3.70 o                         
   6  -5   1        398.84        396.28         9.23 o                         
   7  -5   1          4.14          4.40         5.74 o                         
   8  -5   1         10.53         14.01        11.90 o                         
 -10  -4   1          1.17         -1.20        14.32 o                         
  -9  -4   1        590.63        587.68        28.29 o                         
  -8  -4   1        110.11        133.09        10.52 o                         
  -7  -4   1        131.53        155.39         9.52 o                         
  -6  -4   1       1044.99       1051.48        15.07 o                         
  -5  -4   1          7.20          8.53         2.89 o                         
  -4  -4   1       4199.02       4813.86        41.04 o                         
  -3  -4   1        209.80        287.37         5.21 o                         
  -2  -4   1       7693.67       8273.99        62.06 o                         
  -1  -4   1       1507.42       1441.11        13.26 o                         
   0  -4   1        200.91        195.99         3.40 o                         
   1  -4   1          5.52         11.35         1.92 o                         
   2  -4   1        365.88        302.60         4.88 o                         
   3  -4   1       4945.93       4944.63        38.87 o                         
   4  -4   1          0.46         -2.94         2.98 o                         
   5  -4   1        795.69        772.03         9.95 o                         
   6  -4   1        219.57        210.63         5.69 o                         
   7  -4   1          6.97         10.85         5.02 o                         
   8  -4   1        106.69         90.52        10.13 o                         
 -10  -3   1        109.30        130.56        25.13 o                         
  -9  -3   1        324.91        321.70        14.85 o                         
  -8  -3   1         28.85         32.45         7.79 o                         
  -7  -3   1        499.37        502.19        14.30 o                         
  -6  -3   1          5.66         -2.16         4.47 o                         
  -5  -3   1        158.86        126.28         5.48 o                         
  -4  -3   1        117.47        115.55         3.16 o                         
  -3  -3   1       4333.54       4312.72        33.12 o                         
  -2  -3   1       1234.63       1070.52         9.68 o                         
  -1  -3   1       2513.44       2937.11        23.71 o                         
   0  -3   1        333.51        363.29         4.27 o                         
   1  -3   1       2821.38       3096.78        26.45 o                         
   2  -3   1       2810.55       2677.75        22.45 o                         
   3  -3   1          0.16          8.15         2.32 o                         
   4  -3   1       3062.19       3033.60        25.28 o                         
   5  -3   1        346.23        303.02         6.72 o                         
   6  -3   1         15.14          6.85         3.42 o                         
   7  -3   1        337.07        327.44         7.37 o                         
   8  -3   1        219.84        223.48         9.11 o                         
   9  -3   1        317.34        313.63        22.40 o                         
 -10  -2   1        368.12        380.10        22.55 o                         
  -9  -2   1         59.59         56.34         9.62 o                         
  -8  -2   1        337.14        338.68        12.48 o                         
  -7  -2   1        644.74        654.67        15.57 o                         
  -6  -2   1         72.44         56.85         5.28 o                         
  -5  -2   1        232.95        224.01         6.62 o                         
  -4  -2   1       5782.86       6059.99        50.89 o                         
  -3  -2   1        993.86        854.25         7.67 o                         
  -2  -2   1       2970.03       4212.68        33.30 o                         
  -1  -2   1       1320.48       1716.49        15.83 o                         
   0  -2   1       3380.48       4104.42        30.85 o                         
   1  -2   1       2802.45       2622.69        19.49 o                         
   2  -2   1          5.81          8.90         1.73 o                         
   3  -2   1       2667.67       2368.23        21.39 o                         
   4  -2   1         18.28         13.28         2.78 o                         
   5  -2   1        141.47        133.41         4.69 o                         
   6  -2   1          0.44         -1.71         3.60 o                         
   7  -2   1        296.46        307.77         7.09 o                         
   8  -2   1        698.92        695.76        13.83 o                         
   9  -2   1         27.16         33.32         9.01 o                         
 -10  -1   1        157.06        158.14        22.74 o                         
  -9  -1   1        206.91        202.60        11.55 o                         
  -8  -1   1          2.69         11.66         7.31 o                         
  -7  -1   1        547.94        502.69        14.16 o                         
  -6  -1   1         94.60        110.98         6.21 o                         
  -5  -1   1       2442.50       2292.73        24.40 o                         
  -4  -1   1        844.18        720.27         8.77 o                         
  -3  -1   1       1563.12       1728.90        16.56 o                         
  -2  -1   1        376.10        419.65         6.80 o                         
  -1  -1   1        939.61       1058.29        16.79 o                         
   0  -1   1       3837.90       4213.48        38.41 o                         
   1  -1   1          2.40         21.73         1.22 o                         
   2  -1   1       2886.19       2732.72        22.30 o                         
   3  -1   1       3334.83       3818.94        34.50 o                         
   4  -1   1         13.85          6.62         2.53 o                         
   5  -1   1        493.44        445.81         7.62 o                         
   6  -1   1        979.43        931.47        11.48 o                         
   7  -1   1        957.72        964.63        13.42 o                         
   8  -1   1         79.12         79.47         7.39 o                         
   9  -1   1         15.84         11.57         7.91 o                         
  -9   0   1          5.17          9.80         8.10 o                         
  -8   0   1         90.21        103.26         9.08 o                         
  -7   0   1         12.99         15.66         5.39 o                         
  -6   0   1       2382.98       2199.46        23.32 o                         
  -5   0   1       2707.23       2821.12        26.15 o                         
  -4   0   1       1734.49       1870.09        17.77 o                         
  -3   0   1         15.68         11.25         1.89 o                         
  -2   0   1       4012.28       4440.56        38.81 o                         
  -1   0   1       2596.91       2204.19        18.18 o                         
   1   0   1      13158.39      16040.57       215.79 o                         
   2   0   1       3372.38       3840.78        32.00 o                         
   3   0   1        286.52        270.11         5.64 o                         
   4   0   1         73.05         42.72         2.85 o                         
   5   0   1        550.67        430.30         7.72 o                         
   6   0   1        977.62        939.66        11.76 o                         
   7   0   1          3.16          6.37         4.51 o                         
   8   0   1        250.75        235.76        10.00 o                         
   9   0   1          1.92          5.36         8.27 o                         
  -9   1   1         41.61         37.59         9.28 o                         
  -8   1   1         69.50         57.02         8.38 o                         
  -7   1   1       1100.94       1084.62        24.28 o                         
  -6   1   1         61.13         58.80         4.04 o                         
  -5   1   1        389.99        414.07         6.89 o                         
  -4   1   1        171.31        209.74         5.05 o                         
  -3   1   1        314.41        514.99         7.34 o                         
  -2   1   1       2171.60       1766.30        16.42 o                         
  -1   1   1          0.01          6.28         1.23 o                         
   0   1   1      13901.75      15066.39       141.86 o                         
   1   1   1       1536.44       2224.62        17.58 o                         
   2   1   1        511.63        692.66         6.96 o                         
   3   1   1        676.68        938.95        10.05 o                         
   4   1   1       2090.30       2086.22        20.41 o                         
   5   1   1       4404.39       4457.57        40.98 o                         
   6   1   1         22.32         12.71         4.94 o                         
   7   1   1         42.99         60.16         5.46 o                         
   8   1   1        183.47        185.79         9.28 o                         
   9   1   1        477.17        509.82        16.23 o                         
  10   1   1         42.31         44.66        14.04 o                         
  -9   2   1        313.91        320.11        15.07 o                         
  -8   2   1        678.53        717.03        24.97 o                         
  -7   2   1        619.19        582.16        13.34 o                         
  -6   2   1        303.08        250.06         6.59 o                         
  -5   2   1         22.23         16.71         3.00 o                         
  -4   2   1        628.19        620.60         8.01 o                         
  -3   2   1      10322.21      11156.27        87.21 o                         
  -2   2   1          9.42         26.70         1.97 o                         
  -1   2   1       5030.36       4806.19        36.10 o                         
   0   2   1        178.72        323.46         5.45 o                         
   1   2   1       1544.37       2210.10        18.42 o                         
   2   2   1      17831.53      22451.63       190.51 o                         
   3   2   1       3090.29       3308.23        26.81 o                         
   4   2   1       1697.38       1384.05        13.38 o                         
   5   2   1        112.24        125.67         5.52 o                         
   6   2   1        502.33        483.22        11.25 o                         
   7   2   1         70.99         52.42         6.48 o                         
   8   2   1        115.06        111.46         8.78 o                         
   9   2   1        229.01        245.24        12.27 o                         
  10   2   1        145.25        161.74        15.90 o                         
  -9   3   1         98.73         63.48        22.97 o                         
  -8   3   1        313.26        314.84        10.38 o                         
  -7   3   1        252.69        250.83         7.45 o                         
  -6   3   1          2.05          1.38         3.48 o                         
  -5   3   1        292.25        286.41         6.75 o                         
  -4   3   1        995.16        849.91        10.01 o                         
  -3   3   1          0.94          4.56         2.63 o                         
  -2   3   1       2163.92       1707.27        14.97 o                         
  -1   3   1       1345.67       1364.19        11.18 o                         
   0   3   1        268.52        325.58         3.82 o                         
   1   3   1      17955.81      22125.33       156.05 o                         
   2   3   1       6374.18       7310.44        56.98 o                         
   3   3   1       6667.45       6992.02        60.90 o                         
   4   3   1        892.83       1092.26        11.36 o                         
   5   3   1        957.67        958.44        14.43 o                         
   6   3   1         24.68         20.92         4.49 o                         
   7   3   1       1297.31       1246.12        22.44 o                         
   8   3   1        423.45        405.80        13.19 o                         
   9   3   1        294.86        313.35        13.26 o                         
  10   3   1        151.30        128.82        13.35 o                         
  -8   4   1         20.75         24.62         7.80 o                         
  -7   4   1          1.02         -1.69         5.10 o                         
  -6   4   1         27.60         23.43         4.00 o                         
  -5   4   1        935.91        880.13        10.99 o                         
  -4   4   1          0.64          1.10         2.83 o                         
  -3   4   1       1927.13       1774.41        16.44 o                         
  -2   4   1       1767.69       1895.74        16.63 o                         
  -1   4   1       1699.20       2027.67        15.87 o                         
   0   4   1        601.69        806.06         7.77 o                         
   1   4   1       2029.64       1926.85        15.44 o                         
   2   4   1       8176.60       8805.03        71.97 o                         
   3   4   1       1519.73       1831.63        17.74 o                         
   4   4   1       1976.54       2876.81        25.67 o                         
   5   4   1        120.01        120.76         4.04 o                         
   6   4   1       1223.43       1272.60        17.73 o                         
   7   4   1        417.80        417.05        16.34 o                         
   8   4   1       1150.17       1100.64        21.20 o                         
   9   4   1        176.51        205.13        11.65 o                         
  10   4   1        123.33         95.86        16.51 o                         
  -8   5   1         31.63         30.65        10.08 o                         
  -7   5   1         37.59         34.81         6.55 o                         
  -6   5   1        887.55        877.99        13.13 o                         
  -5   5   1          1.26          0.86         3.79 o                         
  -4   5   1       1085.30       1037.49        11.12 o                         
  -3   5   1        366.67        314.49         5.95 o                         
  -2   5   1         18.76         32.71         2.34 o                         
  -1   5   1          1.58         -0.65         2.08 o                         
   0   5   1         50.13         24.53         2.28 o                         
   1   5   1       6972.96       7409.75        55.79 o                         
   2   5   1        372.16        381.77         5.28 o                         
   3   5   1        876.91        857.29         9.24 o                         
   4   5   1        891.87       1016.61        12.48 o                         
   5   5   1       1400.77       1500.68        15.60 o                         
   6   5   1         20.09         22.81         3.95 o                         
   7   5   1       1213.18       1221.39        20.49 o                         
   8   5   1        654.34        663.59        17.45 o                         
   9   5   1         10.63         11.87         9.84 o                         
  10   5   1         16.72          1.48        12.56 o                         
  -7   6   1        281.25        290.38        12.90 o                         
  -6   6   1          0.06         -2.49         6.41 o                         
  -5   6   1        793.29        803.94        18.80 o                         
  -4   6   1        174.47        158.22         6.44 o                         
  -3   6   1         17.69         17.24         3.62 o                         
  -2   6   1        573.75        512.47         7.08 o                         
  -1   6   1        967.08        906.32        10.28 o                         
   0   6   1       3325.75       3125.76        26.22 o                         
   1   6   1       1443.69       1742.48        15.58 o                         
   2   6   1       2080.79       2236.18        18.48 o                         
   3   6   1         50.43         37.20         2.54 o                         
   4   6   1       1281.16       1277.22        14.21 o                         
   5   6   1          4.85          3.05         3.38 o                         
   6   6   1         73.73        104.17         5.56 o                         
   7   6   1        606.70        668.08        14.51 o                         
   8   6   1          6.81         14.06         7.57 o                         
   9   6   1          7.05          2.89         8.53 o                         
  10   6   1         30.52         14.59        12.44 o                         
  -7   7   1          0.14         14.05        11.07 o                         
  -6   7   1        457.22        476.72        17.24 o                         
  -5   7   1        137.02        130.05         8.26 o                         
  -4   7   1         67.42         67.12         6.51 o                         
  -3   7   1          0.92         -3.09         4.68 o                         
  -2   7   1       1527.11       1516.18        17.78 o                         
  -1   7   1       3294.02       3149.95        27.13 o                         
   0   7   1        193.52        206.08         4.54 o                         
   1   7   1       1209.80       1196.07        14.87 o                         
   2   7   1         22.24         24.47         2.54 o                         
   3   7   1       2239.73       2248.04        19.72 o                         
   4   7   1        370.13        398.69         7.66 o                         
   5   7   1       1623.22       1666.33        19.55 o                         
   6   7   1       1478.75       1548.18        19.63 o                         
   7   7   1         11.94          7.95         6.65 o                         
   8   7   1          6.51          4.16         6.60 o                         
   9   7   1         35.33         35.92         9.39 o                         
  10   7   1        302.92        344.58        18.87 o                         
  -6   8   1          9.73          7.90        10.89 o                         
  -5   8   1         42.14         36.50         8.88 o                         
  -4   8   1        165.58        148.58        10.18 o                         
  -3   8   1         80.02         86.30         7.47 o                         
  -2   8   1        991.57        975.99        18.49 o                         
  -1   8   1        336.34        315.77         7.21 o                         
   0   8   1        647.63        622.68         9.92 o                         
   1   8   1        218.26        214.03         5.43 o                         
   2   8   1        604.03        568.35         7.82 o                         
   3   8   1       1298.86       1347.54        12.94 o                         
   4   8   1       1207.84       1142.48        14.06 o                         
   5   8   1        846.15        833.08        12.13 o                         
   6   8   1         53.65         51.43         5.54 o                         
   7   8   1         65.27         62.38         6.02 o                         
   8   8   1        131.01        106.34         8.33 o                         
   9   8   1        567.09        618.57        24.88 o                         
  10   8   1         15.16          5.44        12.99 o                         
  -6   9   1         27.24         24.05        12.51 o                         
  -5   9   1        120.13        123.09        11.74 o                         
  -4   9   1        201.44        217.61        12.15 o                         
  -3   9   1        681.65        712.75        19.01 o                         
  -2   9   1         60.41         63.37         8.05 o                         
  -1   9   1        209.34        206.60         8.70 o                         
   0   9   1         16.33         14.82         3.52 o                         
   1   9   1        303.71        289.74         6.86 o                         
   2   9   1        160.68        146.35         5.15 o                         
   3   9   1       1549.33       1537.32        17.69 o                         
   4   9   1        412.32        395.25         9.74 o                         
   5   9   1          1.05         -1.65         4.14 o                         
   6   9   1          6.80          5.15         5.54 o                         
   7   9   1         10.64          2.90         5.95 o                         
   8   9   1        712.46        716.95        17.95 o                         
   9   9   1          1.33          0.93         8.96 o                         
  -5  10   1        158.59        164.52        13.33 o                         
  -4  10   1        643.93        731.58        23.09 o                         
  -3  10   1         53.46         43.87        10.38 o                         
  -2  10   1         19.86         14.62         8.12 o                         
  -1  10   1          3.44         -2.05         5.98 o                         
   0  10   1        870.68        862.09        16.76 o                         
   1  10   1        239.20        224.27         7.17 o                         
   2  10   1        514.87        497.48         9.55 o                         
   3  10   1       1310.10       1328.35        16.67 o                         
   4  10   1          2.65          2.76         4.77 o                         
   5  10   1        135.49        115.14         7.35 o                         
   6  10   1         23.54         36.13         8.32 o                         
   7  10   1        543.92        563.85        15.69 o                         
   8  10   1        536.42        507.88        17.02 o                         
   9  10   1        253.16        250.80        15.47 o                         
  -4  11   1          0.96         -0.55        10.27 o                         
  -3  11   1        160.51        164.93        17.03 o                         
  -2  11   1        235.57        193.40        12.17 o                         
  -1  11   1        660.70        671.09        19.07 o                         
   0  11   1        176.43        165.83         8.65 o                         
   1  11   1        295.53        292.48         9.08 o                         
   2  11   1        431.99        442.81        11.50 o                         
   3  11   1          2.74          6.26         6.30 o                         
   4  11   1         21.52         10.17         5.42 o                         
   5  11   1        334.60        329.45        11.31 o                         
   6  11   1        576.32        613.83        19.04 o                         
   7  11   1         29.57         13.91         8.55 o                         
   8  11   1         80.14        102.35        12.41 o                         
  -3  12   1         21.09          3.88        10.55 o                         
  -2  12   1        466.28        454.60        16.98 o                         
  -1  12   1          2.50          7.22         8.95 o                         
   0  12   1        470.88        467.85        13.75 o                         
   1  12   1        210.14        216.38        15.26 o                         
   2  12   1        168.37        139.56         8.34 o                         
   3  12   1          0.23         -3.09         6.87 o                         
   4  12   1        101.79         93.50         7.13 o                         
   5  12   1       1102.92       1093.24        19.86 o                         
   6  12   1          5.61         18.58         9.44 o                         
   7  12   1        108.19        106.52        11.59 o                         
   8  12   1        204.77        185.35        17.84 o                         
  -2  13   1        228.79        237.13        23.21 o                         
  -1  13   1        488.93        453.47        21.00 o                         
   0  13   1        295.11        292.73        12.05 o                         
   1  13   1          3.34         -7.75         7.75 o                         
   2  13   1         21.57         15.90         7.30 o                         
   3  13   1         23.92         25.56         8.09 o                         
   4  13   1        365.90        386.81        13.64 o                         
   5  13   1         25.38         15.87        10.79 o                         
   6  13   1        123.62        106.24        11.57 o                         
   7  13   1          4.58          6.83        11.48 o                         
   0  14   1          0.24          9.86        13.30 o                         
   1  14   1          0.96          9.21         9.79 o                         
   2  14   1        117.85        130.24        12.20 o                         
   3  14   1        370.17        401.40        14.50 o                         
   4  14   1        119.35        109.73        12.10 o                         
   5  14   1        195.64        163.86        16.57 o                         
   6  14   1         23.06         26.98        17.26 o                         
  -4 -14   2        127.35        112.94        14.46 o                         
  -3 -14   2         12.30          9.53        12.98 o                         
  -2 -14   2        159.34        151.03        14.28 o                         
  -1 -14   2         62.98         61.12        12.54 o                         
  -6 -13   2         69.73         64.93        11.53 o                         
  -5 -13   2        812.45        853.82        22.32 o                         
  -4 -13   2         11.02         13.75         8.38 o                         
  -3 -13   2         37.76         45.39        10.15 o                         
  -2 -13   2         25.14         24.34         9.84 o                         
  -1 -13   2         62.24         60.82        10.41 o                         
   0 -13   2         89.31         84.50        10.29 o                         
   1 -13   2        142.56        154.82        17.83 o                         
  -7 -12   2        136.79        150.97        14.22 o                         
  -6 -12   2        371.77        396.00        14.21 o                         
  -5 -12   2          2.08         -7.91         7.91 o                         
  -4 -12   2        671.70        654.45        17.70 o                         
  -3 -12   2        367.21        305.02        12.14 o                         
  -2 -12   2        199.41        200.86         9.42 o                         
  -1 -12   2        248.61        258.84        12.70 o                         
   0 -12   2        204.86        207.18        11.15 o                         
   1 -12   2        569.09        610.82        23.26 o                         
   2 -12   2          1.10          6.41        11.41 o                         
   3 -12   2          7.74         -4.32        14.29 o                         
  -8 -11   2        118.44         98.28        17.30 o                         
  -7 -11   2        247.13        255.49        13.71 o                         
  -6 -11   2         14.57         14.63         8.10 o                         
  -5 -11   2        129.07        113.82         9.25 o                         
  -4 -11   2        206.47        188.46         9.79 o                         
  -3 -11   2        849.16        847.48        15.27 o                         
  -2 -11   2        203.06        192.59         8.00 o                         
  -1 -11   2        477.09        512.90        12.54 o                         
   0 -11   2        780.40        834.26        18.57 o                         
   1 -11   2         14.14          6.48         7.46 o                         
   2 -11   2         15.97         16.11        11.71 o                         
   3 -11   2         16.89          5.66        10.96 o                         
   4 -11   2        325.26        316.61        21.61 o                         
  -8 -10   2        377.83        398.53        17.64 o                         
  -7 -10   2         22.15          7.66         7.93 o                         
  -6 -10   2         12.77         12.24         7.19 o                         
  -5 -10   2         41.91         38.00         7.26 o                         
  -4 -10   2        231.11        239.17         9.69 o                         
  -3 -10   2         59.23         49.08         5.64 o                         
  -2 -10   2       1410.80       1443.91        18.25 o                         
  -1 -10   2         21.54         14.61         4.65 o                         
   0 -10   2          2.34          1.60         4.89 o                         
   1 -10   2          2.56          4.19         5.96 o                         
   2 -10   2         78.16         86.42        10.99 o                         
   3 -10   2        549.20        586.39        22.80 o                         
   4 -10   2         30.88         23.15        11.99 o                         
   5 -10   2        280.40        302.89        18.11 o                         
  -9  -9   2        328.72        313.40        23.69 o                         
  -8  -9   2         21.87         29.46        10.48 o                         
  -7  -9   2       1146.80       1117.73        33.03 o                         
  -6  -9   2        103.38         98.02         7.44 o                         
  -5  -9   2        234.81        232.55        14.16 o                         
  -4  -9   2        412.51        398.95        10.85 o                         
  -3  -9   2        284.69        269.57         7.30 o                         
  -2  -9   2       1174.15       1094.69        13.74 o                         
  -1  -9   2        333.69        334.73         8.35 o                         
   0  -9   2          5.22          4.19         4.11 o                         
   1  -9   2         10.82         19.89         4.88 o                         
   2  -9   2       1576.42       1587.12        25.02 o                         
   3  -9   2          7.13         22.40         8.66 o                         
   4  -9   2         18.48         24.89         9.41 o                         
   5  -9   2         34.92         33.30        10.49 o                         
   6  -9   2          1.43         -2.48        21.30 o                         
  -9  -8   2          0.29         10.27        11.85 o                         
  -8  -8   2        187.06        215.64        11.68 o                         
  -7  -8   2          3.26         -1.67         6.67 o                         
  -6  -8   2        115.33        104.43         6.47 o                         
  -5  -8   2        150.13        144.02         6.44 o                         
  -4  -8   2       1056.92       1070.27        16.16 o                         
  -3  -8   2       1300.83       1221.27        15.74 o                         
  -2  -8   2          9.17         11.69         3.18 o                         
  -1  -8   2         57.09         61.70         4.04 o                         
   0  -8   2        555.76        513.48         9.39 o                         
   1  -8   2        294.35        276.45         8.46 o                         
   2  -8   2        266.71        256.42         8.00 o                         
   3  -8   2       1068.96       1027.40        24.68 o                         
   4  -8   2        204.00        214.99        12.04 o                         
   5  -8   2        170.03        208.73        15.89 o                         
   6  -8   2         42.99         51.13         9.83 o                         
  -9  -7   2         81.23         93.54        12.63 o                         
  -8  -7   2          8.90         19.87         9.33 o                         
  -7  -7   2         60.85         49.82         7.13 o                         
  -6  -7   2        849.14        865.16        16.01 o                         
  -5  -7   2       1337.23       1367.29        17.68 o                         
  -4  -7   2       2056.51       2191.95        22.57 o                         
  -3  -7   2        337.15        399.35         8.16 o                         
  -2  -7   2         10.32          8.32         2.70 o                         
  -1  -7   2         34.76         48.05         3.39 o                         
   0  -7   2       1184.09       1089.22        12.40 o                         
   1  -7   2       2256.45       2331.85        24.14 o                         
   2  -7   2       1123.80       1071.36        16.89 o                         
   3  -7   2        131.55        131.28         7.07 o                         
   4  -7   2        275.73        259.16         9.66 o                         
   5  -7   2        162.00        164.92        11.24 o                         
   6  -7   2         55.68         69.26        10.32 o                         
   7  -7   2        310.47        324.44        14.35 o                         
  -9  -6   2         46.70         49.26        13.04 o                         
  -8  -6   2        223.88        218.76        12.30 o                         
  -7  -6   2        395.90        367.76        13.30 o                         
  -6  -6   2         24.30         25.30         4.89 o                         
  -5  -6   2       1433.08       1441.45        17.81 o                         
  -4  -6   2         46.19         49.18         3.56 o                         
  -3  -6   2         61.35         61.46         2.98 o                         
  -2  -6   2         40.45         54.45         3.52 o                         
  -1  -6   2       2664.20       2597.45        23.73 o                         
   0  -6   2       2410.54       2670.34        23.90 o                         
   1  -6   2       1535.23       1488.45        15.28 o                         
   2  -6   2       2985.31       2970.80        29.04 o                         
   3  -6   2       1095.62       1079.55        15.04 o                         
   4  -6   2        796.63        765.31        14.64 o                         
   5  -6   2        247.34        230.53         8.72 o                         
   6  -6   2        713.06        705.98        18.64 o                         
   7  -6   2         26.70         23.91         8.23 o                         
 -10  -5   2         13.49         24.78        18.58 o                         
  -9  -5   2        230.02        256.72        14.28 o                         
  -8  -5   2         30.18         32.58        11.08 o                         
  -7  -5   2        261.94        256.19        10.23 o                         
  -6  -5   2       1306.11       1343.96        20.69 o                         
  -5  -5   2          1.59          9.33         3.52 o                         
  -4  -5   2        141.31        149.82         5.58 o                         
  -3  -5   2          6.17          7.31         2.08 o                         
  -2  -5   2       5120.32       5414.04        43.48 o                         
  -1  -5   2       1240.02       1170.27        14.09 o                         
   0  -5   2       1058.97        950.81         9.84 o                         
   1  -5   2       1049.89       1097.43        11.68 o                         
   2  -5   2          8.51          6.20         2.37 o                         
   3  -5   2       4752.85       4748.40        41.71 o                         
   4  -5   2         43.70         51.91         3.90 o                         
   5  -5   2        418.87        406.94         9.36 o                         
   6  -5   2        194.98        173.81         7.10 o                         
   7  -5   2          7.74          6.76         6.59 o                         
   8  -5   2         17.28         32.54        14.40 o                         
 -10  -4   2          2.20         -9.22        17.33 o                         
  -9  -4   2        212.84        211.75        14.06 o                         
  -8  -4   2        495.08        560.81        18.73 o                         
  -7  -4   2        806.42        801.88        17.10 o                         
  -6  -4   2        400.82        441.94        10.26 o                         
  -5  -4   2         24.33         28.09         3.96 o                         
  -4  -4   2        152.42        145.55         4.00 o                         
  -3  -4   2       3837.31       3869.77        31.68 o                         
  -2  -4   2       1139.85       1162.24        10.93 o                         
  -1  -4   2       3713.77       3875.39        29.99 o                         
   0  -4   2       1771.01       1740.02        14.57 o                         
   1  -4   2        966.26       1081.88        10.48 o                         
   2  -4   2        933.02        919.77        10.13 o                         
   3  -4   2        200.87        192.88         5.33 o                         
   4  -4   2      11544.64      11966.58        94.85 o                         
   5  -4   2          7.09          4.15         3.49 o                         
   6  -4   2         96.90         95.10         5.06 o                         
   7  -4   2          1.36         -2.69         4.91 o                         
   8  -4   2        138.24        148.27         8.89 o                         
 -10  -3   2        123.89        130.55        22.73 o                         
  -9  -3   2        275.00        301.65        14.73 o                         
  -8  -3   2        306.03        340.51        12.72 o                         
  -7  -3   2          2.09          6.75         6.23 o                         
  -6  -3   2        153.15        143.92         7.51 o                         
  -5  -3   2         17.48         11.44         3.39 o                         
  -4  -3   2       1929.65       1803.64        16.20 o                         
  -3  -3   2        801.35        782.01         9.03 o                         
  -2  -3   2       1232.11       1170.04        10.64 o                         
  -1  -3   2       2145.49       2332.88        17.67 o                         
   0  -3   2        484.63        549.67         5.92 o                         
   1  -3   2        103.06         56.17         1.95 o                         
   2  -3   2        396.73        394.75         8.25 o                         
   3  -3   2       3328.30       3209.02        27.23 o                         
   4  -3   2        216.37        200.26         4.82 o                         
   5  -3   2         20.75         20.94         3.36 o                         
   6  -3   2        212.60        202.03         5.89 o                         
   7  -3   2        144.40        152.86         5.99 o                         
   8  -3   2        529.50        546.35        13.00 o                         
   9  -3   2         54.78         54.29        14.27 o                         
  -9  -2   2        600.19        629.54        20.70 o                         
  -8  -2   2         57.92         51.11         8.10 o                         
  -7  -2   2         81.79         84.02         7.43 o                         
  -6  -2   2        150.16        168.43         7.93 o                         
  -5  -2   2       2443.02       2337.48        23.23 o                         
  -4  -2   2       1993.30       2011.56        19.53 o                         
  -3  -2   2       1901.92       1757.37        14.58 o                         
  -2  -2   2        781.19        667.38         9.96 o                         
  -1  -2   2        840.50        965.38        10.30 o                         
   0  -2   2       4188.28       5131.95        40.42 o                         
   1  -2   2       1099.58       1271.72        10.82 o                         
   2  -2   2       4315.74       4212.26        33.94 o                         
   3  -2   2        233.39        223.83         4.60 o                         
   4  -2   2       1120.81       1081.43        11.46 o                         
   5  -2   2          3.38          2.06         2.93 o                         
   6  -2   2       1937.79       1905.07        18.54 o                         
   7  -2   2        154.68        161.42         5.79 o                         
   8  -2   2        190.55        190.46         7.79 o                         
   9  -2   2        370.42        331.15        13.80 o                         
  -9  -1   2          0.33         -3.35         9.49 o                         
  -8  -1   2          5.62         -5.28         7.14 o                         
  -7  -1   2        244.17        223.18         9.72 o                         
  -6  -1   2        837.11        794.44        13.83 o                         
  -5  -1   2       1172.31       1096.09        12.05 o                         
  -4  -1   2       3735.53       3747.22        34.35 o                         
  -3  -1   2       1428.14       1323.12        15.04 o                         
  -2  -1   2         70.00         63.20         1.84 o                         
  -1  -1   2       4799.06       5500.73        42.87 o                         
   0  -1   2        932.13       1141.11        11.34 o                         
   1  -1   2      22771.04      29413.47       225.81 o                         
   2  -1   2       1593.93       1834.83        14.89 o                         
   3  -1   2        557.62        577.58         6.85 o                         
   4  -1   2          9.19         10.09         2.42 o                         
   5  -1   2        634.46        580.50         8.54 o                         
   6  -1   2        935.55        910.09        12.59 o                         
   7  -1   2         25.65         21.61         4.64 o                         
   8  -1   2       1020.01       1014.74        17.78 o                         
   9  -1   2         14.12          3.75         9.73 o                         
  -9   0   2          7.92          7.93         9.76 o                         
  -8   0   2          1.92         -4.09         7.42 o                         
  -7   0   2        859.41        902.98        18.14 o                         
  -6   0   2         38.52         50.07         4.86 o                         
  -5   0   2        351.23        270.05         7.52 o                         
  -4   0   2       2569.30       2636.39        25.05 o                         
  -3   0   2        174.01        170.49         4.09 o                         
  -2   0   2        848.92        716.74         7.07 o                         
  -1   0   2        632.84        685.98         5.81 o                         
   0   0   2         57.58         73.75         1.90 o                         
   1   0   2       1568.29       1952.79        16.47 o                         
   2   0   2         27.42         12.65         1.42 o                         
   3   0   2       1043.44       1204.06        11.20 o                         
   4   0   2       1217.33       1067.98        10.90 o                         
   5   0   2       2303.65       2278.71        20.88 o                         
   6   0   2       1007.84        974.10        13.21 o                         
   7   0   2        422.79        406.78         9.21 o                         
   8   0   2        141.39        145.12         8.14 o                         
   9   0   2         11.13         16.88         9.43 o                         
  10   0   2         53.21         22.52        12.42 o                         
  -9   1   2          7.92          5.39         8.91 o                         
  -8   1   2        257.60        257.69        11.83 o                         
  -7   1   2        236.92        221.18        12.22 o                         
  -6   1   2        321.97        329.68        10.20 o                         
  -5   1   2        974.38        904.40        10.75 o                         
  -4   1   2        106.36        150.56         4.56 o                         
  -3   1   2       4226.80       4668.99        41.58 o                         
  -2   1   2       1091.62       1127.46        11.91 o                         
  -1   1   2      14349.40      14613.60       107.47 o                         
   0   1   2        826.45        890.36         9.31 o                         
   1   1   2         55.86         24.30         1.27 o                         
   2   1   2       1952.39       2390.36        20.41 o                         
   3   1   2       2662.26       2869.92        24.69 o                         
   4   1   2       1745.09       1594.84        14.72 o                         
   5   1   2        836.13        838.24         9.97 o                         
   6   1   2       1895.48       1829.70        22.71 o                         
   7   1   2        216.39        192.29         7.44 o                         
   8   1   2          4.48         11.92         6.53 o                         
   9   1   2         85.83         79.35        10.54 o                         
  10   1   2        443.56        431.38        20.52 o                         
  -9   2   2        453.56        550.57        24.81 o                         
  -8   2   2        125.74        136.08        12.91 o                         
  -7   2   2        368.44        357.38         9.34 o                         
  -6   2   2         49.62         62.86         4.14 o                         
  -5   2   2        400.61        389.18         7.06 o                         
  -4   2   2        253.12        199.87         5.00 o                         
  -3   2   2         35.06         92.12         3.00 o                         
  -2   2   2      14430.09      14935.65       115.46 o                         
  -1   2   2       2146.03       2248.15        19.11 o                         
   0   2   2          2.27         12.55         3.01 o                         
   1   2   2         19.29         19.07         1.42 o                         
   3   2   2       2662.95       2616.20        20.73 o                         
   4   2   2        879.30       1240.63        12.50 o                         
   5   2   2       2679.86       2654.45        25.74 o                         
   6   2   2          7.09          6.32         3.93 o                         
   7   2   2         97.05         79.27         6.17 o                         
   8   2   2        107.53         91.99         8.12 o                         
   9   2   2        216.86        234.11        12.03 o                         
  10   2   2        255.91        265.08        18.39 o                         
  -8   3   2        232.73        246.11        11.73 o                         
  -7   3   2        824.27        750.75        14.02 o                         
  -6   3   2         37.28         19.17         3.92 o                         
  -5   3   2        580.97        500.73         9.34 o                         
  -4   3   2        363.67        355.11         6.57 o                         
  -3   3   2       8989.86       9099.70        71.81 o                         
  -2   3   2        162.02        261.04         4.45 o                         
  -1   3   2        190.78        129.35         2.97 o                         
   0   3   2       1051.35       1171.26        10.71 o                         
   1   3   2      38976.86      46295.55       387.07 o                         
   2   3   2       8290.43       8974.83        73.08 o                         
   3   3   2       1856.36       1914.09        17.33 o                         
   4   3   2       5341.28       5595.65        47.18 o                         
   5   3   2       1173.89       1327.87        14.61 o                         
   6   3   2         38.59         42.22         4.40 o                         
   7   3   2          0.69          4.25         5.51 o                         
   8   3   2        957.48        963.40        24.56 o                         
   9   3   2        526.25        515.06        18.25 o                         
  10   3   2         43.32         56.00        13.28 o                         
  -8   4   2        201.50        229.05        11.95 o                         
  -7   4   2         40.57         26.00         5.57 o                         
  -6   4   2        267.45        250.78         7.34 o                         
  -5   4   2        130.13        130.56         4.83 o                         
  -4   4   2       1745.34       1648.23        15.50 o                         
  -3   4   2        461.90        455.01         6.42 o                         
  -2   4   2       4274.72       4667.12        37.74 o                         
  -1   4   2        256.06        363.04         4.67 o                         
   0   4   2       1341.41       1238.05        11.59 o                         
   1   4   2       5570.63       5759.60        49.04 o                         
   2   4   2       4939.38       5747.65        41.68 o                         
   3   4   2       5409.12       5697.64        50.20 o                         
   4   4   2        443.59        675.92         8.82 o                         
   5   4   2        118.43        127.65         4.24 o                         
   6   4   2        453.83        503.66        10.21 o                         
   7   4   2       1716.27       1732.13        27.61 o                         
   8   4   2        123.30        179.31        11.19 o                         
   9   4   2        120.92        117.13        10.10 o                         
  10   4   2        138.21        146.39        19.38 o                         
  -8   5   2         14.27         10.18        12.44 o                         
  -7   5   2        225.72        221.12         8.72 o                         
  -6   5   2          6.03          5.15         5.26 o                         
  -5   5   2       3433.65       3262.88        31.23 o                         
  -4   5   2        164.95        162.07         4.79 o                         
  -3   5   2        157.09        139.36         4.09 o                         
  -2   5   2         73.61         79.19         2.78 o                         
  -1   5   2       1972.27       1938.60        16.11 o                         
   0   5   2        545.30        351.80         4.61 o                         
   1   5   2       2398.92       2707.44        21.55 o                         
   2   5   2       6043.44       6296.67        47.61 o                         
   3   5   2        415.91        488.24         6.35 o                         
   4   5   2        692.31        766.65         9.65 o                         
   5   5   2        349.30        404.96         7.32 o                         
   6   5   2       3241.65       3422.61        30.03 o                         
   7   5   2       1153.65       1175.76        18.46 o                         
   8   5   2        510.27        494.93        15.35 o                         
   9   5   2         80.78         76.40         9.58 o                         
  10   5   2          3.90         16.13        10.90 o                         
  -7   6   2         30.31         13.80         9.44 o                         
  -6   6   2        782.45        771.92        24.30 o                         
  -5   6   2          3.62          5.71         5.31 o                         
  -4   6   2        260.06        237.58         7.09 o                         
  -3   6   2        204.41        201.31         5.80 o                         
  -2   6   2        430.87        356.18         6.24 o                         
  -1   6   2       2806.03       2706.30        22.02 o                         
   0   6   2        533.59        506.97         5.95 o                         
   1   6   2       2737.27       2458.86        20.16 o                         
   2   6   2        457.57        608.37         6.44 o                         
   3   6   2        254.25        234.55         4.63 o                         
   4   6   2        134.21        143.84         4.50 o                         
   5   6   2       3442.93       3732.58        33.55 o                         
   6   6   2          9.40         20.98         3.84 o                         
   7   6   2        357.88        358.51        11.78 o                         
   8   6   2         14.51         18.36         7.32 o                         
   9   6   2         10.36          6.77         8.60 o                         
  10   6   2        121.69        124.11        13.46 o                         
  -7   7   2        395.72        375.05        39.03 o                         
  -6   7   2         49.75         42.57         9.32 o                         
  -5   7   2        229.56        239.77        10.49 o                         
  -4   7   2          4.98          1.21         5.78 o                         
  -3   7   2        913.19        845.06        15.78 o                         
  -2   7   2        408.77        369.50         8.31 o                         
  -1   7   2        244.68        214.54         5.14 o                         
   0   7   2       2871.61       2829.35        23.38 o                         
   1   7   2       1900.76       2100.70        18.82 o                         
   2   7   2        418.98        507.96         6.78 o                         
   3   7   2          1.29         10.84         2.46 o                         
   4   7   2       2929.33       2918.68        28.08 o                         
   5   7   2        829.90        794.32        11.35 o                         
   6   7   2         17.00          9.06         4.20 o                         
   7   7   2        243.42        236.39         8.59 o                         
   8   7   2        221.42        223.52        10.12 o                         
   9   7   2        672.17        696.40        19.81 o                         
  10   7   2          0.62        -11.44        11.44 o                         
  -6   8   2         68.83         53.30        12.03 o                         
  -5   8   2          1.46         -1.99         8.27 o                         
  -4   8   2        160.90        169.05         9.14 o                         
  -3   8   2        451.10        471.27        13.25 o                         
  -2   8   2        243.30        227.30         8.67 o                         
  -1   8   2       1549.77       1514.24        20.46 o                         
   0   8   2          4.83          6.36         3.12 o                         
   1   8   2          1.59          0.35         2.60 o                         
   2   8   2          2.85         -1.19         2.78 o                         
   3   8   2       1165.93       1028.14        10.59 o                         
   4   8   2       1041.17       1056.64        11.82 o                         
   5   8   2        285.23        286.91         7.46 o                         
   6   8   2        161.03        148.32         6.32 o                         
   7   8   2        481.16        494.49        13.93 o                         
   8   8   2         34.50         18.95         7.09 o                         
   9   8   2          9.61         15.47         9.19 o                         
  10   8   2        103.25         92.79        14.36 o                         
  -6   9   2         33.58         32.16        12.62 o                         
  -5   9   2        216.22        235.59        20.67 o                         
  -4   9   2        536.90        570.31        23.53 o                         
  -3   9   2        132.68        136.61        10.04 o                         
  -2   9   2        660.62        680.74        17.39 o                         
  -1   9   2         62.66         53.12         5.41 o                         
   0   9   2         11.45         14.39         3.74 o                         
   1   9   2        116.13        112.67         4.38 o                         
   2   9   2        722.89        693.18        10.10 o                         
   3   9   2       1783.69       1818.09        19.89 o                         
   4   9   2       1112.39       1147.16        15.79 o                         
   5   9   2        237.18        239.42         7.68 o                         
   6   9   2        102.88         94.85         6.74 o                         
   7   9   2        282.07        290.83        10.72 o                         
   8   9   2         76.29         61.08         8.56 o                         
   9   9   2        270.11        285.02        12.73 o                         
  -5  10   2        109.27        103.39        14.00 o                         
  -4  10   2        151.10        164.90        12.34 o                         
  -3  10   2        701.55        725.30        20.55 o                         
  -2  10   2        250.54        225.16        11.64 o                         
  -1  10   2         82.39         93.52         7.50 o                         
   0  10   2          4.74          2.61         4.96 o                         
   1  10   2       2062.41       2071.48        22.95 o                         
   2  10   2        875.32        850.79        12.01 o                         
   3  10   2        259.69        261.98         7.40 o                         
   4  10   2        259.05        252.07         7.95 o                         
   5  10   2          7.43          4.95         5.56 o                         
   6  10   2        627.18        634.74        20.31 o                         
   7  10   2          0.65         -6.89         6.89 o                         
   8  10   2        570.33        627.93        19.36 o                         
   9  10   2        306.03        292.86        15.73 o                         
  -4  11   2        409.61        402.58        20.56 o                         
  -3  11   2          1.74          5.53         9.57 o                         
  -2  11   2         64.68         70.17         9.91 o                         
  -1  11   2         58.30         51.39         8.81 o                         
   0  11   2        663.75        675.96        15.27 o                         
   1  11   2        596.44        581.89        11.91 o                         
   2  11   2        301.99        305.40         9.23 o                         
   3  11   2        187.03        178.15         7.48 o                         
   4  11   2          9.67         -2.74         5.13 o                         
   5  11   2        360.57        346.26        11.68 o                         
   6  11   2        144.18        134.46        10.44 o                         
   7  11   2        484.92        527.64        21.09 o                         
   8  11   2        112.67        133.37        13.03 o                         
   9  11   2          7.74        -15.01        15.01 o                         
  -3  12   2          1.86          3.82        10.31 o                         
  -2  12   2         19.08         13.65         9.88 o                         
  -1  12   2        298.70        296.22        14.42 o                         
   0  12   2        214.92        206.12         9.98 o                         
   1  12   2        164.22        155.89         8.85 o                         
   2  12   2        354.39        337.94        10.80 o                         
   3  12   2        177.64        177.79         8.98 o                         
   4  12   2        332.20        326.63        11.01 o                         
   5  12   2          1.64         -3.49         8.26 o                         
   6  12   2        579.64        628.60        20.24 o                         
   7  12   2         15.06         21.89         9.89 o                         
   8  12   2         66.60         72.96        15.06 o                         
  -2  13   2        296.28        318.53        18.33 o                         
  -1  13   2          5.01          1.68         9.87 o                         
   0  13   2        160.31        137.95         9.71 o                         
   1  13   2         42.57         33.56         8.63 o                         
   2  13   2          5.09         16.65         7.05 o                         
   3  13   2         68.47         73.48         8.95 o                         
   4  13   2          8.55         17.64         8.05 o                         
   5  13   2        226.93        241.40        13.53 o                         
   6  13   2          8.43          5.44         9.89 o                         
   7  13   2          0.20        -11.12        11.12 o                         
   0  14   2         16.72         27.02        23.47 o                         
   1  14   2         91.59         74.16        10.37 o                         
   2  14   2         70.20        105.44        14.01 o                         
   3  14   2          6.53         11.63         8.67 o                         
   4  14   2        304.21        331.30        14.97 o                         
   5  14   2         67.25         69.03        14.06 o                         
   6  14   2         34.20         20.78        13.97 o                         
   3  15   2         86.82        103.14        27.86 o                         
  -3 -14   3        214.53        220.79        18.76 o                         
  -2 -14   3         39.75         24.71        14.53 o                         
  -6 -13   3        170.74        141.27        25.91 o                         
  -5 -13   3          0.61         10.58         9.24 o                         
  -4 -13   3        472.56        478.74        16.11 o                         
  -3 -13   3        103.11         94.54         9.89 o                         
  -2 -13   3         30.74         15.86         9.62 o                         
  -1 -13   3         14.77         18.93         9.79 o                         
   0 -13   3         65.34         75.71        14.32 o                         
   1 -13   3        195.57        172.05        17.49 o                         
  -7 -12   3         86.75        107.99        13.44 o                         
  -6 -12   3        103.47         71.64        11.03 o                         
  -5 -12   3        298.20        329.80        13.57 o                         
  -4 -12   3        381.01        398.56        13.89 o                         
  -3 -12   3         42.54         46.07         9.40 o                         
  -2 -12   3         13.88         11.81         6.91 o                         
  -1 -12   3        433.38        435.27        15.91 o                         
   0 -12   3        930.52        909.67        21.07 o                         
   1 -12   3          0.97          8.30        12.70 o                         
   2 -12   3        144.21        149.91        19.20 o                         
  -7 -11   3         74.27         61.08        10.44 o                         
  -6 -11   3        364.93        365.93        15.92 o                         
  -5 -11   3         82.63         76.24         9.70 o                         
  -4 -11   3         25.71         18.35         7.44 o                         
  -3 -11   3         20.12          9.55         7.19 o                         
  -2 -11   3        834.08        838.16        15.53 o                         
  -1 -11   3        333.42        359.15         9.86 o                         
   0 -11   3         16.83         14.38         6.63 o                         
   1 -11   3        268.36        286.86        13.16 o                         
   2 -11   3         26.57         26.56        10.91 o                         
   3 -11   3         52.02         52.81        12.34 o                         
   4 -11   3         13.30          4.54        14.85 o                         
  -8 -10   3         32.84         36.86        11.45 o                         
  -7 -10   3        301.17        294.88        11.82 o                         
  -6 -10   3          3.24          2.07         6.91 o                         
  -5 -10   3          1.22         -6.53         6.53 o                         
  -4 -10   3          0.60          1.19         7.05 o                         
  -3 -10   3        338.93        316.98         9.39 o                         
  -2 -10   3       1866.42       1896.79        23.55 o                         
  -1 -10   3       1186.33       1169.82        16.32 o                         
   0 -10   3        416.66        416.15        11.19 o                         
   1 -10   3          7.65         13.70         6.17 o                         
   2 -10   3        452.04        433.38        17.78 o                         
   3 -10   3        124.65        126.11        11.88 o                         
   4 -10   3        422.21        431.40        21.92 o                         
   5 -10   3        217.76        217.16        27.52 o                         
  -8  -9   3        370.89        394.91        16.40 o                         
  -7  -9   3         13.84         23.65         7.32 o                         
  -6  -9   3        205.77        179.84         8.78 o                         
  -5  -9   3         18.79         13.31         5.80 o                         
  -4  -9   3        563.77        543.18        16.00 o                         
  -3  -9   3       1378.92       1351.06        16.75 o                         
  -2  -9   3        188.20        188.23         6.71 o                         
  -1  -9   3         16.18          6.29         4.35 o                         
   0  -9   3        158.82        154.38         6.38 o                         
   1  -9   3        299.74        293.92         8.83 o                         
   2  -9   3        122.41        113.81         7.72 o                         
   3  -9   3        467.54        486.83        23.41 o                         
   4  -9   3        316.50        300.24        18.17 o                         
   5  -9   3         54.95         41.03        10.72 o                         
  -9  -8   3        245.98        285.56        36.31 o                         
  -8  -8   3         99.32        101.56        10.07 o                         
  -7  -8   3          5.69          6.47         7.59 o                         
  -6  -8   3         40.50         41.45         5.93 o                         
  -5  -8   3        711.61        719.79        12.98 o                         
  -4  -8   3        183.26        172.92         6.88 o                         
  -3  -8   3         73.41         69.83         4.68 o                         
  -2  -8   3       1406.69       1404.92        16.48 o                         
  -1  -8   3        167.03        153.04         5.78 o                         
   0  -8   3       2990.27       3135.19        31.21 o                         
   1  -8   3        652.35        641.91        11.32 o                         
   2  -8   3       2326.07       2328.85        27.13 o                         
   3  -8   3        159.47        150.70         8.20 o                         
   4  -8   3          2.95          7.26         7.32 o                         
   5  -8   3         33.80         32.64         9.83 o                         
   6  -8   3         34.31         23.46        10.69 o                         
  -9  -7   3          3.27          0.63        12.65 o                         
  -8  -7   3         18.72         23.55         8.62 o                         
  -7  -7   3        344.03        286.50        11.63 o                         
  -6  -7   3        637.53        649.83        12.22 o                         
  -5  -7   3        997.19       1003.59        14.92 o                         
  -4  -7   3          4.93         11.36         3.86 o                         
  -3  -7   3        711.60        656.72         8.78 o                         
  -2  -7   3         70.93         71.69         3.63 o                         
  -1  -7   3        527.27        499.56         7.67 o                         
   0  -7   3         21.35         23.24         3.45 o                         
   1  -7   3        289.06        249.83         6.80 o                         
   2  -7   3        997.57        970.92        17.15 o                         
   3  -7   3          0.90         -5.23         5.23 o                         
   4  -7   3         15.62         12.54         6.03 o                         
   5  -7   3        147.31        148.21         9.89 o                         
   6  -7   3        308.28        322.23        15.18 o                         
   7  -7   3          0.66         -9.18         9.18 o                         
  -9  -6   3          0.35         -5.36        11.24 o                         
  -8  -6   3         58.37         66.78         9.80 o                         
  -7  -6   3        609.12        636.93        16.45 o                         
  -6  -6   3       3178.20       3334.25        33.51 o                         
  -5  -6   3        440.44        430.57         9.74 o                         
  -4  -6   3       1028.77       1033.49        13.14 o                         
  -3  -6   3        195.79        188.67         4.62 o                         
  -2  -6   3        229.47        178.61         5.15 o                         
  -1  -6   3        100.58         96.49         3.27 o                         
   0  -6   3       5706.21       6112.00        49.63 o                         
   1  -6   3       1012.75        962.04        11.50 o                         
   2  -6   3        213.67        221.85         6.74 o                         
   3  -6   3        319.47        299.82         8.98 o                         
   4  -6   3       1344.17       1346.55        20.17 o                         
   5  -6   3        259.59        267.17         9.46 o                         
   6  -6   3          3.31         10.11         7.23 o                         
   7  -6   3         86.03         83.93        10.38 o                         
  -9  -5   3         12.82          7.85        11.36 o                         
  -8  -5   3        285.96        318.78        13.98 o                         
  -7  -5   3        453.93        440.24        13.82 o                         
  -6  -5   3        323.68        352.29         8.96 o                         
  -5  -5   3        634.48        610.19         9.61 o                         
  -4  -5   3         65.29         56.10         3.33 o                         
  -3  -5   3       4032.23       4538.03        37.24 o                         
  -2  -5   3       1201.66       1399.67        14.32 o                         
  -1  -5   3       5666.08       5976.11        47.91 o                         
   0  -5   3       2053.45       2029.61        17.25 o                         
   1  -5   3        604.52        685.11         8.23 o                         
   2  -5   3         74.18         70.45         3.46 o                         
   3  -5   3         67.39         85.44         3.84 o                         
   4  -5   3       4175.43       4089.94        39.39 o                         
   5  -5   3          7.58          3.66         4.83 o                         
   6  -5   3        397.78        391.06        11.24 o                         
   7  -5   3        118.38        134.17         9.53 o                         
   8  -5   3          1.34         -4.46         9.84 o                         
  -9  -4   3         64.49         71.41        14.90 o                         
  -8  -4   3        684.47        706.60        18.31 o                         
  -7  -4   3         47.66         40.92         7.18 o                         
  -6  -4   3       3670.12       3846.34        39.82 o                         
  -5  -4   3         13.16         14.65         3.42 o                         
  -4  -4   3       1135.94       1145.63        13.73 o                         
  -3  -4   3         26.04         48.97         2.41 o                         
  -2  -4   3       9583.37      10632.07        83.14 o                         
  -1  -4   3       3195.54       3416.81        26.90 o                         
   0  -4   3       2351.88       2794.59        25.98 o                         
   1  -4   3        834.58        972.89        10.41 o                         
   2  -4   3       1424.41       1459.14        14.60 o                         
   3  -4   3       3130.07       3129.03        26.91 o                         
   4  -4   3         10.35         33.29         3.66 o                         
   5  -4   3       3161.54       3129.77        31.73 o                         
   6  -4   3        468.46        445.45        12.03 o                         
   7  -4   3        121.10        131.19         7.48 o                         
   8  -4   3         87.64         78.87         9.68 o                         
  -9  -3   3        187.94        186.96        16.50 o                         
  -8  -3   3         63.04         69.36        11.58 o                         
  -7  -3   3        157.08        175.04         9.47 o                         
  -6  -3   3         49.68         44.34         6.07 o                         
  -5  -3   3          7.93          1.78         3.26 o                         
  -4  -3   3         41.32         35.24         2.57 o                         
  -3  -3   3       3337.31       3277.18        27.29 o                         
  -2  -3   3       1127.97       1043.18         9.89 o                         
  -1  -3   3         89.97         70.64         2.09 o                         
   0  -3   3        832.12       1204.54        11.70 o                         
   1  -3   3         14.62         15.08         1.89 o                         
   2  -3   3       2819.06       2609.80        23.33 o                         
   3  -3   3          6.66         20.84         2.60 o                         
   4  -3   3       6511.92       6664.68        54.25 o                         
   5  -3   3        543.72        608.40         8.66 o                         
   6  -3   3        126.32        125.01         5.37 o                         
   7  -3   3          8.10          8.11         5.03 o                         
   8  -3   3        418.74        458.80        11.95 o                         
   9  -3   3        425.20        439.66        23.69 o                         
  -9  -2   3         59.41         68.35        11.25 o                         
  -8  -2   3        334.82        324.05        17.20 o                         
  -7  -2   3         70.15         65.24         7.51 o                         
  -6  -2   3        638.75        659.44        14.23 o                         
  -5  -2   3        236.68        234.12         6.47 o                         
  -4  -2   3       5189.98       5173.76        44.15 o                         
  -3  -2   3       1310.84       1248.23        11.66 o                         
  -2  -2   3        328.06        341.18         4.26 o                         
  -1  -2   3        473.24        534.17         5.44 o                         
   0  -2   3       1893.29       2231.54        19.52 o                         
   1  -2   3       5730.69       6326.83        47.74 o                         
   2  -2   3          1.81         17.42         1.72 o                         
   3  -2   3       3206.62       3240.48        28.53 o                         
   4  -2   3         83.27         84.77         4.47 o                         
   5  -2   3         97.30         94.64         4.10 o                         
   6  -2   3        643.28        639.30         9.88 o                         
   7  -2   3        926.62        886.39        12.70 o                         
   8  -2   3        575.75        539.34        14.51 o                         
   9  -2   3         15.34         10.62         8.74 o                         
  -9  -1   3        174.67        177.18        13.18 o                         
  -8  -1   3          8.51          0.92        11.68 o                         
  -7  -1   3        146.73        136.23         8.68 o                         
  -6  -1   3         19.17         16.48         5.65 o                         
  -5  -1   3       1170.43       1089.93        13.05 o                         
  -4  -1   3       1931.10       1848.43        18.57 o                         
  -3  -1   3        312.50        277.79         4.71 o                         
  -2  -1   3        694.82        775.53         7.04 o                         
  -1  -1   3       2938.56       3368.70        28.27 o                         
   0  -1   3       5076.31       5540.46        43.45 o                         
   1  -1   3          8.46         33.83         2.43 o                         
   2  -1   3        875.62        637.56         7.74 o                         
   3  -1   3       1338.34       1425.48        13.83 o                         
   4  -1   3        142.81        130.18         3.71 o                         
   5  -1   3       1597.92       1599.47        15.31 o                         
   6  -1   3       1675.54       1641.45        20.66 o                         
   7  -1   3        171.26        164.79         6.30 o                         
   8  -1   3          6.00          7.26         6.88 o                         
   9  -1   3        139.87        140.16         9.99 o                         
  -9   0   3         15.10          8.71        12.72 o                         
  -8   0   3        221.39        215.41        12.42 o                         
  -7   0   3         62.29         66.32         7.51 o                         
  -6   0   3       1696.02       1715.49        22.63 o                         
  -5   0   3        516.67        431.64         9.64 o                         
  -4   0   3        406.08        396.79         6.40 o                         
  -3   0   3          3.67          2.82         1.67 o                         
  -2   0   3        871.51        838.68         8.23 o                         
  -1   0   3       2821.78       2476.74        19.06 o                         
   0   0   3         14.08         44.14         2.05 o                         
   1   0   3       9430.89      11506.12        88.82 o                         
   2   0   3       1709.98       1974.97        17.97 o                         
   3   0   3        267.52        265.09         5.04 o                         
   4   0   3         20.97         12.76         2.41 o                         
   5   0   3       1506.18       1512.45        15.10 o                         
   6   0   3       2107.73       2056.34        20.06 o                         
   7   0   3         16.52         11.84         4.51 o                         
   8   0   3         25.34         23.72         7.46 o                         
   9   0   3        118.54        121.98         9.62 o                         
  10   0   3        242.91        238.78        16.65 o                         
  -9   1   3        469.54        464.29        20.20 o                         
  -8   1   3         26.00         24.45         9.20 o                         
  -7   1   3       1057.20       1003.92        17.94 o                         
  -6   1   3        596.29        552.41        11.46 o                         
  -5   1   3         77.42         67.35         4.02 o                         
  -4   1   3        139.37        153.24         4.47 o                         
  -3   1   3        159.24        147.11         3.76 o                         
  -2   1   3       7155.75       7043.25        57.73 o                         
  -1   1   3          9.99         24.50         1.22 o                         
   0   1   3      10093.85      10466.33        87.38 o                         
   1   1   3       1455.05       1584.69        18.97 o                         
   2   1   3         63.97         54.13         2.47 o                         
   3   1   3        372.42        387.34         4.62 o                         
   4   1   3        493.83        410.45         7.97 o                         
   5   1   3       3252.77       3251.51        29.44 o                         
   6   1   3        212.77        197.16         5.84 o                         
   7   1   3        123.22        119.16         6.64 o                         
   8   1   3        200.49        192.62         9.48 o                         
   9   1   3         11.80          5.18         9.41 o                         
  10   1   3        142.76        160.26        15.52 o                         
  -9   2   3         58.57         76.39        15.17 o                         
  -8   2   3        591.72        626.90        21.38 o                         
  -7   2   3        122.41        130.25         9.13 o                         
  -6   2   3          6.46         -3.26         4.11 o                         
  -5   2   3          6.26          5.63         2.95 o                         
  -4   2   3        390.34        351.17         6.81 o                         
  -3   2   3       2356.77       2001.00        18.49 o                         
  -2   2   3          0.16         22.49         2.03 o                         
  -1   2   3       4306.56       3974.71        34.77 o                         
   0   2   3        650.16        636.34         7.40 o                         
   1   2   3          5.25         10.70         1.19 o                         
   2   2   3       2944.64       3224.04        27.14 o                         
   3   2   3       2163.57       2172.93        16.85 o                         
   4   2   3       4282.17       4319.88        37.02 o                         
   5   2   3         13.60         17.49         2.99 o                         
   6   2   3        345.42        355.84         8.27 o                         
   7   2   3         54.32         47.38         5.71 o                         
   8   2   3        504.10        517.23        14.45 o                         
   9   2   3         57.53         65.49        10.43 o                         
  10   2   3         56.64         84.70        13.93 o                         
  -8   3   3        133.21        155.14        11.80 o                         
  -7   3   3          1.66          8.72         6.76 o                         
  -6   3   3        144.58        109.01         5.90 o                         
  -5   3   3        823.08        736.45        10.11 o                         
  -4   3   3       1544.78       1467.75        14.82 o                         
  -3   3   3         10.50         16.39         2.35 o                         
  -2   3   3       6577.16       6601.94        54.76 o                         
  -1   3   3       1399.13       1378.68        13.28 o                         
   0   3   3        491.24        499.82         5.71 o                         
   1   3   3       2463.99       3299.35        30.81 o                         
   2   3   3       5721.34       6189.28        53.77 o                         
   3   3   3       6252.59       6394.80        48.34 o                         
   4   3   3        272.45        374.91         5.37 o                         
   5   3   3        849.40        838.11        10.20 o                         
   6   3   3         22.67         28.09         4.30 o                         
   7   3   3       1065.18       1117.33        16.85 o                         
   8   3   3         41.47         42.27         7.10 o                         
   9   3   3        302.71        327.13        13.54 o                         
  10   3   3        258.84        276.51        17.50 o                         
  -8   4   3        228.22        226.63        12.20 o                         
  -7   4   3         34.83         33.71         9.06 o                         
  -6   4   3        139.82        131.78         7.11 o                         
  -5   4   3        255.21        260.55         7.04 o                         
  -4   4   3          0.90         -0.50         2.71 o                         
  -3   4   3       1500.92       1370.83        13.87 o                         
  -2   4   3        112.81        191.44         4.75 o                         
  -1   4   3        442.63        597.28         6.94 o                         
   0   4   3       1521.18       1543.76        14.15 o                         
   1   4   3       1419.14       1273.88        11.85 o                         
   2   4   3       1528.86       1095.15        10.59 o                         
   3   4   3        468.08        508.15         6.40 o                         
   4   4   3       2491.37       2795.55        25.06 o                         
   5   4   3        663.80        702.81         8.87 o                         
   6   4   3        506.22        493.54         9.45 o                         
   7   4   3        258.25        257.35         9.08 o                         
   8   4   3        294.27        311.14        11.61 o                         
   9   4   3        395.31        396.59        16.03 o                         
  10   4   3         54.23         52.55        11.88 o                         
  -8   5   3         53.59         36.48        11.70 o                         
  -7   5   3         11.23          3.09         7.35 o                         
  -6   5   3        856.22        872.84        15.45 o                         
  -5   5   3          7.36         13.49         4.46 o                         
  -4   5   3       1154.56       1068.39        14.71 o                         
  -3   5   3        747.65        724.95         9.25 o                         
  -2   5   3        188.75        195.09         4.09 o                         
  -1   5   3       2359.36       2470.37        22.12 o                         
   0   5   3       3222.27       3361.58        30.77 o                         
   1   5   3       1883.16       1520.13        13.52 o                         
   2   5   3        165.93        181.27         4.83 o                         
   3   5   3        764.77        725.06         8.24 o                         
   4   5   3        139.58        151.93         4.20 o                         
   5   5   3        114.96         75.15         3.73 o                         
   6   5   3        985.88       1004.66        12.10 o                         
   7   5   3        839.47        807.37        16.85 o                         
   8   5   3         99.14        116.31         9.66 o                         
   9   5   3         10.76         18.33         8.54 o                         
  10   5   3          0.24         -1.87        10.46 o                         
  -7   6   3        231.55        222.31        13.51 o                         
  -6   6   3          0.24         -7.50         7.50 o                         
  -5   6   3        961.16        963.25        18.35 o                         
  -4   6   3        153.29        144.50         6.44 o                         
  -3   6   3         17.97         19.30         3.71 o                         
  -2   6   3        470.06        468.56         6.91 o                         
  -1   6   3       1322.28       1161.63        13.39 o                         
   0   6   3       3746.87       3575.54        31.41 o                         
   1   6   3       1295.78       1583.34        14.46 o                         
   2   6   3       1777.55       2453.27        20.87 o                         
   3   6   3         72.65         94.62         3.45 o                         
   4   6   3       2319.19       2307.10        21.28 o                         
   5   6   3        124.84        108.40         4.46 o                         
   6   6   3       1617.11       1709.12        17.54 o                         
   7   6   3        956.99        952.92        14.84 o                         
   8   6   3         42.29         34.90         7.52 o                         
   9   6   3         58.53         37.79         9.18 o                         
  10   6   3          2.24        -10.36        10.36 o                         
  -7   7   3          3.52         -8.46        10.07 o                         
  -6   7   3        488.41        483.59        17.12 o                         
  -5   7   3          6.14         -1.28         7.53 o                         
  -4   7   3          1.65         -4.35         5.63 o                         
  -3   7   3        350.52        271.59         9.68 o                         
  -2   7   3        425.07        384.88         9.35 o                         
  -1   7   3       4390.47       4518.84        44.51 o                         
   0   7   3         10.82          6.01         2.82 o                         
   1   7   3        717.12        665.72         8.18 o                         
   2   7   3        377.57        383.18         8.56 o                         
   3   7   3       2496.69       2564.76        23.39 o                         
   4   7   3        476.50        490.60         8.52 o                         
   5   7   3        717.59        661.10        10.39 o                         
   6   7   3        391.64        361.92         8.19 o                         
   7   7   3         22.25         30.43         5.90 o                         
   8   7   3        588.45        580.23        15.54 o                         
   9   7   3        106.23        116.23        10.55 o                         
  10   7   3        344.97        348.07        16.35 o                         
  -6   8   3         28.52         32.10        11.38 o                         
  -5   8   3          7.10          3.32         8.39 o                         
  -4   8   3        200.89        175.89         9.41 o                         
  -3   8   3        507.37        485.07        13.44 o                         
  -2   8   3       1386.39       1319.36        20.40 o                         
  -1   8   3         80.08         80.62         5.42 o                         
   0   8   3        630.47        619.29         8.58 o                         
   1   8   3          6.69          2.37         2.84 o                         
   2   8   3       1448.04       1530.13        19.29 o                         
   3   8   3         25.33         18.23         3.68 o                         
   4   8   3        945.84        863.87        11.65 o                         
   5   8   3        328.65        307.75         7.79 o                         
   6   8   3         84.15         87.15         5.18 o                         
   7   8   3         14.61          8.24         5.04 o                         
   8   8   3        312.57        297.95        10.43 o                         
   9   8   3       1025.67       1088.74        26.06 o                         
  10   8   3          8.94         -6.73        11.12 o                         
  -6   9   3         63.79         66.44        13.32 o                         
  -5   9   3         49.31         58.74        12.01 o                         
  -4   9   3        330.95        336.00        13.90 o                         
  -3   9   3        535.25        559.22        15.02 o                         
  -2   9   3          6.69         10.22         5.93 o                         
  -1   9   3         23.26         44.90         5.44 o                         
   0   9   3         10.60          9.30         3.72 o                         
   1   9   3        637.09        602.09        11.67 o                         
   2   9   3       1252.92       1287.33        14.59 o                         
   3   9   3        879.69        879.22        12.29 o                         
   4   9   3       1406.90       1390.40        19.23 o                         
   5   9   3          2.45         -1.33         4.60 o                         
   6   9   3         96.51        102.98         6.38 o                         
   7   9   3         15.53         27.14         6.18 o                         
   8   9   3        360.69        378.09        13.24 o                         
   9   9   3          2.36          8.53        10.13 o                         
  -5  10   3         43.59         65.27        12.96 o                         
  -4  10   3        618.09        713.92        25.01 o                         
  -3  10   3         41.56         51.15         9.28 o                         
  -2  10   3        354.24        341.75        13.51 o                         
  -1  10   3        394.03        393.62        12.68 o                         
   0  10   3        750.52        717.04        14.86 o                         
   1  10   3        126.58        112.27         6.21 o                         
   2  10   3        724.47        707.66        11.81 o                         
   3  10   3        963.18        970.27        13.64 o                         
   4  10   3         26.29         29.84         7.47 o                         
   5  10   3         11.52          3.58         6.08 o                         
   6  10   3        103.19         96.18         9.18 o                         
   7  10   3        432.38        460.57        15.62 o                         
   8  10   3         42.76         25.99         9.53 o                         
   9  10   3        113.59        120.54        12.93 o                         
  -4  11   3          3.07        -11.21        11.21 o                         
  -3  11   3         38.95         45.16        10.25 o                         
  -2  11   3          9.24         -7.50         8.47 o                         
  -1  11   3         58.82         73.08         9.16 o                         
   0  11   3         12.18         19.41         6.02 o                         
   1  11   3        428.86        427.79        11.06 o                         
   2  11   3        691.66        718.11        15.13 o                         
   3  11   3         26.06         28.32         5.54 o                         
   4  11   3         47.96         31.21         6.33 o                         
   5  11   3         23.75         17.68         6.83 o                         
   6  11   3       1148.79       1187.97        32.05 o                         
   7  11   3         58.44         43.61         9.04 o                         
   8  11   3         79.90        102.57        12.54 o                         
   9  11   3         46.43         27.32        15.94 o                         
  -3  12   3         13.05          9.32        10.62 o                         
  -2  12   3        208.40        230.20        14.77 o                         
  -1  12   3        145.94        140.48        11.42 o                         
   0  12   3        431.77        455.29        13.54 o                         
   1  12   3        385.80        366.98        11.65 o                         
   2  12   3         16.85          4.09         5.81 o                         
   3  12   3          0.35         -2.78         6.26 o                         
   4  12   3         44.89         41.97         7.29 o                         
   5  12   3        713.64        774.11        18.54 o                         
   6  12   3         59.15         44.89         9.73 o                         
   7  12   3        314.68        296.07        13.27 o                         
   8  12   3          5.50        -10.03        12.91 o                         
  -2  13   3        114.47        130.13        13.12 o                         
  -1  13   3          6.17         14.20        10.09 o                         
   0  13   3         95.53         98.88         9.87 o                         
   1  13   3          5.93         -2.89         7.87 o                         
   2  13   3         11.46          0.45         7.00 o                         
   3  13   3         11.24          3.02         7.50 o                         
   4  13   3        700.56        763.69        22.90 o                         
   5  13   3         38.48         33.51         9.15 o                         
   6  13   3        160.49        147.55        12.11 o                         
   7  13   3         18.06          1.09        11.47 o                         
   0  14   3         74.32         77.43        14.79 o                         
   1  14   3         14.90          0.94         8.95 o                         
   2  14   3         15.02         20.78         9.87 o                         
   3  14   3        381.37        425.65        14.59 o                         
   4  14   3         42.92         41.68        10.07 o                         
   5  14   3         93.90         79.90        14.80 o                         
   6  14   3         92.51         94.82        15.31 o                         
   3  15   3         72.32         71.02        14.91 o                         
   4  15   3        141.11        148.16        17.34 o                         
  -5 -13   4        372.73        404.28        18.28 o                         
  -4 -13   4         11.95         22.03         9.26 o                         
  -3 -13   4        855.26        805.95        29.18 o                         
  -2 -13   4          2.01         -3.79        11.14 o                         
  -1 -13   4         71.26         98.39        14.76 o                         
   0 -13   4        260.24        256.80        18.32 o                         
  -6 -12   4        125.78        139.52        13.67 o                         
  -5 -12   4          1.44         -1.10         8.71 o                         
  -4 -12   4        184.97        199.55        11.45 o                         
  -3 -12   4        304.43        276.76        14.08 o                         
  -2 -12   4        181.60        199.01        10.14 o                         
  -1 -12   4         69.66         84.33         9.21 o                         
   0 -12   4        248.25        247.48        13.68 o                         
   1 -12   4        437.90        471.06        20.26 o                         
   2 -12   4          0.91         11.74        13.82 o                         
  -7 -11   4        415.19        400.61        22.44 o                         
  -6 -11   4         12.72         11.91         9.66 o                         
  -5 -11   4         50.64         41.16         9.39 o                         
  -4 -11   4          2.83         13.10         7.76 o                         
  -3 -11   4         21.99          6.10         7.44 o                         
  -2 -11   4        114.17        114.20         8.16 o                         
  -1 -11   4        601.75        575.50        13.85 o                         
   0 -11   4        495.62        544.35        16.25 o                         
   1 -11   4         52.79         44.60         9.46 o                         
   2 -11   4          4.49          0.13        10.74 o                         
   3 -11   4          1.29         15.07        13.82 o                         
  -8 -10   4        274.29        276.18        24.43 o                         
  -7 -10   4         32.47          9.60         9.28 o                         
  -6 -10   4        224.04        188.72        11.63 o                         
  -5 -10   4         62.97         47.35         7.88 o                         
  -4 -10   4        233.30        226.80        11.42 o                         
  -3 -10   4        259.63        252.54        10.45 o                         
  -2 -10   4         62.36         71.20         6.41 o                         
  -1 -10   4       1101.58       1095.27        16.20 o                         
   0 -10   4         15.54         16.93         5.83 o                         
   1 -10   4         61.19         52.54         7.07 o                         
   2 -10   4          1.64         -5.47        11.21 o                         
   3 -10   4        369.82        386.90        16.27 o                         
   4 -10   4        139.25        129.57        12.75 o                         
  -8  -9   4          2.10         -1.34        11.25 o                         
  -7  -9   4        147.12        140.51         9.85 o                         
  -6  -9   4          4.03          3.91         6.63 o                         
  -5  -9   4        779.84        806.08        15.89 o                         
  -4  -9   4         86.22         90.97         6.43 o                         
  -3  -9   4        314.41        321.87         9.84 o                         
  -2  -9   4        577.20        564.10        11.08 o                         
  -1  -9   4         84.41         85.02         5.66 o                         
   0  -9   4         45.37         39.43         5.09 o                         
   1  -9   4          3.35          4.25         4.85 o                         
   2  -9   4        674.40        688.76        15.76 o                         
   3  -9   4        192.40        199.34        10.95 o                         
   4  -9   4        203.75        229.51        13.79 o                         
   5  -9   4        105.04        108.73        12.47 o                         
  -9  -8   4          0.31         -4.47        17.70 o                         
  -8  -8   4        260.04        267.53        15.22 o                         
  -7  -8   4         31.05         22.55         7.48 o                         
  -6  -8   4         94.57         99.37         7.23 o                         
  -5  -8   4        343.64        338.29         9.47 o                         
  -4  -8   4        983.64        966.73        15.02 o                         
  -3  -8   4       2098.24       2114.46        22.78 o                         
  -2  -8   4          7.99          1.57         4.12 o                         
  -1  -8   4          0.08         -3.83         3.83 o                         
   0  -8   4         11.05         16.70         4.05 o                         
   1  -8   4       2634.51       2672.18        28.20 o                         
   2  -8   4        529.21        500.52        11.96 o                         
   3  -8   4        641.64        653.74        15.42 o                         
   4  -8   4        169.84        168.75        10.36 o                         
   5  -8   4         54.50         61.84        10.64 o                         
   6  -8   4        199.16        193.12        13.99 o                         
  -9  -7   4        187.06        207.06        22.62 o                         
  -8  -7   4         17.00         14.07         9.51 o                         
  -7  -7   4        366.84        353.34        12.80 o                         
  -6  -7   4        140.32        123.03         7.00 o                         
  -5  -7   4        380.14        393.77        10.28 o                         
  -4  -7   4        277.80        243.87         6.94 o                         
  -3  -7   4        336.01        385.13         7.23 o                         
  -2  -7   4        216.16        229.38         5.77 o                         
  -1  -7   4         39.69         43.23         3.60 o                         
   0  -7   4       1828.54       1794.93        19.82 o                         
   1  -7   4         26.27         31.95         3.93 o                         
   2  -7   4        881.47        829.93        13.72 o                         
   3  -7   4        318.35        309.65        10.09 o                         
   4  -7   4         11.67         15.94         6.30 o                         
   5  -7   4        126.11        137.05        11.40 o                         
   6  -7   4         37.32         32.08        10.10 o                         
   7  -7   4        770.76        835.10        28.42 o                         
  -9  -6   4          2.11          6.82        14.24 o                         
  -8  -6   4        356.37        342.02        16.75 o                         
  -7  -6   4        171.47        168.75        10.49 o                         
  -6  -6   4       1340.98       1365.11        21.71 o                         
  -5  -6   4       1335.01       1334.44        17.54 o                         
  -4  -6   4         17.48         17.46         3.89 o                         
  -3  -6   4         14.28         12.10         2.87 o                         
  -2  -6   4        159.39        179.53         4.83 o                         
  -1  -6   4       3136.57       3085.94        26.53 o                         
   0  -6   4        556.79        489.81         7.51 o                         
   1  -6   4        637.88        578.94         9.84 o                         
   2  -6   4         37.90         31.08         4.31 o                         
   3  -6   4        943.07        899.32        15.62 o                         
   4  -6   4        443.95        451.09        17.53 o                         
   5  -6   4         18.77         21.43         6.16 o                         
   6  -6   4        542.40        544.29        15.82 o                         
   7  -6   4         16.31         27.26         9.45 o                         
  -9  -5   4          5.39         -0.90        11.53 o                         
  -8  -5   4         38.63         50.23        14.78 o                         
  -7  -5   4        568.82        620.71        17.53 o                         
  -6  -5   4        389.38        420.02        11.11 o                         
  -5  -5   4         11.32         11.53         3.74 o                         
  -4  -5   4         26.92         40.23         3.30 o                         
  -3  -5   4       1006.85       1160.55        11.36 o                         
  -2  -5   4        443.96        303.57         5.38 o                         
  -1  -5   4       3665.69       4219.22        34.77 o                         
   0  -5   4       2587.83       2621.29        23.91 o                         
   1  -5   4        175.79        120.25         4.00 o                         
   2  -5   4        437.34        440.93         8.58 o                         
   3  -5   4         73.92         68.15         4.71 o                         
   4  -5   4        652.40        625.19        12.23 o                         
   5  -5   4       1230.24       1192.08        19.60 o                         
   6  -5   4         38.62         35.85         7.27 o                         
   7  -5   4        117.42        114.40         9.31 o                         
   8  -5   4         13.35         11.06        10.34 o                         
  -9  -4   4        198.63        188.27        16.48 o                         
  -8  -4   4        198.91        220.44        13.05 o                         
  -7  -4   4        438.54        468.50        14.51 o                         
  -6  -4   4        325.96        319.56        10.63 o                         
  -5  -4   4          0.13         -3.32         3.32 o                         
  -4  -4   4         13.20          7.84         2.80 o                         
  -3  -4   4       3400.76       3422.14        28.88 o                         
  -2  -4   4        140.65         94.23         2.95 o                         
  -1  -4   4       1917.76       1996.98        16.83 o                         
   0  -4   4       2308.99       2576.17        24.48 o                         
   1  -4   4         96.93         76.04         3.21 o                         
   2  -4   4        544.51        477.30         7.93 o                         
   3  -4   4        102.00         99.15         3.93 o                         
   4  -4   4        140.00        116.90         5.16 o                         
   5  -4   4       1112.02       1085.50        15.17 o                         
   6  -4   4          7.56          5.09         4.98 o                         
   7  -4   4        138.03        125.37         9.72 o                         
   8  -4   4         93.02         97.46        10.38 o                         
  -9  -3   4         14.02         20.67        10.34 o                         
  -8  -3   4        486.61        527.83        18.20 o                         
  -7  -3   4         31.86         22.72         7.00 o                         
  -6  -3   4          1.71          5.34         5.07 o                         
  -5  -3   4        264.69        250.40         6.58 o                         
  -4  -3   4       1937.21       1789.87        16.65 o                         
  -3  -3   4        814.30        749.37         8.47 o                         
  -2  -3   4       2411.35       2429.83        19.73 o                         
  -1  -3   4       1584.68       1651.63        14.56 o                         
   0  -3   4       1751.31       2544.90        23.92 o                         
   1  -3   4       9263.10      12110.49        99.11 o                         
   2  -3   4        472.41        466.63         7.76 o                         
   3  -3   4       4025.69       4035.71        35.38 o                         
   4  -3   4          6.97          7.71         3.15 o                         
   5  -3   4        491.17        506.06         9.46 o                         
   6  -3   4        198.78        205.96         7.48 o                         
   7  -3   4        204.33        186.70         9.28 o                         
   8  -3   4         70.59         57.97         9.06 o                         
   9  -3   4        128.24        131.42        19.03 o                         
  -9  -2   4        614.15        692.09        39.05 o                         
  -8  -2   4         51.19         41.23         9.73 o                         
  -7  -2   4         13.69         13.72         8.55 o                         
  -6  -2   4          7.40         19.53         5.84 o                         
  -5  -2   4       1740.78       1688.30        19.68 o                         
  -4  -2   4       1522.78       1491.95        14.17 o                         
  -3  -2   4       2074.46       1994.80        16.81 o                         
  -1  -2   4        669.38        715.58         7.01 o                         
   0  -2   4       3380.75       3916.33        33.05 o                         
   1  -2   4         40.32        102.32         4.80 o                         
   2  -2   4      11075.53      13328.54       122.49 o                         
   3  -2   4        902.05        971.72        11.17 o                         
   4  -2   4         57.85         57.96         3.97 o                         
   5  -2   4        831.62        839.15        10.26 o                         
   6  -2   4         22.32         25.86         4.49 o                         
   7  -2   4       1650.34       1597.04        21.68 o                         
   8  -2   4         33.48         27.07         6.96 o                         
   9  -2   4        309.01        300.25        13.90 o                         
  -9  -1   4         63.80         57.56        11.22 o                         
  -8  -1   4         36.94         31.58         9.41 o                         
  -7  -1   4          5.46         -7.16         7.28 o                         
  -6  -1   4        656.80        631.60        14.42 o                         
  -5  -1   4       2344.56       2285.00        24.88 o                         
  -4  -1   4       1945.18       1896.12        19.33 o                         
  -3  -1   4       2313.46       2381.98        22.51 o                         
  -2  -1   4        188.59        181.93         3.40 o                         
  -1  -1   4       2791.24       2962.85        24.10 o                         
   0  -1   4        806.15        879.82         8.77 o                         
   1  -1   4      15585.83      18744.53       159.88 o                         
   2  -1   4         40.47         86.52         2.70 o                         
   4  -1   4         67.66         70.81         3.50 o                         
   5  -1   4       3612.70       3757.60        32.31 o                         
   6  -1   4       2051.92       2048.77        20.30 o                         
   7  -1   4        980.27        992.92        14.92 o                         
   8  -1   4        407.68        361.87        12.90 o                         
   9  -1   4          2.54          6.66         8.56 o                         
  -9   0   4          1.04         -5.22        10.46 o                         
  -8   0   4          5.77         -1.68         8.92 o                         
  -7   0   4        765.96        795.46        19.92 o                         
  -6   0   4        281.99        252.88         9.43 o                         
  -5   0   4        651.54        626.12        10.58 o                         
  -4   0   4       1049.27        891.57        11.31 o                         
  -3   0   4          7.69          7.95         2.21 o                         
  -2   0   4       2132.67       2084.42        16.12 o                         
  -1   0   4        664.40        718.34         7.38 o                         
   0   0   4       3074.06       2714.07        23.13 o                         
   1   0   4       1265.74       1449.58        12.55 o                         
   2   0   4       2498.15       3050.32        23.87 o                         
   3   0   4         75.99         88.08         3.26 o                         
   4   0   4       1195.96       1245.50        12.39 o                         
   5   0   4       4442.09       4541.94        39.94 o                         
   6   0   4        593.31        570.45         9.85 o                         
   7   0   4        879.52        845.94        14.82 o                         
   8   0   4         51.74         49.34         7.44 o                         
   9   0   4        412.17        420.99        14.78 o                         
  -9   1   4          2.15         -9.21        13.49 o                         
  -8   1   4        633.92        723.65        21.59 o                         
  -7   1   4         82.57         69.71         7.98 o                         
  -6   1   4        482.01        474.58        11.99 o                         
  -5   1   4        584.18        570.98        11.06 o                         
  -4   1   4         50.94         37.66         3.34 o                         
  -3   1   4       2052.08       1996.43        18.96 o                         
  -2   1   4        211.67        192.48         3.57 o                         
  -1   1   4      10605.08      10589.92        86.01 o                         
   0   1   4       1701.15       1858.72        16.99 o                         
   1   1   4        137.84        104.26         2.61 o                         
   2   1   4        166.87        199.54         3.69 o                         
   3   1   4       2306.35       2334.13        18.86 o                         
   4   1   4        219.32        126.98         4.08 o                         
   5   1   4        225.16        203.72         6.59 o                         
   6   1   4       2062.25       2034.49        20.75 o                         
   7   1   4         92.06        100.85         6.01 o                         
   8   1   4        193.55        198.54        10.28 o                         
   9   1   4        235.26        208.82        11.68 o                         
  10   1   4        370.62        392.83        19.08 o                         
  -9   2   4         98.84        104.72        16.95 o                         
  -8   2   4        254.17        236.01        13.50 o                         
  -7   2   4        548.50        532.57        21.53 o                         
  -6   2   4        443.53        423.34        10.78 o                         
  -5   2   4        188.29        176.96         6.09 o                         
  -4   2   4        676.40        629.18         9.43 o                         
  -3   2   4        151.10        147.32         3.97 o                         
  -2   2   4       6006.55       5636.89        44.62 o                         
  -1   2   4        446.47        408.56         4.37 o                         
   0   2   4         40.11         82.96         2.18 o                         
   1   2   4        956.26       1089.30         9.20 o                         
   2   2   4       2519.06       2627.86        22.64 o                         
   3   2   4       4603.28       4773.45        36.70 o                         
   4   2   4        382.26        385.86         5.94 o                         
   5   2   4       2135.73       2113.62        20.33 o                         
   6   2   4          5.99          6.59         3.63 o                         
   7   2   4        408.27        389.58        12.43 o                         
   8   2   4         36.91         33.48         7.74 o                         
   9   2   4        633.91        639.79        20.08 o                         
  10   2   4         20.31         28.80        12.64 o                         
  -8   3   4        217.95        215.76        13.28 o                         
  -7   3   4         15.50         38.16         8.71 o                         
  -6   3   4         12.78         15.59         6.22 o                         
  -5   3   4        133.39        140.13         5.72 o                         
  -4   3   4        180.09        171.68         5.01 o                         
  -3   3   4       5476.28       5352.80        47.80 o                         
  -2   3   4        218.09        223.19         4.73 o                         
  -1   3   4       1498.43       1493.56        13.64 o                         
   0   3   4        151.17        151.55         4.18 o                         
   1   3   4        632.04        481.12         5.55 o                         
   2   3   4       4725.36       4884.51        40.76 o                         
   3   3   4        589.53        547.57         6.81 o                         
   4   3   4       3177.09       3162.83        24.38 o                         
   5   3   4        600.74        581.07         8.06 o                         
   6   3   4          6.05          5.96         3.85 o                         
   7   3   4         47.99         41.36         6.30 o                         
   8   3   4        855.14        834.99        17.01 o                         
   9   3   4        159.76        181.34        12.43 o                         
  10   3   4          0.92          2.53        12.33 o                         
  -8   4   4         11.60         23.78        10.09 o                         
  -7   4   4          3.72         -1.96         6.98 o                         
  -6   4   4        503.68        470.82        14.21 o                         
  -5   4   4         97.28         88.95         5.66 o                         
  -4   4   4       1627.06       1491.45        15.81 o                         
  -3   4   4        199.01        174.52         4.95 o                         
  -2   4   4         75.41         43.51         3.51 o                         
  -1   4   4         23.72         23.94         1.94 o                         
   0   4   4       1658.25       1511.24        14.86 o                         
   1   4   4       2930.76       2685.05        24.57 o                         
   2   4   4        103.98         63.84         2.55 o                         
   3   4   4       6381.17       6773.98        56.31 o                         
   4   4   4         12.76         13.91         2.51 o                         
   5   4   4         32.08         30.57         3.54 o                         
   6   4   4          3.70         10.94         3.99 o                         
   7   4   4       2031.26       2069.48        23.51 o                         
   8   4   4        581.55        561.77        22.91 o                         
   9   4   4         42.75         38.98         9.76 o                         
  10   4   4         33.15         37.86        11.52 o                         
  -8   5   4        104.79        112.94        12.95 o                         
  -7   5   4         86.35         78.11         9.38 o                         
  -6   5   4         71.49         79.78         8.52 o                         
  -5   5   4        227.38        282.83         8.96 o                         
  -4   5   4        363.53        338.69         8.64 o                         
  -3   5   4        265.36        228.45         6.36 o                         
  -2   5   4         49.46         51.15         3.06 o                         
  -1   5   4       2662.19       2653.42        23.71 o                         
   0   5   4       4319.89       4276.10        36.31 o                         
   1   5   4        162.60        117.59         4.56 o                         
   2   5   4       2304.99       2093.84        18.93 o                         
   3   5   4        120.24        171.01         6.84 o                         
   4   5   4        251.78        229.10         4.91 o                         
   5   5   4        622.26        707.71         9.26 o                         
   6   5   4        806.36        770.46        10.51 o                         
   7   5   4        792.54        775.30        14.81 o                         
   8   5   4        291.34        280.51        10.86 o                         
   9   5   4         37.12         27.36         8.80 o                         
  10   5   4         38.68         27.92        12.04 o                         
  -7   6   4         28.32         26.89        10.12 o                         
  -6   6   4       1050.93       1061.21        26.57 o                         
  -5   6   4        118.34        107.30         7.80 o                         
  -4   6   4          5.29          3.91         4.67 o                         
  -3   6   4        415.11        370.96         8.39 o                         
  -2   6   4       1051.80        954.81        11.60 o                         
  -1   6   4       1555.47       1384.70        15.08 o                         
   0   6   4        448.41        426.50         6.19 o                         
   1   6   4       3396.96       3427.35        31.61 o                         
   2   6   4       4739.28       5442.13        48.54 o                         
   3   6   4        473.48        454.86         6.60 o                         
   4   6   4         16.83         20.96         3.14 o                         
   5   6   4       2499.09       2520.42        23.97 o                         
   6   6   4       1729.36       1878.02        19.93 o                         
   7   6   4        209.09        210.64         7.62 o                         
   8   6   4        243.48        250.78        10.20 o                         
   9   6   4        221.21        222.27        11.82 o                         
  10   6   4        261.05        254.93        17.53 o                         
  -7   7   4        777.51        958.15        44.73 o                         
  -6   7   4         26.70         18.79        10.48 o                         
  -5   7   4        141.63        137.35        10.12 o                         
  -4   7   4         66.19         48.56         6.75 o                         
  -3   7   4         18.31         25.12         5.65 o                         
  -2   7   4       1228.18       1137.53        16.20 o                         
  -1   7   4       1520.16       1577.33        18.63 o                         
   0   7   4       2454.91       2373.93        22.50 o                         
   1   7   4          5.98         11.33         2.33 o                         
   2   7   4        486.19        549.62         8.21 o                         
   3   7   4        160.29        201.80         4.82 o                         
   4   7   4       2392.35       2276.37        21.39 o                         
   5   7   4       1006.66        991.69        13.14 o                         
   6   7   4         37.09         27.73         4.24 o                         
   7   7   4        110.97        103.75         6.58 o                         
   8   7   4          3.91          3.57         6.81 o                         
   9   7   4        128.62        118.37        10.61 o                         
  10   7   4         12.54         29.48        11.26 o                         
  -6   8   4         78.89         59.27        11.18 o                         
  -5   8   4          8.08          3.57         8.35 o                         
  -4   8   4        808.21        779.33        19.56 o                         
  -3   8   4        686.54        697.00        22.03 o                         
  -2   8   4          5.62         14.87         5.51 o                         
  -1   8   4       2148.34       2073.63        27.74 o                         
   0   8   4          5.16          3.59         3.27 o                         
   1   8   4         47.16         38.73         3.30 o                         
   2   8   4        111.78        134.90         4.90 o                         
   3   8   4       3450.04       3685.15        34.76 o                         
   4   8   4        893.64        868.04        11.70 o                         
   5   8   4        285.07        288.27         7.82 o                         
   6   8   4        653.96        671.36        11.08 o                         
   7   8   4        217.31        222.21         7.78 o                         
   8   8   4        756.19        808.76        16.56 o                         
   9   8   4         30.51         35.22         8.87 o                         
  10   8   4        489.34        500.73        22.32 o                         
  -5   9   4        164.58        219.77        20.25 o                         
  -4   9   4        433.52        462.52        16.28 o                         
  -3   9   4        298.24        296.30        19.98 o                         
  -2   9   4       1329.65       1281.82        21.18 o                         
  -1   9   4        103.57         76.35         6.00 o                         
   0   9   4        169.68        155.57         5.62 o                         
   1   9   4         82.17         70.55         4.78 o                         
   2   9   4       2562.58       2629.20        26.54 o                         
   3   9   4         10.99         13.41         4.22 o                         
   4   9   4        164.25        156.81         6.88 o                         
   5   9   4          9.18          9.54         5.12 o                         
   6   9   4        245.74        235.49         8.36 o                         
   7   9   4        247.02        249.23        10.10 o                         
   8   9   4          0.29         -0.09         7.24 o                         
   9   9   4        360.03        412.48        14.43 o                         
  -5  10   4        106.42         90.45        13.75 o                         
  -4  10   4        228.43        238.17        15.43 o                         
  -3  10   4        542.53        573.77        29.10 o                         
  -2  10   4        123.06        114.09         8.71 o                         
  -1  10   4         17.59         25.03         5.87 o                         
   0  10   4        157.09        140.59         6.61 o                         
   1  10   4       1641.10       1633.15        21.25 o                         
   2  10   4       1388.95       1401.35        18.57 o                         
   3  10   4        498.74        508.69        12.36 o                         
   4  10   4        194.65        176.61         7.77 o                         
   5  10   4        445.12        444.30        18.95 o                         
   6  10   4        248.86        233.92        10.27 o                         
   7  10   4         30.84         34.12         7.43 o                         
   8  10   4        541.02        587.60        18.00 o                         
   9  10   4         20.54         26.82        11.27 o                         
  -4  11   4         33.52         34.92        12.75 o                         
  -3  11   4          2.68         -0.70         9.39 o                         
  -2  11   4         48.25         32.87         9.19 o                         
  -1  11   4          0.34         -3.94         7.76 o                         
   0  11   4        769.93        739.85        14.72 o                         
   1  11   4         78.46         91.18         5.88 o                         
   2  11   4        310.13        314.36        11.43 o                         
   3  11   4        125.67        113.84         6.71 o                         
   4  11   4         82.83         67.12         7.15 o                         
   5  11   4        213.52        195.66         9.75 o                         
   6  11   4          0.13          8.23         7.71 o                         
   7  11   4        237.39        251.31        12.09 o                         
   8  11   4        140.84        157.96        13.22 o                         
   9  11   4         26.68          4.49        17.15 o                         
  -3  12   4          8.05         17.02        12.13 o                         
  -2  12   4          2.95         -5.46         9.37 o                         
  -1  12   4        392.80        431.28        16.03 o                         
   0  12   4        438.83        446.47        13.90 o                         
   1  12   4        117.81        115.64         8.11 o                         
   2  12   4         25.02         25.99         6.19 o                         
   3  12   4          3.40         -1.03         6.31 o                         
   4  12   4        452.09        488.40        15.36 o                         
   5  12   4          1.91         -0.53         7.34 o                         
   6  12   4        539.93        535.65        18.82 o                         
   7  12   4        203.51        206.28        12.06 o                         
   8  12   4         13.64         -3.51        11.68 o                         
  -2  13   4        127.99        144.18        12.94 o                         
  -1  13   4        341.60        336.30        15.34 o                         
   0  13   4          0.53         -4.13         8.13 o                         
   1  13   4         84.41         88.80         9.41 o                         
   2  13   4        220.02        218.29        10.36 o                         
   3  13   4         81.13         87.69         8.31 o                         
   4  13   4          2.26          5.98         7.89 o                         
   5  13   4        499.04        557.31        17.25 o                         
   6  13   4         75.08         74.89        10.79 o                         
   7  13   4          7.56          3.69        11.25 o                         
   0  14   4        159.71        138.22        14.68 o                         
   1  14   4         46.18         45.76         9.48 o                         
   2  14   4        337.06        324.06        18.77 o                         
   3  14   4          1.94         -2.63        11.46 o                         
   4  14   4        317.11        365.90        14.74 o                         
   5  14   4         31.16         32.30        13.15 o                         
   6  14   4         34.28         14.78        11.59 o                         
   2  15   4          0.07        -15.70        15.70 o                         
   3  15   4        438.17        430.69        38.24 o                         
   4  15   4        178.37        169.98        16.97 o                         
  -4 -13   5        308.43        264.62        14.61 o                         
  -3 -13   5          2.10         -2.20         9.83 o                         
  -2 -13   5        133.15        128.10        17.98 o                         
  -1 -13   5         37.68         24.57        13.74 o                         
   0 -13   5        241.81        210.00        18.93 o                         
  -6 -12   5          2.75         -2.30        11.39 o                         
  -5 -12   5        381.39        353.61        14.25 o                         
  -4 -12   5         14.43         17.99         8.97 o                         
  -3 -12   5         76.98         65.58         9.35 o                         
  -2 -12   5         33.88         32.04         8.67 o                         
  -1 -12   5        183.80        174.32        12.02 o                         
   0 -12   5        138.73        164.96        11.76 o                         
   1 -12   5         69.37         73.48        29.07 o                         
   2 -12   5        109.33        110.21        16.45 o                         
  -7 -11   5          9.80         15.40        12.21 o                         
  -6 -11   5        287.29        275.27        15.75 o                         
  -5 -11   5         22.05         33.28         9.67 o                         
  -4 -11   5          3.08          1.68         8.53 o                         
  -3 -11   5        541.54        482.54        15.19 o                         
  -2 -11   5        251.95        252.58        12.37 o                         
  -1 -11   5        592.52        576.58        14.27 o                         
   0 -11   5         33.67         24.53         8.08 o                         
   1 -11   5        255.22        263.57        12.15 o                         
   2 -11   5         13.92         14.21        11.42 o                         
   3 -11   5        235.40        233.17        21.20 o                         
  -7 -10   5        237.99        243.67        13.35 o                         
  -6 -10   5        320.86        290.60        14.54 o                         
  -5 -10   5         17.37         14.09         7.61 o                         
  -4 -10   5          2.15         -7.44         7.66 o                         
  -3 -10   5        412.86        375.94        13.76 o                         
  -2 -10   5       1838.15       1793.34        25.00 o                         
  -1 -10   5         93.63         98.51         7.04 o                         
   0 -10   5        128.62        149.81        11.51 o                         
   1 -10   5         22.31          9.74         7.34 o                         
   2 -10   5        136.82        150.82        10.53 o                         
   3 -10   5         23.01         23.64        10.35 o                         
   4 -10   5        488.60        513.79        23.85 o                         
  -8  -9   5        180.95        205.35        15.85 o                         
  -7  -9   5         86.52         88.38        11.06 o                         
  -6  -9   5         22.32         11.63         7.65 o                         
  -5  -9   5          0.70         -3.16         6.19 o                         
  -4  -9   5        554.76        559.06        14.91 o                         
  -3  -9   5        933.37        958.51        16.82 o                         
  -2  -9   5          8.16          7.19         4.75 o                         
  -1  -9   5        211.21        205.46         7.41 o                         
   0  -9   5        189.65        173.80         7.10 o                         
   1  -9   5        992.50        968.86        16.58 o                         
   2  -9   5        222.22        214.52         9.86 o                         
   3  -9   5       1066.70       1076.89        26.49 o                         
   4  -9   5        409.88        405.38        16.77 o                         
   5  -9   5          3.04          4.83        12.02 o                         
  -8  -8   5         41.23         61.36        11.04 o                         
  -7  -8   5         12.41          4.34         8.14 o                         
  -6  -8   5          2.27         -6.13         6.13 o                         
  -5  -8   5        534.34        537.49        12.88 o                         
  -4  -8   5       1047.34       1075.74        16.38 o                         
  -3  -8   5        155.44        158.09         7.60 o                         
  -2  -8   5       1687.95       1679.01        20.68 o                         
  -1  -8   5        197.96        205.63         6.93 o                         
   0  -8   5        591.47        556.44        10.41 o                         
   1  -8   5         82.53         85.05         6.14 o                         
   2  -8   5       1004.96        976.97        16.41 o                         
   3  -8   5        553.79        532.92        14.92 o                         
   4  -8   5         80.11         83.72         9.52 o                         
   5  -8   5        109.04        103.51        10.48 o                         
   6  -8   5         68.06         85.22        14.01 o                         
  -9  -7   5         82.16         51.67        19.33 o                         
  -8  -7   5         38.48         33.99        10.15 o                         
  -7  -7   5         40.71         35.01         8.20 o                         
  -6  -7   5        254.36        250.28         8.90 o                         
  -5  -7   5       1037.45       1034.54        15.89 o                         
  -4  -7   5        302.74        297.39         8.08 o                         
  -3  -7   5        163.43        145.42         6.11 o                         
  -2  -7   5         68.88         66.91         4.16 o                         
  -1  -7   5        569.43        554.52         8.49 o                         
   0  -7   5          2.63          1.30         3.67 o                         
   1  -7   5       1751.16       1715.93        20.05 o                         
   2  -7   5        771.83        747.99        13.46 o                         
   3  -7   5         28.73         14.98         6.11 o                         
   4  -7   5         17.40         17.15         6.71 o                         
   5  -7   5        194.51        172.13        10.75 o                         
   6  -7   5        457.92        501.80        16.69 o                         
   7  -7   5          0.87         -0.72        19.26 o                         
  -9  -6   5          1.04         -7.44        16.80 o                         
  -8  -6   5         33.54         33.71        11.20 o                         
  -7  -6   5        413.95        435.51        15.43 o                         
  -6  -6   5        623.36        637.86        13.15 o                         
  -5  -6   5         42.31         42.51         5.16 o                         
  -4  -6   5        557.85        548.97         9.57 o                         
  -3  -6   5        254.73        230.43         6.46 o                         
  -2  -6   5       1809.37       1899.74        17.94 o                         
  -1  -6   5        300.26        297.45         6.92 o                         
   0  -6   5       3341.82       3408.24        29.62 o                         
   1  -6   5        892.61        874.76        10.74 o                         
   2  -6   5         75.46         78.43         5.50 o                         
   3  -6   5         85.44         77.48         9.40 o                         
   4  -6   5          6.49          3.90         6.35 o                         
   5  -6   5       1278.57       1276.23        28.98 o                         
   6  -6   5          3.20          2.52         7.37 o                         
   7  -6   5        453.52        430.70        14.75 o                         
  -9  -5   5         47.18         22.63        21.26 o                         
  -8  -5   5        375.14        388.80        16.44 o                         
  -7  -5   5       1270.86       1265.98        23.96 o                         
  -6  -5   5        495.32        506.30        12.27 o                         
  -5  -5   5        843.59        835.32        13.20 o                         
  -4  -5   5         34.52         34.35         3.64 o                         
  -3  -5   5        504.12        466.75         7.11 o                         
  -2  -5   5          5.69         24.14         2.67 o                         
  -1  -5   5       2454.39       2451.06        20.74 o                         
   0  -5   5       1994.63       2051.17        20.85 o                         
   1  -5   5          0.72         -1.34         2.78 o                         
   2  -5   5        207.39        200.57         6.26 o                         
   3  -5   5       1065.73       1043.93        14.05 o                         
   4  -5   5       1715.91       1725.87        25.36 o                         
   5  -5   5          3.02         15.45         6.14 o                         
   6  -5   5        416.94        384.00        13.60 o                         
   7  -5   5         74.60         80.74         8.89 o                         
   8  -5   5         73.36         92.40        11.93 o                         
  -9  -4   5        167.94        182.91        18.16 o                         
  -8  -4   5        279.39        310.15        14.53 o                         
  -7  -4   5         92.47         89.53         9.56 o                         
  -6  -4   5         37.09         34.57         5.93 o                         
  -5  -4   5         41.32         35.40         4.47 o                         
  -4  -4   5        661.19        631.58         8.73 o                         
  -3  -4   5        108.47        115.50         4.02 o                         
  -2  -4   5       1624.05       1407.24        12.86 o                         
  -1  -4   5       2509.04       2619.65        23.76 o                         
   0  -4   5        177.64        151.72         5.54 o                         
   1  -4   5        133.08        172.82         4.51 o                         
   2  -4   5        592.07        597.83         9.28 o                         
   3  -4   5       2461.70       2408.07        24.70 o                         
   4  -4   5         30.41         25.68         4.61 o                         
   5  -4   5        725.34        686.73        15.56 o                         
   6  -4   5         11.13          4.11         6.05 o                         
   7  -4   5         53.82         45.52         8.77 o                         
   8  -4   5        150.79        156.54        11.66 o                         
  -9  -3   5        296.14        331.39        21.21 o                         
  -8  -3   5         65.69         57.79        10.43 o                         
  -7  -3   5        337.08        311.91        13.16 o                         
  -6  -3   5        345.60        357.93        11.95 o                         
  -5  -3   5       4001.68       4102.29        38.89 o                         
  -4  -3   5         15.21         24.43         2.85 o                         
  -3  -3   5       3269.47       3141.92        26.81 o                         
  -2  -3   5       1166.63       1140.87        10.67 o                         
  -1  -3   5        123.32        106.52         2.96 o                         
   0  -3   5       1105.55       1511.26        14.80 o                         
   1  -3   5        497.15        516.47         7.11 o                         
   2  -3   5       3448.36       3581.79        33.55 o                         
   3  -3   5          2.57         15.58         3.16 o                         
   4  -3   5       1264.05       1249.60        16.52 o                         
   5  -3   5       1411.38       1439.73        20.31 o                         
   6  -3   5         41.77         25.08         5.63 o                         
   7  -3   5          0.98          0.85         7.10 o                         
   8  -3   5        120.54        118.58        10.86 o                         
   9  -3   5        445.00        467.68        24.35 o                         
  -9  -2   5          2.09         -2.46        13.64 o                         
  -8  -2   5        611.51        669.20        21.30 o                         
  -7  -2   5         26.76         15.93         7.98 o                         
  -6  -2   5        302.73        251.58        11.62 o                         
  -5  -2   5          0.00          4.40         4.09 o                         
  -4  -2   5       1630.62       1475.39        15.16 o                         
  -3  -2   5       1295.81       1195.50        11.31 o                         
  -2  -2   5        757.13       1082.35        11.21 o                         
  -1  -2   5          3.48          1.62         1.84 o                         
   0  -2   5        178.51        147.82         3.43 o                         
   1  -2   5       8697.72      10236.93        80.28 o                         
   2  -2   5          4.49         20.51         2.28 o                         
   3  -2   5       1280.03       1205.72        13.34 o                         
   4  -2   5        469.06        451.79         7.43 o                         
   5  -2   5       1090.93       1058.18        16.59 o                         
   6  -2   5        125.30        124.61         7.23 o                         
   7  -2   5         56.16         52.64         8.63 o                         
   8  -2   5        338.72        373.88        13.76 o                         
   9  -2   5          1.21         10.32         9.99 o                         
  -9  -1   5        456.08        429.20        35.60 o                         
  -8  -1   5          7.07         -7.00         8.95 o                         
  -7  -1   5        139.57        119.24         9.89 o                         
  -6  -1   5         19.53         19.99         6.96 o                         
  -5  -1   5       5431.33       5435.05        53.17 o                         
  -4  -1   5       1891.87       1870.03        19.42 o                         
  -3  -1   5          4.30          7.43         2.30 o                         
  -2  -1   5        512.48        591.23         7.40 o                         
  -1  -1   5       4599.05       5484.79        43.66 o                         
   0  -1   5       5923.73       6261.56        49.57 o                         
   1  -1   5          2.59         33.49         2.16 o                         
   2  -1   5      16830.33      21992.73       169.72 o                         
   3  -1   5        438.73        383.35         6.30 o                         
   4  -1   5        256.67        251.00         6.13 o                         
   5  -1   5         70.74         74.17         4.51 o                         
   6  -1   5        998.76        967.72        14.04 o                         
   7  -1   5       2097.32       2103.64        28.49 o                         
   8  -1   5        196.27        206.02        11.08 o                         
   9  -1   5        211.28        185.60        18.63 o                         
  -9   0   5          1.78        -10.88        13.71 o                         
  -8   0   5         54.41         47.60        10.04 o                         
  -7   0   5        337.24        320.62        13.59 o                         
  -6   0   5        797.85        810.31        18.55 o                         
  -5   0   5        603.07        541.29        19.49 o                         
  -4   0   5       1507.94       1470.73        18.16 o                         
  -3   0   5          9.22          5.88         2.41 o                         
  -2   0   5         47.04         36.12         1.96 o                         
  -1   0   5       4722.06       4420.75        37.19 o                         
   0   0   5         22.17         37.02         2.04 o                         
   1   0   5       6130.53       6789.82        53.51 o                         
   2   0   5       1273.00       1947.41        15.50 o                         
   3   0   5        137.23        107.08         3.28 o                         
   4   0   5       1225.09       1352.91        13.72 o                         
   5   0   5       2652.30       2608.59        23.26 o                         
   6   0   5       1137.97       1086.82        15.80 o                         
   7   0   5          9.80          7.31         5.04 o                         
   8   0   5        445.20        436.63        12.95 o                         
   9   0   5          3.08          8.69         9.48 o                         
  -9   1   5         50.73         37.64        17.51 o                         
  -8   1   5         23.35         34.20         9.91 o                         
  -7   1   5       1099.12       1075.18        23.50 o                         
  -6   1   5        723.44        699.86        15.76 o                         
  -5   1   5         58.50         56.97         5.56 o                         
  -4   1   5         77.24         69.41         5.13 o                         
  -3   1   5        505.27        437.07         6.18 o                         
  -2   1   5       7124.57       7163.79        56.28 o                         
  -1   1   5          1.67         29.16         2.27 o                         
   0   1   5       7298.07       7406.52        66.09 o                         
   1   1   5       1465.19       1519.45        15.41 o                         
   2   1   5         16.88          3.37         1.68 o                         
   3   1   5       2401.03       2784.80        21.38 o                         
   4   1   5       4702.16       5347.13        43.27 o                         
   5   1   5       1461.32       1343.23        15.07 o                         
   6   1   5        731.05        749.69        11.77 o                         
   7   1   5        378.31        345.69         9.90 o                         
   8   1   5          2.95         -1.30         6.48 o                         
   9   1   5        497.53        482.42        14.70 o                         
  10   1   5        244.16        193.98        18.52 o                         
  -8   2   5        256.71        281.71        14.65 o                         
  -7   2   5        276.30        261.31        12.87 o                         
  -6   2   5        112.45         96.96         9.76 o                         
  -5   2   5         33.01         33.15         5.61 o                         
  -4   2   5         22.39         13.66         3.17 o                         
  -3   2   5       2557.90       2408.91        22.98 o                         
  -2   2   5          1.74         12.42         1.88 o                         
  -1   2   5       5239.81       5147.57        39.04 o                         
   0   2   5        704.84        663.88         9.75 o                         
   1   2   5        311.76        289.50         5.92 o                         
   2   2   5        521.86        457.07         5.69 o                         
   3   2   5       2058.87       1920.47        17.72 o                         
   4   2   5       2390.32       2192.57        19.44 o                         
   5   2   5         13.53         14.93         3.10 o                         
   6   2   5        101.95        125.64         5.07 o                         
   7   2   5          4.66         -5.02         5.02 o                         
   8   2   5        635.77        663.74        17.23 o                         
   9   2   5         32.95         24.44         8.72 o                         
  10   2   5        589.91        558.56        22.29 o                         
  -8   3   5         59.37         65.01        11.78 o                         
  -7   3   5         96.44         80.08         9.93 o                         
  -6   3   5          4.88         -2.03         6.28 o                         
  -5   3   5        410.69        435.00        16.22 o                         
  -4   3   5       1232.55       1126.55        16.62 o                         
  -3   3   5          6.86         17.76         2.35 o                         
  -2   3   5       4478.60       4384.57        39.09 o                         
  -1   3   5        197.86        146.08         3.44 o                         
   0   3   5        240.44        231.02         6.36 o                         
   1   3   5        705.58        709.54         8.14 o                         
   2   3   5       2363.12       2291.31        20.29 o                         
   3   3   5       6702.98       6942.69        55.07 o                         
   4   3   5          9.48         14.40         2.24 o                         
   5   3   5        483.55        470.98         7.81 o                         
   6   3   5        466.25        475.85         9.11 o                         
   7   3   5        675.12        635.76        15.26 o                         
   8   3   5        153.96        157.03         9.84 o                         
   9   3   5        325.84        324.55        15.49 o                         
  10   3   5         58.20         72.81        13.47 o                         
  -8   4   5         24.87        -11.94        18.06 o                         
  -7   4   5          0.48         -3.03         8.31 o                         
  -6   4   5         30.97         38.52         7.28 o                         
  -5   4   5       1214.99       1140.21        24.70 o                         
  -4   4   5          7.97         22.45         4.85 o                         
  -3   4   5       1460.82       1403.23        15.02 o                         
  -2   4   5        158.00        134.02         4.08 o                         
  -1   4   5         57.44         47.40         2.34 o                         
   0   4   5        473.17        401.68         6.34 o                         
   1   4   5       2018.82       1992.95        19.02 o                         
   2   4   5       3576.21       3255.79        31.30 o                         
   3   4   5         28.82         21.56         2.33 o                         
   4   4   5        967.46        995.25         9.96 o                         
   5   4   5        182.02        164.82         4.33 o                         
   6   4   5        517.72        479.54         9.17 o                         
   7   4   5        181.15        179.26         9.07 o                         
   8   4   5        396.55        376.43        12.43 o                         
   9   4   5        156.46        172.72        12.15 o                         
  10   4   5          3.93        -11.12        11.12 o                         
  -7   5   5         42.66         67.71         9.49 o                         
  -6   5   5        592.76        592.64        30.55 o                         
  -5   5   5          0.56         -0.28         5.40 o                         
  -4   5   5        666.77        678.13        13.52 o                         
  -3   5   5        342.15        311.75        10.00 o                         
  -2   5   5         42.14         46.23         3.22 o                         
  -1   5   5        793.18        732.76         8.33 o                         
   0   5   5       2834.08       2688.67        25.30 o                         
   1   5   5       2956.17       2684.33        25.19 o                         
   2   5   5          8.56         17.23         2.32 o                         
   3   5   5          5.74         13.54         2.55 o                         
   4   5   5          8.07          4.56         2.72 o                         
   5   5   5       1454.71       1430.31        15.42 o                         
   6   5   5        468.96        474.68         9.03 o                         
   7   5   5        582.56        581.88        11.19 o                         
   8   5   5        786.35        769.80        16.81 o                         
   9   5   5         20.63          7.07         9.32 o                         
  10   5   5         25.98         19.23        11.01 o                         
  -7   6   5        337.96        365.47        16.30 o                         
  -6   6   5          6.59         -4.59        10.16 o                         
  -5   6   5       1050.11       1031.97        20.93 o                         
  -4   6   5        214.16        189.31        13.77 o                         
  -3   6   5        104.32         94.04         5.77 o                         
  -2   6   5        213.85        191.78         7.72 o                         
  -1   6   5       1528.98       1402.72        15.08 o                         
   0   6   5       4512.69       4362.25        35.87 o                         
   1   6   5         91.92         93.02         3.66 o                         
   2   6   5       4187.15       4609.98        39.43 o                         
   3   6   5        485.81        510.79         7.10 o                         
   4   6   5       1558.50       1492.51        15.61 o                         
   5   6   5        942.79        971.14        12.70 o                         
   6   6   5       1281.38       1324.48        14.97 o                         
   7   6   5        589.58        583.67        13.10 o                         
   8   6   5          1.39         -2.26         6.21 o                         
   9   6   5         23.74          9.67         8.63 o                         
  10   6   5         34.69         59.65        11.53 o                         
  -6   7   5        405.09        444.11        21.82 o                         
  -5   7   5         33.52         36.37         9.63 o                         
  -4   7   5          1.87         -6.90         6.90 o                         
  -3   7   5         12.66         14.99         5.56 o                         
  -2   7   5        315.74        321.05         9.25 o                         
  -1   7   5        725.70        629.42        11.63 o                         
   0   7   5        425.56        419.50         7.55 o                         
   1   7   5         74.77         50.77         3.86 o                         
   2   7   5        172.41        151.90         4.68 o                         
   3   7   5        224.58        162.79         5.40 o                         
   4   7   5        391.21        336.05         7.18 o                         
   5   7   5       1438.99       1382.55        16.41 o                         
   6   7   5       1077.24       1097.49        14.25 o                         
   7   7   5          4.67          9.48         5.04 o                         
   8   7   5         28.20         27.26         7.15 o                         
   9   7   5          5.45         -2.95         8.55 o                         
  10   7   5        614.13        605.07        42.65 o                         
  -6   8   5         46.34         70.45        14.38 o                         
  -5   8   5         68.97         69.33        10.89 o                         
  -4   8   5         42.00         41.07         8.54 o                         
  -3   8   5        381.25        372.52        12.75 o                         
  -2   8   5       1116.83       1132.08        22.80 o                         
  -1   8   5         45.52         47.14         5.08 o                         
   0   8   5         38.11         32.68         4.00 o                         
   1   8   5         28.32         25.92         3.93 o                         
   2   8   5        540.15        459.14         9.13 o                         
   3   8   5        178.73        162.79         5.21 o                         
   4   8   5       2118.89       2119.14        21.15 o                         
   5   8   5        951.92       1013.70        14.47 o                         
   6   8   5        191.42        181.81         6.79 o                         
   7   8   5         67.37         69.05         5.73 o                         
   8   8   5         47.61         52.13         8.49 o                         
   9   8   5        329.96        344.39        14.09 o                         
  10   8   5         30.84         27.13        14.57 o                         
  -5   9   5        211.76        221.62        14.68 o                         
  -4   9   5        216.28        223.03        12.65 o                         
  -3   9   5        454.06        471.12        14.59 o                         
  -2   9   5          0.67         13.32         6.21 o                         
  -1   9   5        643.06        558.48        13.90 o                         
   0   9   5         28.73         30.74         4.25 o                         
   1   9   5        754.29        755.39        12.43 o                         
   2   9   5         33.48         31.29         4.69 o                         
   3   9   5         67.12         83.69         5.21 o                         
   4   9   5        311.74        281.22         8.33 o                         
   5   9   5          3.93         -2.55         5.38 o                         
   6   9   5          2.11         -2.98         5.35 o                         
   7   9   5          6.73         10.52         6.35 o                         
   8   9   5        723.14        812.83        20.37 o                         
   9   9   5         20.23         27.84        12.32 o                         
  -5  10   5        218.21        264.51        19.62 o                         
  -4  10   5        349.75        430.02        19.14 o                         
  -3  10   5         10.04         11.38         8.70 o                         
  -2  10   5         83.00         88.39         8.12 o                         
  -1  10   5          2.74         -1.10         6.48 o                         
   0  10   5        758.07        817.32        15.80 o                         
   1  10   5        628.89        624.20        11.70 o                         
   2  10   5       1225.38       1229.57        27.32 o                         
   3  10   5        412.67        404.46        10.36 o                         
   4  10   5        113.49        118.38         7.80 o                         
   5  10   5        130.26        131.46         8.25 o                         
   6  10   5        121.70        129.01         8.24 o                         
   7  10   5        547.86        576.81        15.52 o                         
   8  10   5         12.22         13.59         9.62 o                         
   9  10   5         11.30          2.49        15.64 o                         
  -4  11   5        408.33        391.85        22.08 o                         
  -3  11   5         16.69         19.46        11.19 o                         
  -2  11   5          2.20         -2.73         8.72 o                         
  -1  11   5        182.65        206.50        11.36 o                         
   0  11   5        363.35        317.30         9.86 o                         
   1  11   5       1590.66       1591.26        19.99 o                         
   2  11   5        279.96        270.55         8.85 o                         
   3  11   5          6.07          6.93         5.31 o                         
   4  11   5         13.04          7.66         7.00 o                         
   5  11   5         31.11         33.48         7.26 o                         
   6  11   5        406.84        417.41        13.99 o                         
   7  11   5         69.49         77.57         9.59 o                         
   8  11   5        164.23        166.81        13.42 o                         
   9  11   5          4.19        -10.39        14.66 o                         
  -3  12   5         32.38         26.90        16.02 o                         
  -2  12   5        262.56        271.70        14.13 o                         
  -1  12   5        195.51        206.07        12.57 o                         
   0  12   5        176.37        192.79        10.38 o                         
   1  12   5        206.99        241.05        10.26 o                         
   2  12   5         57.10         49.09         6.58 o                         
   3  12   5        535.30        526.02        14.30 o                         
   4  12   5        126.93        126.38         9.23 o                         
   5  12   5        690.14        692.78        17.79 o                         
   6  12   5          7.98          5.88         8.10 o                         
   7  12   5          2.73         -6.34         8.84 o                         
   8  12   5         61.06         63.37        12.39 o                         
  -2  13   5         51.08         66.55        15.76 o                         
  -1  13   5        163.67        170.98        14.40 o                         
   0  13   5        498.07        508.08        26.90 o                         
   1  13   5          0.79         -4.71         7.93 o                         
   2  13   5         51.20         35.17         7.79 o                         
   3  13   5        148.82        146.38        12.50 o                         
   4  13   5        739.61        831.17        19.75 o                         
   5  13   5         40.25         44.51         9.05 o                         
   6  13   5        152.90        143.35        12.46 o                         
   7  13   5         74.17         83.39        11.90 o                         
   0  14   5         13.38          5.85        11.51 o                         
   1  14   5          0.02         -1.76         8.94 o                         
   2  14   5          4.10         -6.75         9.25 o                         
   3  14   5        426.87        451.85        15.66 o                         
   4  14   5          0.91         12.43         8.90 o                         
   5  14   5         30.84         26.17         9.55 o                         
   6  14   5          1.80         -4.65        11.78 o                         
   2  15   5        238.47        276.68        33.24 o                         
   3  15   5          3.58         13.41        14.13 o                         
   4  15   5        113.96        113.24        13.69 o                         
  -2 -13   6         59.50         48.20        17.39 o                         
  -5 -12   6         21.74         15.18        11.47 o                         
  -4 -12   6        131.49        125.16        11.02 o                         
  -3 -12   6          9.49          1.81         8.79 o                         
  -2 -12   6        214.84        231.63        13.43 o                         
  -1 -12   6          9.07         20.01         9.74 o                         
   0 -12   6        175.59        190.87        12.98 o                         
   1 -12   6        448.96        466.18        29.99 o                         
  -6 -11   6          1.66         14.46        11.41 o                         
  -5 -11   6        101.92        104.39        15.88 o                         
  -4 -11   6          9.99          9.89         9.07 o                         
  -3 -11   6        451.96        442.96        14.69 o                         
  -2 -11   6        175.44        164.85        10.46 o                         
  -1 -11   6         69.39         80.47         8.88 o                         
   0 -11   6        167.77        164.91        10.50 o                         
   1 -11   6        259.02        192.62        11.68 o                         
   2 -11   6         24.98         11.61        13.92 o                         
   3 -11   6          1.07         -7.84        12.38 o                         
  -7 -10   6          0.60          1.47        11.49 o                         
  -6 -10   6        320.50        307.44        17.35 o                         
  -5 -10   6         41.28         30.96         9.00 o                         
  -4 -10   6        473.16        465.45        19.67 o                         
  -3 -10   6        242.36        222.29        12.31 o                         
  -2 -10   6       1240.31       1182.93        23.43 o                         
  -1 -10   6        555.54        551.50        13.85 o                         
   0 -10   6         15.90         22.10         7.57 o                         
   1 -10   6          3.70          9.56         7.14 o                         
   2 -10   6          7.35          8.89         9.62 o                         
   3 -10   6        560.07        595.52        18.98 o                         
   4 -10   6         12.31         19.55        13.19 o                         
  -7  -9   6         57.33         61.91        11.18 o                         
  -6  -9   6         17.85         22.78         8.95 o                         
  -5  -9   6         14.52         -1.05         7.89 o                         
  -4  -9   6        226.69        235.97        10.66 o                         
  -3  -9   6        605.11        603.47        15.44 o                         
  -2  -9   6       2023.48       2001.36        28.53 o                         
  -1  -9   6          8.26         10.47         5.19 o                         
   0  -9   6          1.71         -5.11         5.11 o                         
   1  -9   6         61.68         49.26         7.12 o                         
   2  -9   6        677.32        634.41        17.87 o                         
   3  -9   6        761.28        723.63        23.17 o                         
   4  -9   6        426.43        424.32        16.40 o                         
   5  -9   6         10.76         25.04        13.18 o                         
  -8  -8   6        234.48        216.22        15.70 o                         
  -7  -8   6         82.38         91.68        14.07 o                         
  -6  -8   6        151.37        141.46         9.19 o                         
  -5  -8   6         91.05         96.12         8.28 o                         
  -4  -8   6        325.01        332.31        11.17 o                         
  -3  -8   6        726.39        753.69        14.81 o                         
  -2  -8   6        233.01        215.07         8.01 o                         
  -1  -8   6         71.23         75.47         5.54 o                         
   0  -8   6         31.39         25.65         4.75 o                         
   1  -8   6       1543.81       1554.45        21.15 o                         
   2  -8   6        141.59        161.69        11.65 o                         
   3  -8   6        826.77        827.08        19.87 o                         
   4  -8   6        100.86        112.61        10.12 o                         
   5  -8   6          2.60         -4.04         9.07 o                         
   6  -8   6         78.25         60.85        14.46 o                         
  -8  -7   6         80.77         57.50        11.55 o                         
  -7  -7   6        106.14        100.59         9.76 o                         
  -6  -7   6        240.11        221.77         9.36 o                         
  -5  -7   6        111.44        118.09         7.37 o                         
  -4  -7   6        855.03        881.42        13.63 o                         
  -3  -7   6          7.17          5.28         3.87 o                         
  -2  -7   6          8.52          7.26         3.91 o                         
  -1  -7   6        111.69        125.41         5.54 o                         
   0  -7   6       1946.63       1971.54        20.84 o                         
   1  -7   6        220.16        232.00         8.17 o                         
   2  -7   6        939.39        902.05        20.21 o                         
   3  -7   6        294.28        282.33        13.92 o                         
   4  -7   6         13.84          7.84         7.69 o                         
   5  -7   6        747.09        724.79        26.32 o                         
   6  -7   6         23.06         35.42         9.52 o                         
  -8  -6   6         31.74         25.21        11.68 o                         
  -7  -6   6         26.69         34.47         8.39 o                         
  -6  -6   6        303.39        296.74         9.95 o                         
  -5  -6   6       1202.81       1209.15        18.73 o                         
  -4  -6   6        211.97        206.79         9.08 o                         
  -3  -6   6         18.96         22.33         3.65 o                         
  -2  -6   6         14.08         13.38         3.10 o                         
  -1  -6   6       1211.39       1185.13        13.71 o                         
   0  -6   6        627.24        614.71         9.52 o                         
   1  -6   6        556.76        536.42         9.75 o                         
   2  -6   6         98.56        109.98         6.51 o                         
   3  -6   6         59.00         56.49         7.02 o                         
   4  -6   6        439.04        433.38        13.96 o                         
   5  -6   6         51.99         50.33         9.26 o                         
   6  -6   6        626.66        634.19        30.31 o                         
   7  -6   6         46.46         39.74        10.25 o                         
  -9  -5   6        108.54        116.78        21.22 o                         
  -8  -5   6        184.99        180.59        12.94 o                         
  -7  -5   6        184.22        223.31        11.11 o                         
  -6  -5   6       1180.89       1223.07        19.79 o                         
  -5  -5   6         49.50         41.47         5.14 o                         
  -4  -5   6         10.16         12.01         3.95 o                         
  -3  -5   6         40.25         36.02         3.57 o                         
  -2  -5   6       2820.51       2964.45        25.98 o                         
  -1  -5   6        940.38        913.24        10.02 o                         
   0  -5   6       1667.59       1703.37        18.39 o                         
   1  -5   6        771.47        725.58        10.04 o                         
   2  -5   6        446.20        443.12        11.69 o                         
   3  -5   6        395.01        392.89         9.88 o                         
   4  -5   6         47.44         49.01         5.78 o                         
   5  -5   6       1744.30       1772.69        25.73 o                         
   6  -5   6        109.37        112.44         9.62 o                         
   7  -5   6         10.98          2.86         9.79 o                         
   8  -5   6          1.11         -0.98        23.46 o                         
  -9  -4   6         57.88         33.96        15.50 o                         
  -8  -4   6        165.58        198.15        19.57 o                         
  -7  -4   6        430.01        454.52        22.20 o                         
  -6  -4   6          4.22          2.25         5.84 o                         
  -5  -4   6         69.73         67.49         4.98 o                         
  -4  -4   6         32.96         40.57         3.61 o                         
  -3  -4   6       1884.53       1808.63        19.35 o                         
  -2  -4   6       1279.21       1370.67        12.97 o                         
  -1  -4   6       1941.79       2069.92        18.83 o                         
   0  -4   6        148.85        107.40         4.20 o                         
   1  -4   6         55.43         36.71         3.07 o                         
   2  -4   6       1006.83       1082.29        14.36 o                         
   3  -4   6        248.75        273.13         7.29 o                         
   4  -4   6       2006.47       2046.19        24.39 o                         
   5  -4   6          5.41         12.08         5.19 o                         
   6  -4   6        179.24        171.77         8.88 o                         
   7  -4   6         14.69         18.55         9.45 o                         
   8  -4   6        155.36        155.83        13.41 o                         
  -9  -3   6        490.34        511.63        28.77 o                         
  -8  -3   6        373.59        391.31        20.21 o                         
  -7  -3   6          1.30          1.35         8.30 o                         
  -6  -3   6         16.36         11.65         6.47 o                         
  -5  -3   6         61.28         70.30         4.72 o                         
  -4  -3   6       3781.35       3960.25        35.41 o                         
  -3  -3   6        672.53        652.87         8.14 o                         
  -2  -3   6       1232.30       1160.92        11.84 o                         
  -1  -3   6        632.63        590.95         7.23 o                         
   0  -3   6        191.19        207.34         5.79 o                         
   1  -3   6       1073.64       1055.71        12.41 o                         
   2  -3   6        266.90        284.79         6.00 o                         
   3  -3   6       2705.64       2796.73        27.78 o                         
   4  -3   6        561.69        576.32        10.38 o                         
   5  -3   6        327.09        300.74        10.10 o                         
   6  -3   6        134.42        132.14         8.58 o                         
   7  -3   6        395.75        408.93        14.01 o                         
   8  -3   6        363.57        338.89        21.15 o                         
  -9  -2   6          8.52          3.97        14.70 o                         
  -8  -2   6         13.18         14.25         9.85 o                         
  -7  -2   6         36.24         31.70         8.70 o                         
  -6  -2   6          8.09          2.36         8.02 o                         
  -5  -2   6       1124.11       1065.32        15.19 o                         
  -4  -2   6        589.81        515.60         8.20 o                         
  -3  -2   6       2602.25       2662.97        21.33 o                         
  -2  -2   6       2340.61       2598.21        23.55 o                         
  -1  -2   6        148.27        134.72         3.74 o                         
   0  -2   6       2686.88       2989.28        26.35 o                         
   1  -2   6        198.03        197.15         4.89 o                         
   2  -2   6       2163.70       2047.39        18.60 o                         
   3  -2   6        413.93        434.20         8.23 o                         
   4  -2   6         24.48         31.14         3.55 o                         
   5  -2   6        230.34        224.55         8.11 o                         
   6  -2   6        704.00        702.46        14.74 o                         
   7  -2   6        340.86        363.90        15.62 o                         
   8  -2   6        278.02        270.10        12.59 o                         
   9  -2   6        190.78        194.91        13.75 o                         
  -9  -1   6         94.81        108.79        21.72 o                         
  -8  -1   6          6.50          8.92         9.71 o                         
  -7  -1   6        178.40        161.00        11.13 o                         
  -6  -1   6        908.59        883.51        19.87 o                         
  -5  -1   6        138.38        145.33         6.77 o                         
  -4  -1   6        796.32        755.27        11.09 o                         
  -3  -1   6         60.23         19.23         2.51 o                         
  -2  -1   6       1430.70       1644.66        16.87 o                         
  -1  -1   6         49.08          7.97         2.04 o                         
   0  -1   6        248.14        261.88         4.68 o                         
   1  -1   6       8496.84       9466.06        87.38 o                         
   2  -1   6        364.22        425.05         6.11 o                         
   3  -1   6       1079.86       1254.79        13.16 o                         
   4  -1   6        117.36        129.61         5.32 o                         
   5  -1   6         79.61         77.85         4.94 o                         
   6  -1   6       1604.93       1613.19        24.49 o                         
   7  -1   6         64.50         63.39         8.44 o                         
   8  -1   6        368.65        379.67        14.93 o                         
   9  -1   6         58.03         56.57        12.46 o                         
  -9   0   6         44.52         49.11        16.17 o                         
  -8   0   6        107.73        114.32        11.80 o                         
  -7   0   6         76.92         89.71        10.08 o                         
  -6   0   6        711.51        702.96        17.96 o                         
  -5   0   6        551.44        503.89        12.65 o                         
  -4   0   6         55.64         47.41         3.88 o                         
  -3   0   6         23.98         17.29         2.56 o                         
  -2   0   6        911.39        705.04         7.62 o                         
  -1   0   6       1222.00       1409.48        13.66 o                         
   0   0   6       5074.13       5035.46        40.36 o                         
   1   0   6        227.41        228.01         4.48 o                         
   2   0   6         14.29         52.61         2.80 o                         
   3   0   6         12.14         19.76         2.29 o                         
   4   0   6        552.40        460.68         7.28 o                         
   5   0   6        257.90        233.71         6.37 o                         
   6   0   6         17.98         23.79         5.31 o                         
   7   0   6       1255.03       1179.62        20.49 o                         
   8   0   6        120.09        110.98        10.14 o                         
   9   0   6         87.69         58.47        13.76 o                         
  -8   1   6        359.20        433.71        17.16 o                         
  -7   1   6       1127.50       1136.48        26.88 o                         
  -6   1   6        440.53        429.30        13.38 o                         
  -5   1   6        907.30        888.22        17.80 o                         
  -4   1   6        287.29        262.93         8.39 o                         
  -3   1   6        797.91        737.72         9.25 o                         
  -2   1   6        107.23         98.33         2.87 o                         
  -1   1   6        133.99         39.90         2.44 o                         
   0   1   6       2976.34       3444.66        28.15 o                         
   1   1   6        543.31        510.71         6.44 o                         
   2   1   6        610.69        844.85        10.72 o                         
   3   1   6       3175.05       3547.90        29.64 o                         
   4   1   6       4599.39       5105.44        43.85 o                         
   5   1   6        380.51        382.61         6.83 o                         
   6   1   6        168.33        149.55         6.61 o                         
   7   1   6         28.42         27.93         5.70 o                         
   8   1   6        129.41        128.12        15.99 o                         
   9   1   6        171.72        156.38        12.30 o                         
  10   1   6         75.02         89.25        14.66 o                         
  -8   2   6         49.74         67.17        12.88 o                         
  -7   2   6        797.38        784.34        23.00 o                         
  -6   2   6        112.32         99.17         8.63 o                         
  -5   2   6        373.47        352.04        12.32 o                         
  -4   2   6       2823.40       2769.64        30.92 o                         
  -3   2   6        160.29        164.46         4.73 o                         
  -2   2   6       6706.83       6780.90        56.38 o                         
  -1   2   6        108.59        112.77         3.38 o                         
   0   2   6        237.85        200.02         5.50 o                         
   1   2   6        524.64        612.07        11.43 o                         
   2   2   6       2790.10       2808.60        23.41 o                         
   3   2   6       5709.35       6227.86        51.47 o                         
   4   2   6        575.17        558.43         7.36 o                         
   5   2   6       1622.27       1580.77        19.75 o                         
   6   2   6        491.57        452.99         9.20 o                         
   7   2   6        178.59        174.73         9.01 o                         
   8   2   6         15.59         19.90         8.32 o                         
   9   2   6        301.66        286.02        15.52 o                         
  10   2   6        397.88        438.60        23.20 o                         
  -8   3   6         53.89         47.59        11.29 o                         
  -7   3   6        218.15        240.30        13.06 o                         
  -6   3   6          2.16          4.99         7.25 o                         
  -5   3   6        689.05        678.98        15.14 o                         
  -4   3   6          2.42         12.62         4.45 o                         
  -3   3   6       5122.14       4899.61        47.09 o                         
  -2   3   6        402.91        354.35         6.33 o                         
  -1   3   6        777.83        741.73         8.34 o                         
   0   3   6         20.10         22.41         2.67 o                         
   2   3   6       7607.37       8115.64        63.83 o                         
   3   3   6       3164.19       3492.20        32.42 o                         
   4   3   6       2295.53       2275.95        19.40 o                         
   5   3   6         11.46         14.79         3.04 o                         
   6   3   6       2266.56       2390.78        25.15 o                         
   7   3   6         14.70         10.16         6.38 o                         
   8   3   6       1142.06       1101.29        23.47 o                         
   9   3   6        269.33        309.34        14.78 o                         
  10   3   6          5.72        -13.52        13.52 o                         
  -8   4   6         58.29         70.04        15.27 o                         
  -7   4   6         86.39         86.32        10.42 o                         
  -6   4   6        126.89        141.81        10.13 o                         
  -5   4   6        117.98        107.92         8.06 o                         
  -4   4   6       1453.96       1386.82        20.18 o                         
  -3   4   6          5.35         10.10         3.64 o                         
  -2   4   6         50.64         50.96         3.69 o                         
  -1   4   6         15.21         22.17         2.24 o                         
   0   4   6       3088.02       3131.60        29.00 o                         
   1   4   6       2462.71       2261.43        19.21 o                         
   2   4   6        427.79        416.60         6.49 o                         
   3   4   6       4134.07       4287.91        36.90 o                         
   4   4   6         14.46         11.65         2.62 o                         
   5   4   6        166.62        160.55         4.40 o                         
   6   4   6          1.87          4.82         4.22 o                         
   7   4   6       2022.58       2029.94        24.50 o                         
   8   4   6        306.70        306.65        13.22 o                         
   9   4   6        134.61        136.60        11.96 o                         
  10   4   6         63.81         32.24        15.04 o                         
  -7   5   6         46.33         45.35        11.57 o                         
  -6   5   6         16.72         33.15         8.80 o                         
  -5   5   6       1669.23       1629.31        27.18 o                         
  -4   5   6        292.45        277.07        11.84 o                         
  -3   5   6         75.47         75.62         5.49 o                         
  -2   5   6          2.74          8.13         2.91 o                         
  -1   5   6       1125.89        980.89        10.55 o                         
   0   5   6       3955.08       3781.05        32.79 o                         
   1   5   6        143.06        116.21         3.92 o                         
   2   5   6       2931.59       2823.73        25.04 o                         
   3   5   6          6.88          5.98         2.49 o                         
   4   5   6       1021.70       1037.68        11.19 o                         
   5   5   6          2.44          5.91         3.20 o                         
   6   5   6       1507.40       1513.37        16.93 o                         
   7   5   6        134.62        126.50         6.52 o                         
   8   5   6         23.90         29.80         8.22 o                         
   9   5   6         23.61         35.08        10.54 o                         
  10   5   6        126.88        135.90        14.82 o                         
  -7   6   6          9.34          9.44        12.94 o                         
  -6   6   6        373.87        440.27        18.56 o                         
  -5   6   6         35.36         43.11         7.81 o                         
  -4   6   6        262.20        235.71        10.06 o                         
  -3   6   6        154.70        146.73         7.95 o                         
  -2   6   6        702.86        681.29        11.39 o                         
  -1   6   6        985.67        889.58        11.06 o                         
   0   6   6        928.67        952.82        10.80 o                         
   1   6   6       2680.89       2523.26        24.42 o                         
   2   6   6        191.55        171.15         4.14 o                         
   3   6   6          5.06          7.17         3.03 o                         
   4   6   6          8.28         12.83         2.97 o                         
   5   6   6       2040.15       2033.95        21.51 o                         
   6   6   6       1441.32       1462.96        19.57 o                         
   7   6   6        115.31        109.58         6.53 o                         
   8   6   6        157.18        176.56         9.25 o                         
   9   6   6         69.76         80.88        12.13 o                         
  10   6   6         71.87         52.95        14.56 o                         
  -6   7   6         15.36         21.04        12.90 o                         
  -5   7   6         79.59         96.31        17.78 o                         
  -4   7   6         21.96         17.98         8.31 o                         
  -3   7   6        547.52        568.34        17.51 o                         
  -2   7   6        930.78        912.72        14.25 o                         
  -1   7   6         71.88         56.08         4.54 o                         
   0   7   6       1046.71        940.76        11.03 o                         
   1   7   6          7.54          4.91         2.99 o                         
   2   7   6        410.27        412.87         6.88 o                         
   3   7   6        161.46        181.03         5.58 o                         
   4   7   6       2341.15       2311.03        23.31 o                         
   5   7   6        326.46        279.85         7.39 o                         
   6   7   6        116.65        113.10         7.17 o                         
   7   7   6        339.79        334.04         9.46 o                         
   8   7   6        164.09        169.59         9.45 o                         
   9   7   6        208.66        200.75        16.79 o                         
  10   7   6         47.05         40.96        14.68 o                         
  -6   8   6         11.67          3.77        13.59 o                         
  -5   8   6          1.43          4.75         9.76 o                         
  -4   8   6         25.66         36.43         9.63 o                         
  -3   8   6        650.18        654.01        26.47 o                         
  -2   8   6        197.07        195.32         9.24 o                         
  -1   8   6       1387.01       1394.82        21.21 o                         
   0   8   6        109.49        116.00         6.24 o                         
   1   8   6        289.41        275.54         7.42 o                         
   2   8   6        111.61        123.75         5.00 o                         
   3   8   6       1326.73       1306.82        15.24 o                         
   4   8   6        773.77        747.07        12.09 o                         
   5   8   6        360.59        330.50         8.28 o                         
   6   8   6         24.59         26.42         4.94 o                         
   7   8   6          5.18          3.85         5.04 o                         
   8   8   6        488.14        537.26        17.34 o                         
   9   8   6          8.25          3.72         8.96 o                         
  10   8   6        352.01        357.48        24.62 o                         
  -5   9   6          8.03         12.32        11.57 o                         
  -4   9   6        444.09        450.27        17.92 o                         
  -3   9   6         28.80         24.04         9.39 o                         
  -2   9   6        660.50        694.55        17.37 o                         
  -1   9   6        386.90        347.40        11.12 o                         
   0   9   6         77.70         73.26         5.36 o                         
   1   9   6         37.15         32.66         4.68 o                         
   2   9   6       1498.80       1451.77        18.33 o                         
   3   9   6       2807.07       2881.33        41.78 o                         
   4   9   6          1.34          4.88         4.86 o                         
   5   9   6        100.59         97.41         6.62 o                         
   6   9   6        103.33        124.42         7.19 o                         
   7   9   6        390.31        417.42        10.98 o                         
   8   9   6          2.77          2.77         8.67 o                         
   9   9   6        582.58        615.71        40.20 o                         
  -4  10   6         28.69         48.41        18.49 o                         
  -3  10   6        320.63        357.18        16.25 o                         
  -2  10   6          1.87          1.86         7.58 o                         
  -1  10   6         25.74         14.59         6.40 o                         
   0  10   6         98.49        100.67         7.87 o                         
   1  10   6       1368.61       1364.92        18.75 o                         
   2  10   6        281.07        289.50        13.28 o                         
   3  10   6         61.08         60.79         5.67 o                         
   4  10   6        487.19        479.22        14.14 o                         
   5  10   6        122.44        118.49         9.15 o                         
   6  10   6        848.34        836.88        16.81 o                         
   7  10   6         45.11         35.61         7.06 o                         
   8  10   6        520.13        576.20        27.13 o                         
   9  10   6         14.92          7.63        10.52 o                         
  -4  11   6        594.18        725.03        31.43 o                         
  -3  11   6          1.40          8.03        12.86 o                         
  -2  11   6         31.12         44.58        10.58 o                         
  -1  11   6         27.30         29.31         8.33 o                         
   0  11   6        463.71        504.50        13.88 o                         
   1  11   6        676.10        669.91        13.02 o                         
   2  11   6        144.08        141.67         7.29 o                         
   3  11   6        417.96        446.00        13.37 o                         
   4  11   6        302.03        284.66        15.23 o                         
   5  11   6        366.73        360.75        18.25 o                         
   6  11   6          3.29         15.54         7.01 o                         
   7  11   6        855.57        852.10        20.30 o                         
   8  11   6        143.12        141.11        12.95 o                         
   9  11   6          3.59         -5.46        14.65 o                         
  -3  12   6        104.64        111.56        16.46 o                         
  -2  12   6          4.23         -8.44        12.29 o                         
  -1  12   6        376.18        412.40        19.43 o                         
   0  12   6        177.73        200.53        10.74 o                         
   1  12   6         85.87         78.53         7.40 o                         
   2  12   6         39.36         36.64         6.19 o                         
   3  12   6        215.65        210.96        10.61 o                         
   4  12   6          4.53         -0.20         7.16 o                         
   5  12   6          8.44          8.98         7.69 o                         
   6  12   6        248.67        259.61        11.91 o                         
   7  12   6        116.83        107.98        10.55 o                         
   8  12   6          1.79        -10.96        10.96 o                         
  -2  13   6        951.15       1019.69        65.01 o                         
  -1  13   6         67.32         56.43        12.12 o                         
   0  13   6        261.84        282.41        13.89 o                         
   1  13   6         43.50         46.68         9.08 o                         
   2  13   6          2.86          0.23         7.97 o                         
   3  13   6       1038.76       1058.27        21.66 o                         
   4  13   6         24.34         20.63         9.29 o                         
   5  13   6        474.72        498.44        22.59 o                         
   6  13   6        140.79        121.70        10.47 o                         
   7  13   6          5.94        -10.42        10.42 o                         
   0  14   6         13.30         -0.89        11.29 o                         
   1  14   6          3.90         -2.52         9.40 o                         
   2  14   6        131.08        135.03        11.94 o                         
   3  14   6         30.55         24.51         9.06 o                         
   4  14   6        323.60        353.26        19.59 o                         
   5  14   6         20.52         24.24        10.30 o                         
   6  14   6          9.83          2.57        14.49 o                         
   3  15   6        323.25        296.05        25.42 o                         
   4  15   6         36.61         10.50        11.52 o                         
  -4 -12   7         10.80         14.44        10.51 o                         
  -3 -12   7         27.63         15.24        14.72 o                         
  -2 -12   7          1.29         10.07        11.81 o                         
  -1 -12   7        391.75        418.36        21.78 o                         
   0 -12   7        277.30        290.10        15.50 o                         
  -6 -11   7        340.85        341.20        32.26 o                         
  -5 -11   7          8.00          5.38        11.24 o                         
  -4 -11   7         13.57         -9.89         9.89 o                         
  -3 -11   7         11.86          8.89         8.47 o                         
  -2 -11   7        161.52        146.67        11.50 o                         
  -1 -11   7        402.90        411.91        18.38 o                         
   0 -11   7        123.35        129.24        12.34 o                         
   1 -11   7         14.12         19.40         9.07 o                         
   2 -11   7         17.06         -1.41        11.58 o                         
  -6 -10   7          5.23         19.74         9.87 o                         
  -5 -10   7         23.36         10.37        12.35 o                         
  -4 -10   7         75.77         73.57         9.46 o                         
  -3 -10   7        639.14        674.28        19.75 o                         
  -2 -10   7        125.07        132.22         9.71 o                         
  -1 -10   7         31.26         20.39         7.09 o                         
   0 -10   7        149.45        143.13         9.86 o                         
   1 -10   7        372.21        360.88        12.70 o                         
   2 -10   7        194.49        179.58        11.72 o                         
   3 -10   7         92.31         58.52        11.46 o                         
  -7  -9   7         22.51         26.41        14.61 o                         
  -6  -9   7          4.57          1.64         8.98 o                         
  -5  -9   7        144.98        129.62        10.89 o                         
  -4  -9   7        658.22        648.99        17.66 o                         
  -3  -9   7        581.30        594.69        16.14 o                         
  -2  -9   7        709.93        661.21        16.31 o                         
  -1  -9   7        191.78        202.61        11.53 o                         
   0  -9   7         78.18         68.83         6.82 o                         
   1  -9   7        137.75        157.69         9.21 o                         
   2  -9   7          3.20          6.72         7.20 o                         
   3  -9   7        239.81        241.36        17.42 o                         
   4  -9   7         96.67         99.52        11.01 o                         
  -7  -8   7         15.03         -4.15         9.94 o                         
  -6  -8   7         12.22          3.03         7.80 o                         
  -5  -8   7        309.99        304.21        13.12 o                         
  -4  -8   7        656.53        658.40        18.03 o                         
  -3  -8   7         27.89         34.30         7.85 o                         
  -2  -8   7        101.47         85.38         7.16 o                         
  -1  -8   7         23.30         28.63         5.42 o                         
   0  -8   7        321.91        319.99         8.97 o                         
   1  -8   7         54.42         54.46         6.49 o                         
   2  -8   7        403.40        426.18        13.03 o                         
   3  -8   7        990.71        981.10        21.51 o                         
   4  -8   7         17.60         28.91         9.09 o                         
   5  -8   7        110.33        101.82        11.20 o                         
  -8  -7   7          6.63          2.93        12.83 o                         
  -7  -7   7          3.39          3.48         8.54 o                         
  -6  -7   7        126.14        153.85         9.94 o                         
  -5  -7   7       1305.64       1307.31        20.73 o                         
  -4  -7   7        125.36        113.90         7.35 o                         
  -3  -7   7        313.03        296.87         8.21 o                         
  -2  -7   7         42.42         33.39         4.75 o                         
  -1  -7   7       2459.13       2577.48        25.91 o                         
   0  -7   7         17.07         23.60         4.55 o                         
   1  -7   7       1289.05       1317.09        17.39 o                         
   2  -7   7        187.76        198.91         8.24 o                         
   3  -7   7         88.15         88.90         8.59 o                         
   4  -7   7         14.12         16.55         7.93 o                         
   5  -7   7         11.59         16.57         8.84 o                         
   6  -7   7        379.70        443.82        18.05 o                         
  -8  -6   7         97.85         87.69        13.64 o                         
  -7  -6   7        274.70        305.06        13.88 o                         
  -6  -6   7        821.93        857.12        17.69 o                         
  -5  -6   7         40.24         49.36         6.48 o                         
  -4  -6   7        886.45        881.31        16.63 o                         
  -3  -6   7        128.10        121.33         6.06 o                         
  -2  -6   7        867.51        881.23        11.39 o                         
  -1  -6   7        988.60       1027.97        13.01 o                         
   0  -6   7       1285.55       1324.88        16.21 o                         
   1  -6   7       1291.96       1248.74        16.80 o                         
   2  -6   7         12.98         15.52         5.45 o                         
   3  -6   7        122.97        100.41         7.29 o                         
   4  -6   7         26.24         31.84         8.31 o                         
   5  -6   7       2389.71       2406.60        39.11 o                         
   6  -6   7          0.48          4.89         8.78 o                         
   7  -6   7         99.95         93.86        15.54 o                         
  -8  -5   7        185.70        193.45        13.54 o                         
  -7  -5   7        244.59        277.56        12.48 o                         
  -6  -5   7          1.39         -6.66         6.82 o                         
  -5  -5   7        622.00        613.63        13.49 o                         
  -4  -5   7         45.58         38.83         4.69 o                         
  -3  -5   7        597.59        542.11         8.78 o                         
  -2  -5   7          3.57         12.57         3.17 o                         
  -1  -5   7       4720.54       5038.66        44.27 o                         
   0  -5   7       1877.40       1959.25        19.90 o                         
   1  -5   7         26.18         21.21         3.67 o                         
   2  -5   7          1.52         -1.96         3.74 o                         
   3  -5   7        495.18        495.89        12.59 o                         
   4  -5   7       1871.55       1898.01        29.45 o                         
   5  -5   7          0.51          6.23         7.23 o                         
   6  -5   7       1460.50       1488.72        26.74 o                         
   7  -5   7          4.82         15.45        10.31 o                         
  -8  -4   7        294.10        299.17        15.28 o                         
  -7  -4   7         71.16         76.48        10.19 o                         
  -6  -4   7        134.37        132.82         8.15 o                         
  -5  -4   7        108.87         90.62         5.99 o                         
  -4  -4   7        718.81        720.41        10.99 o                         
  -3  -4   7        182.14        179.25         5.06 o                         
  -2  -4   7       1424.65       1381.97        14.20 o                         
  -1  -4   7       1542.07       1559.49        16.43 o                         
   0  -4   7        406.62        428.22         8.10 o                         
   1  -4   7         11.26          7.06         3.02 o                         
   2  -4   7        261.65        290.39         8.10 o                         
   3  -4   7       2412.02       2367.41        36.48 o                         
   4  -4   7          5.19         15.67         5.00 o                         
   5  -4   7        831.06        817.98        15.19 o                         
   6  -4   7          8.21         11.08         6.72 o                         
   7  -4   7        217.81        214.89        13.72 o                         
   8  -4   7         41.41         54.88        13.12 o                         
  -8  -3   7         95.77         91.04        11.87 o                         
  -7  -3   7        220.84        223.10        12.71 o                         
  -6  -3   7        106.28         97.58         7.47 o                         
  -5  -3   7         72.75         61.17         5.29 o                         
  -4  -3   7        623.21        641.12        10.16 o                         
  -3  -3   7       2228.88       2168.53        19.32 o                         
  -2  -3   7       1777.90       1781.72        16.89 o                         
  -1  -3   7         31.34         37.77         2.71 o                         
   0  -3   7         71.40         65.35         3.49 o                         
   1  -3   7        858.34        889.22        10.74 o                         
   2  -3   7       3593.74       4089.55        34.84 o                         
   3  -3   7         11.52         21.69         3.88 o                         
   4  -3   7        893.37        822.11        12.49 o                         
   5  -3   7         86.82         93.23         8.49 o                         
   6  -3   7        155.35        158.97        11.67 o                         
   7  -3   7        210.54        208.34        11.29 o                         
   8  -3   7        373.59        388.32        15.82 o                         
  -8  -2   7          8.12         21.12        10.30 o                         
  -7  -2   7         20.42         16.99         9.16 o                         
  -6  -2   7        620.58        592.06        16.21 o                         
  -5  -2   7          2.81          2.22         4.68 o                         
  -4  -2   7       2848.01       2830.93        28.25 o                         
  -3  -2   7       1729.93       1739.20        16.73 o                         
  -2  -2   7        297.59        305.77         6.18 o                         
  -1  -2   7         12.63         21.83         2.59 o                         
   0  -2   7        294.40        305.44         5.71 o                         
   1  -2   7       6131.52       6926.21        55.68 o                         
   2  -2   7         13.02         20.64         2.87 o                         
   3  -2   7       2159.05       2451.45        24.83 o                         
   4  -2   7        581.74        598.98        12.76 o                         
   5  -2   7        144.42        147.55         9.63 o                         
   6  -2   7        148.18        140.24         8.86 o                         
   7  -2   7        397.11        396.81        13.88 o                         
   8  -2   7        384.02        395.89        14.82 o                         
   9  -2   7         37.22         28.02        12.17 o                         
  -8  -1   7          3.12         15.22        10.08 o                         
  -7  -1   7        859.69        902.24        22.75 o                         
  -6  -1   7         24.63         31.13         7.96 o                         
  -5  -1   7        351.43        344.58         9.49 o                         
  -4  -1   7        709.86        659.34        18.36 o                         
  -3  -1   7       1369.03       1434.83        14.22 o                         
  -2  -1   7        457.43        577.02         7.99 o                         
  -1  -1   7        103.72         58.56         2.92 o                         
   0  -1   7       5395.86       5420.20        45.95 o                         
   1  -1   7          0.51         17.50         2.94 o                         
   2  -1   7       3262.86       3490.44        30.88 o                         
   3  -1   7        331.35        317.92         6.08 o                         
   4  -1   7        546.12        590.41         9.32 o                         
   5  -1   7        618.51        634.35        11.52 o                         
   6  -1   7        693.04        724.28        17.43 o                         
   7  -1   7       1020.85        977.54        32.69 o                         
   8  -1   7         15.24         13.80         8.97 o                         
   9  -1   7          1.64          2.72        11.49 o                         
  -8   0   7        168.20        179.68        13.31 o                         
  -7   0   7         52.10         46.00        13.40 o                         
  -6   0   7        621.27        600.80        18.48 o                         
  -5   0   7        882.03        900.75        16.63 o                         
  -4   0   7        543.89        527.05        10.84 o                         
  -3   0   7          0.77          2.02         2.86 o                         
  -2   0   7        791.93        799.25        10.80 o                         
  -1   0   7       5063.88       5054.13        43.08 o                         
   0   0   7          7.38         11.53         2.28 o                         
   1   0   7       5045.05       5472.72        43.95 o                         
   2   0   7        331.78        359.48         6.44 o                         
   3   0   7        438.69        442.84         6.57 o                         
   4   0   7         73.71         66.29         3.70 o                         
   5   0   7        522.62        540.38         9.49 o                         
   6   0   7       2563.25       2535.53        30.85 o                         
   7   0   7         91.47         81.34         8.87 o                         
   8   0   7        169.36        163.97        13.11 o                         
   9   0   7         10.69         16.40        11.57 o                         
  -8   1   7         12.13          2.42        10.22 o                         
  -7   1   7        594.38        689.83        21.16 o                         
  -6   1   7        282.81        306.43        11.51 o                         
  -5   1   7        155.47        159.46         8.88 o                         
  -4   1   7         37.70         36.98         5.33 o                         
  -3   1   7        275.61        253.78         7.07 o                         
  -2   1   7       3967.49       3834.86        31.77 o                         
  -1   1   7         33.15         34.42         2.73 o                         
   0   1   7        534.32        271.15         5.88 o                         
   1   1   7        267.54        235.07         4.87 o                         
   2   1   7        957.07        983.03        10.69 o                         
   3   1   7        633.76        567.79         8.48 o                         
   4   1   7       1039.50        970.31        11.35 o                         
   5   1   7       2378.80       2355.04        25.82 o                         
   6   1   7        589.71        600.35        12.87 o                         
   7   1   7         11.28         13.69         6.54 o                         
   8   1   7          3.00          3.16         9.52 o                         
   9   1   7        317.74        371.90        18.34 o                         
  -8   2   7        256.61        243.94        15.92 o                         
  -7   2   7        338.61        315.07        27.44 o                         
  -6   2   7        135.28        128.33         9.73 o                         
  -5   2   7        373.30        378.08        13.38 o                         
  -4   2   7       1624.34       1579.02        22.37 o                         
  -3   2   7       2884.92       2841.80        29.15 o                         
  -2   2   7         11.67         18.94         2.40 o                         
  -1   2   7       3222.36       3017.47        27.89 o                         
   0   2   7       4391.95       5023.47        42.58 o                         
   1   2   7        733.55        797.20         9.37 o                         
   2   2   7        547.16        487.15         6.79 o                         
   3   2   7       5596.48       6286.89        50.51 o                         
   4   2   7       4175.55       4296.09        34.24 o                         
   5   2   7         18.45         18.76         3.32 o                         
   6   2   7       2140.41       2193.49        25.08 o                         
   7   2   7        118.32        112.71         7.68 o                         
   8   2   7        584.54        619.82        25.76 o                         
   9   2   7        350.52        345.34        15.35 o                         
  10   2   7        214.61        225.58        17.09 o                         
  -8   3   7        185.10        216.49        15.81 o                         
  -7   3   7         82.17         90.78        10.83 o                         
  -6   3   7          5.56         11.26         7.70 o                         
  -5   3   7         42.30         26.63         6.99 o                         
  -4   3   7        956.75        878.47        16.97 o                         
  -3   3   7          0.27         23.89         3.82 o                         
  -2   3   7       2097.90       1988.93        19.87 o                         
  -1   3   7         93.45         75.53         2.86 o                         
   0   3   7        527.49        541.84         6.16 o                         
   2   3   7        435.11        305.08         5.06 o                         
   3   3   7       1036.38        808.19         9.46 o                         
   4   3   7        205.25        224.82         5.66 o                         
   5   3   7         65.55         68.36         3.62 o                         
   6   3   7        518.26        454.30        11.74 o                         
   7   3   7        451.24        447.57        20.51 o                         
   8   3   7        377.23        375.40        14.50 o                         
   9   3   7        292.58        287.62        13.09 o                         
  10   3   7        337.99        345.48        19.78 o                         
  -7   4   7          1.21          2.21        12.30 o                         
  -6   4   7          6.28         15.45         8.24 o                         
  -5   4   7       2018.90       1981.91        30.84 o                         
  -4   4   7          0.14         16.24         5.09 o                         
  -3   4   7       3676.73       3593.19        38.78 o                         
  -2   4   7        155.12        151.61         4.53 o                         
  -1   4   7        547.13        502.68         8.57 o                         
   0   4   7        146.33        104.59         4.26 o                         
   1   4   7       1892.52       1735.50        16.22 o                         
   2   4   7       6992.10       7164.13        56.97 o                         
   3   4   7        145.37        167.56         4.46 o                         
   4   4   7         45.53         41.55         3.34 o                         
   5   4   7        115.68        128.68         4.46 o                         
   6   4   7       1064.19       1075.12        19.11 o                         
   7   4   7          2.40          7.89         5.77 o                         
   8   4   7       1599.23       1534.56        28.26 o                         
   9   4   7        232.00        234.01        13.46 o                         
  10   4   7         12.03         33.28        14.94 o                         
  -7   5   7         66.63         83.21        14.58 o                         
  -6   5   7        640.36        707.18        20.97 o                         
  -5   5   7          2.93         -3.61         8.11 o                         
  -4   5   7       1635.28       1600.59        23.24 o                         
  -3   5   7         92.06        103.68         6.53 o                         
  -2   5   7          7.76         13.67         2.96 o                         
  -1   5   7       1918.38       1903.77        20.44 o                         
   0   5   7       1986.77       1916.89        18.27 o                         
   1   5   7       3143.18       2888.12        27.34 o                         
   2   5   7         35.43         52.56         3.34 o                         
   3   5   7       2198.09       2389.40        22.16 o                         
   4   5   7        210.75        260.64         6.27 o                         
   5   5   7       1242.39       1166.59        11.97 o                         
   6   5   7        155.05        144.81         5.66 o                         
   7   5   7        160.76        160.07         8.73 o                         
   8   5   7         81.05         83.44         9.79 o                         
   9   5   7         13.90          9.76         9.62 o                         
  10   5   7         19.15          9.90        14.63 o                         
  -7   6   7         22.89         26.09        15.15 o                         
  -6   6   7          0.06         -8.59        14.17 o                         
  -5   6   7        403.42        390.22        15.57 o                         
  -4   6   7         50.06         59.66         7.77 o                         
  -3   6   7        124.51        110.44        11.68 o                         
  -2   6   7        162.96        150.88         8.94 o                         
  -1   6   7       3060.37       3028.47        31.20 o                         
   0   6   7       1853.86       1713.54        16.09 o                         
   1   6   7         45.01         56.12         3.63 o                         
   2   6   7        629.76        575.20         7.93 o                         
   3   6   7         13.99         10.29         3.07 o                         
   4   6   7       3321.33       3506.55        31.65 o                         
   5   6   7        596.79        615.78         9.86 o                         
   6   6   7       1483.64       1510.07        18.20 o                         
   7   6   7        221.85        200.63         7.76 o                         
   8   6   7         36.68         27.86         7.31 o                         
   9   6   7        122.81        125.28        11.81 o                         
  10   6   7        152.51        140.09        17.09 o                         
  -6   7   7         51.03         50.99        22.27 o                         
  -5   7   7         85.49        108.19        14.06 o                         
  -4   7   7         47.04         56.71         9.63 o                         
  -3   7   7        251.55        237.31        18.27 o                         
  -2   7   7        487.44        457.35        11.66 o                         
  -1   7   7       1159.97       1104.53        16.29 o                         
   0   7   7        294.37        286.07         6.38 o                         
   1   7   7          2.98         -0.36         3.20 o                         
   2   7   7         77.42         70.13         4.04 o                         
   3   7   7        619.57        579.99         9.08 o                         
   4   7   7        726.59        721.60        10.23 o                         
   5   7   7       2731.68       2881.47        27.49 o                         
   6   7   7        245.56        228.73         6.72 o                         
   7   7   7          2.34          5.27         5.40 o                         
   8   7   7         20.28         19.28         6.85 o                         
   9   7   7         66.97         80.93        12.39 o                         
  10   7   7        128.71        168.51        17.53 o                         
  -6   8   7         76.95         83.71        15.81 o                         
  -5   8   7          5.17          9.82        12.68 o                         
  -4   8   7        137.87        120.99        11.67 o                         
  -3   8   7        153.91        179.23        11.81 o                         
  -2   8   7        856.06        897.69        23.28 o                         
  -1   8   7         25.76         35.25         5.60 o                         
   0   8   7        309.80        310.34         8.35 o                         
   1   8   7        557.41        555.71        10.47 o                         
   2   8   7        604.35        586.72         9.81 o                         
   3   8   7        689.63        681.86        12.60 o                         
   4   8   7        365.37        348.53         8.90 o                         
   5   8   7        369.29        341.78         9.21 o                         
   6   8   7        137.13        142.56         7.29 o                         
   7   8   7        142.54        139.70         7.38 o                         
   8   8   7         66.31         52.58         8.23 o                         
   9   8   7        366.89        402.23        18.97 o                         
  10   8   7         12.59         14.88        13.92 o                         
  -5   9   7          0.26          0.14        14.32 o                         
  -4   9   7        237.51        229.62        14.45 o                         
  -3   9   7       1020.53       1093.64        26.65 o                         
  -2   9   7          2.01          0.59         8.29 o                         
  -1   9   7         85.24         83.83         9.40 o                         
   0   9   7         32.26         27.58         5.03 o                         
   1   9   7       1297.22       1279.58        17.19 o                         
   2   9   7         67.84         59.95         6.27 o                         
   3   9   7       1717.76       1764.47        22.94 o                         
   4   9   7       1261.55       1228.03        19.69 o                         
   5   9   7          2.45         -4.71         4.85 o                         
   6   9   7        163.40        157.61         7.65 o                         
   7   9   7        264.98        277.21        11.12 o                         
   8   9   7        361.48        378.10        13.37 o                         
   9   9   7         53.72         45.44        11.52 o                         
  -4  10   7        331.27        360.79        17.76 o                         
  -3  10   7        118.37        116.50        12.31 o                         
  -2  10   7        172.71        175.92        12.51 o                         
  -1  10   7          3.16          3.38         6.32 o                         
   0  10   7         56.26         50.28         6.55 o                         
   1  10   7        140.07        130.83         6.48 o                         
   2  10   7        727.70        738.01        13.42 o                         
   3  10   7        971.12       1028.66        17.14 o                         
   4  10   7        171.16        159.35        10.97 o                         
   5  10   7         82.91         67.23         7.52 o                         
   6  10   7         56.18         76.64        13.31 o                         
   7  10   7        786.04        812.51        17.32 o                         
   8  10   7        125.68        133.33        11.08 o                         
   9  10   7         73.58         92.43        13.63 o                         
  -3  11   7        330.69        316.74        16.98 o                         
  -2  11   7         10.71         12.59        11.25 o                         
  -1  11   7        384.53        394.59        19.49 o                         
   0  11   7        208.70        206.52         9.88 o                         
   1  11   7        146.11        165.56         8.48 o                         
   2  11   7        129.54        139.07         7.42 o                         
   3  11   7          2.26         -5.71         5.71 o                         
   4  11   7         12.31          9.62         7.00 o                         
   5  11   7        133.09        129.51         9.15 o                         
   6  11   7        887.89        960.54        19.03 o                         
   7  11   7         21.08         12.92         7.82 o                         
   8  11   7        141.40        154.86        13.29 o                         
   9  11   7         88.09         92.46        16.60 o                         
  -2  12   7         61.81        103.62        18.09 o                         
  -1  12   7         37.30         59.54        12.19 o                         
   0  12   7        260.68        263.21        10.94 o                         
   1  12   7        325.82        320.23        11.29 o                         
   2  12   7          8.61         -2.12         5.78 o                         
   3  12   7          3.61          3.10         7.26 o                         
   4  12   7        159.64        128.39         9.61 o                         
   5  12   7        443.87        471.58        24.14 o                         
   6  12   7          7.70         13.33         7.83 o                         
   7  12   7        134.93        129.58        10.96 o                         
   8  12   7          2.09        -11.03        11.03 o                         
  -1  13   7        414.66        436.62        24.10 o                         
   0  13   7        141.12        165.69        22.53 o                         
   1  13   7         40.00         38.22         8.71 o                         
   2  13   7         55.85         47.27         8.97 o                         
   3  13   7         41.64         44.39         8.73 o                         
   4  13   7        146.07        192.65        11.62 o                         
   5  13   7        256.40        261.10        12.43 o                         
   6  13   7        100.32        114.03        10.56 o                         
   7  13   7         24.06         22.71        12.49 o                         
   0  14   7         25.43          9.42        11.40 o                         
   1  14   7          7.37         12.79         9.63 o                         
   2  14   7         36.10         24.24         9.29 o                         
   3  14   7        366.84        360.47        13.96 o                         
   4  14   7         27.45         24.24         9.34 o                         
   5  14   7         70.15         90.93        11.83 o                         
   6  14   7         19.63         17.66        11.68 o                         
  -2 -12   8         71.87         92.51        13.41 o                         
  -1 -12   8         80.71         56.20        14.99 o                         
  -5 -11   8         56.81         52.03        13.00 o                         
  -4 -11   8        188.16        155.69        14.18 o                         
  -3 -11   8        105.47        119.68        12.05 o                         
  -2 -11   8        204.80        203.21        13.14 o                         
  -1 -11   8        147.98        142.80        13.73 o                         
   0 -11   8        311.45        340.38        14.05 o                         
   1 -11   8         54.71         37.80        10.82 o                         
   2 -11   8         17.10          3.06        12.09 o                         
  -6 -10   8         85.75         80.11        12.91 o                         
  -5 -10   8          2.52         -9.51         9.51 o                         
  -4 -10   8         51.90         57.65        10.22 o                         
  -3 -10   8        327.35        312.28        13.07 o                         
  -2 -10   8         49.61         69.01         9.88 o                         
  -1 -10   8        966.82        930.85        22.97 o                         
   0 -10   8         18.90         17.29         8.44 o                         
   1 -10   8         16.99         15.58         8.66 o                         
   2 -10   8          8.26          7.43         9.22 o                         
   3 -10   8        493.90        490.39        19.20 o                         
  -7  -9   8        212.36        174.51        38.13 o                         
  -6  -9   8          4.30          4.51         9.76 o                         
  -5  -9   8        320.50        307.90        14.66 o                         
  -4  -9   8        169.82        153.23        11.18 o                         
  -3  -9   8        455.13        424.86        13.78 o                         
  -2  -9   8        938.40        896.24        23.62 o                         
  -1  -9   8          1.77         -3.02         6.59 o                         
   0  -9   8          3.60          1.95         6.53 o                         
   1  -9   8         12.13          4.02         7.30 o                         
   2  -9   8       1053.68       1063.35        20.97 o                         
   3  -9   8         33.20         38.41         9.76 o                         
   4  -9   8        220.53        235.56        15.13 o                         
  -7  -8   8          3.90         -6.99        11.62 o                         
  -6  -8   8        371.94        343.59        14.79 o                         
  -5  -8   8        276.21        257.74        12.93 o                         
  -4  -8   8        282.11        294.84        13.06 o                         
  -3  -8   8        488.68        518.34        24.91 o                         
  -2  -8   8         40.05         38.69         7.12 o                         
  -1  -8   8         70.55         61.91         7.30 o                         
   0  -8   8         10.21          0.20         5.76 o                         
   1  -8   8        697.75        689.68        16.06 o                         
   2  -8   8        445.88        442.60        13.37 o                         
   3  -8   8        314.56        272.67        12.78 o                         
   4  -8   8         50.02         63.39         9.99 o                         
   5  -8   8        122.35        120.98        15.47 o                         
  -7  -7   8        302.05        297.96        18.40 o                         
  -6  -7   8          9.37         17.41         7.39 o                         
  -5  -7   8        944.20        959.97        18.63 o                         
  -4  -7   8       1001.18       1010.21        19.49 o                         
  -3  -7   8         17.15         16.18         5.65 o                         
  -2  -7   8         78.29         79.42         5.71 o                         
  -1  -7   8        621.14        611.29        11.68 o                         
   0  -7   8       1872.28       1848.35        21.97 o                         
   1  -7   8        239.82        245.56         8.06 o                         
   2  -7   8         81.75        101.64         8.49 o                         
   3  -7   8        273.18        266.65        13.14 o                         
   4  -7   8         89.17         88.34        11.57 o                         
   5  -7   8         21.14         32.69         9.55 o                         
   6  -7   8         62.24         63.55        13.66 o                         
  -8  -6   8        155.02        152.96        22.92 o                         
  -7  -6   8         87.01         75.15        10.46 o                         
  -6  -6   8          5.62         -2.30         7.82 o                         
  -5  -6   8        575.43        567.43        14.56 o                         
  -4  -6   8          5.83         17.90         5.91 o                         
  -3  -6   8         11.48         16.88         4.75 o                         
  -2  -6   8         60.73         61.42         4.93 o                         
  -1  -6   8       3446.47       3724.88        38.50 o                         
   0  -6   8        263.92        278.49         8.25 o                         
   1  -6   8        463.14        493.86        13.88 o                         
   2  -6   8        656.51        589.13        13.96 o                         
   3  -6   8        159.93        155.42         8.63 o                         
   4  -6   8        483.44        471.42        16.87 o                         
   5  -6   8         24.78         34.68         9.77 o                         
   6  -6   8        351.17        375.10        26.46 o                         
   7  -6   8        108.02        138.83        32.75 o                         
  -8  -5   8        128.75        136.47        17.06 o                         
  -7  -5   8        556.72        624.12        17.17 o                         
  -6  -5   8        639.63        670.12        17.67 o                         
  -5  -5   8         13.39         10.86         5.62 o                         
  -4  -5   8        219.95        197.94         7.26 o                         
  -3  -5   8         62.61         63.98         5.21 o                         
  -2  -5   8       2170.18       2273.32        24.01 o                         
  -1  -5   8         30.74         47.45         4.84 o                         
   0  -5   8       1812.12       2003.15        21.29 o                         
   1  -5   8        433.94        435.08         9.60 o                         
   2  -5   8        712.13        640.72        13.41 o                         
   3  -5   8        142.06        156.31         7.23 o                         
   4  -5   8         44.10         46.23         6.78 o                         
   5  -5   8       1486.00       1463.05        25.87 o                         
   6  -5   8         10.16         11.75         9.57 o                         
   7  -5   8        174.51        159.76        13.89 o                         
  -8  -4   8        182.87        213.59        16.60 o                         
  -7  -4   8        537.28        596.08        18.62 o                         
  -6  -4   8         15.31         19.39         6.87 o                         
  -5  -4   8          6.52          3.99         5.14 o                         
  -4  -4   8        469.05        426.92         9.44 o                         
  -3  -4   8       1267.67       1279.77        14.48 o                         
  -2  -4   8       1080.39       1112.77        12.96 o                         
  -1  -4   8       1265.16       1286.53        13.81 o                         
   0  -4   8          9.81         14.85         3.45 o                         
   1  -4   8         37.94         29.93         4.07 o                         
   2  -4   8        507.89        605.57        10.60 o                         
   3  -4   8        255.88        247.95         7.57 o                         
   4  -4   8       2297.86       2271.78        27.18 o                         
   5  -4   8         12.25         15.45         6.31 o                         
   6  -4   8         61.03         49.99         8.62 o                         
   7  -4   8         68.75         55.18        10.96 o                         
   8  -4   8        103.43        125.71        14.80 o                         
  -8  -3   8        461.79        462.10        18.74 o                         
  -7  -3   8         78.53         94.27        11.10 o                         
  -6  -3   8          5.48         -3.48         6.33 o                         
  -5  -3   8        137.92        130.61         7.16 o                         
  -4  -3   8       1277.77       1272.96        15.45 o                         
  -3  -3   8       1700.26       1664.16        17.10 o                         
  -2  -3   8       1674.60       1701.63        16.73 o                         
  -1  -3   8        973.41        950.22        10.63 o                         
   0  -3   8         74.55         83.85         4.34 o                         
   1  -3   8        878.93        905.15        11.32 o                         
   2  -3   8         76.56         93.91         4.75 o                         
   3  -3   8       1503.48       1686.07        19.51 o                         
   4  -3   8        383.11        377.12         9.40 o                         
   5  -3   8        192.49        173.14         7.78 o                         
   6  -3   8        159.86        156.56         9.91 o                         
   7  -3   8        420.22        405.70        14.58 o                         
   8  -3   8        471.03        485.49        19.03 o                         
  -8  -2   8         17.72         15.27        12.99 o                         
  -7  -2   8         33.73         38.78         9.92 o                         
  -6  -2   8         94.95         88.24         8.58 o                         
  -5  -2   8       1032.35        967.88        15.50 o                         
  -4  -2   8        347.41        348.41         8.48 o                         
  -3  -2   8       1288.50       1327.89        15.14 o                         
  -2  -2   8        200.36        181.71         5.13 o                         
  -1  -2   8        148.67        143.73         4.32 o                         
   0  -2   8       1958.23       1962.21        18.90 o                         
   1  -2   8        171.00        185.31         6.47 o                         
   2  -2   8       4692.01       5010.60        43.93 o                         
   3  -2   8        131.91        144.13         5.27 o                         
   4  -2   8        297.77        276.03         7.99 o                         
   5  -2   8          7.93          0.35         5.19 o                         
   6  -2   8        771.33        735.49        19.13 o                         
   7  -2   8        946.56        936.57        21.12 o                         
   8  -2   8         96.01        106.06        10.36 o                         
  -8  -1   8         66.98         63.20        12.16 o                         
  -7  -1   8        278.50        264.33        13.96 o                         
  -6  -1   8        913.54        916.70        21.63 o                         
  -5  -1   8        230.64        214.68         7.89 o                         
  -4  -1   8        486.12        453.66        10.10 o                         
  -3  -1   8        758.14        717.03        10.25 o                         
  -2  -1   8         22.97         31.64         3.24 o                         
  -1  -1   8       1174.35       1139.79        12.39 o                         
   0  -1   8        251.20        269.79         5.70 o                         
   1  -1   8       3907.33       4093.73        35.75 o                         
   2  -1   8        523.76        527.15         9.61 o                         
   3  -1   8        141.18        132.23         4.78 o                         
   4  -1   8         37.98         42.00         4.19 o                         
   5  -1   8        436.24        472.60        11.98 o                         
   6  -1   8       1063.99       1087.91        20.54 o                         
   7  -1   8        359.62        348.66        14.13 o                         
   8  -1   8        245.86        230.26        13.30 o                         
   9  -1   8         15.84         20.28        12.08 o                         
  -8   0   8         16.62         24.50        11.99 o                         
  -7   0   8       1232.43       1300.00        27.65 o                         
  -6   0   8         84.70         92.43         9.73 o                         
  -5   0   8        261.43        261.35         9.93 o                         
  -4   0   8       1268.67       1238.10        17.80 o                         
  -3   0   8        232.07        219.09         5.79 o                         
  -2   0   8       1507.94       1454.92        15.12 o                         
  -1   0   8         64.46         54.31         3.50 o                         
   0   0   8       2445.11       2293.08        21.35 o                         
   1   0   8        267.02        289.87         5.34 o                         
   2   0   8        346.48        389.48         6.63 o                         
   3   0   8         16.52         19.58         2.78 o                         
   4   0   8       1320.88       1342.68        15.16 o                         
   5   0   8       1062.00       1085.12        15.36 o                         
   6   0   8        587.35        574.13        14.99 o                         
   7   0   8        247.60        246.09        12.05 o                         
   8   0   8         33.00         26.12        14.53 o                         
   9   0   8         93.03        100.19        13.52 o                         
  -8   1   8        143.54        139.88        14.83 o                         
  -7   1   8         32.90         42.90        10.03 o                         
  -6   1   8       1236.45       1244.82        28.11 o                         
  -5   1   8        150.82        146.84         9.29 o                         
  -4   1   8        144.49        139.22         7.92 o                         
  -3   1   8        867.04        814.48        10.56 o                         
  -2   1   8        110.24        105.33         3.74 o                         
  -1   1   8      11146.23      12007.45       104.17 o                         
   0   1   8         77.00         43.29         2.62 o                         
   1   1   8        319.75        289.14         6.54 o                         
   2   1   8         42.64         49.29         3.07 o                         
   3   1   8        632.09        549.74         7.49 o                         
   4   1   8       2998.57       3192.34        29.29 o                         
   5   1   8         39.72         49.14         4.41 o                         
   6   1   8       1663.32       1610.04        22.34 o                         
   7   1   8         27.90         12.17         7.69 o                         
   8   1   8        164.69        153.83        18.49 o                         
   9   1   8          5.76          6.80        11.51 o                         
  -8   2   8         91.16         98.25        16.82 o                         
  -7   2   8         81.55         75.43        10.90 o                         
  -6   2   8        223.61        222.31        11.69 o                         
  -5   2   8        561.91        557.55        16.26 o                         
  -4   2   8        233.41        241.24         8.97 o                         
  -3   2   8        142.86        126.22         5.46 o                         
  -2   2   8       4148.55       3950.46        32.93 o                         
  -1   2   8        295.42        281.24         6.00 o                         
   0   2   8        886.88        975.55        11.43 o                         
   1   2   8          5.28          3.39         2.22 o                         
   2   2   8       1625.51       1546.97        18.02 o                         
   3   2   8       2296.09       2327.67        21.93 o                         
   4   2   8       1421.63       1484.39        15.01 o                         
   5   2   8       1290.21       1333.67        15.37 o                         
   6   2   8          7.03          1.15         4.64 o                         
   7   2   8        108.64        105.43         9.20 o                         
   8   2   8          2.02          3.58         8.52 o                         
   9   2   8        493.89        505.42        20.60 o                         
  10   2   8        231.04        216.44        17.96 o                         
  -7   3   8          2.71         -1.90        14.08 o                         
  -6   3   8         12.10         10.90         8.27 o                         
  -5   3   8        460.97        451.46        22.61 o                         
  -4   3   8        385.52        367.20        14.24 o                         
  -3   3   8        207.72        231.82         7.15 o                         
  -2   3   8        129.86        116.31         3.79 o                         
  -1   3   8        255.59        256.25         5.37 o                         
   0   3   8          3.05          3.43         2.10 o                         
   1   3   8       3239.76       3484.08        32.02 o                         
   2   3   8       1319.96       1089.14        11.66 o                         
   3   3   8        334.21        288.53         5.96 o                         
   4   3   8       1117.96       1057.55        12.31 o                         
   5   3   8         18.71         19.03         3.23 o                         
   6   3   8          5.72         11.35         4.54 o                         
   7   3   8        277.20        254.07        11.66 o                         
   8   3   8       1051.12       1039.88        32.03 o                         
   9   3   8        257.38        249.86        14.24 o                         
  10   3   8        154.44        130.42        15.50 o                         
  -7   4   8          5.02          3.60        13.11 o                         
  -6   4   8        402.35        465.45        16.34 o                         
  -5   4   8          5.31          7.01         7.29 o                         
  -4   4   8       1700.85       1709.28        30.12 o                         
  -3   4   8       1835.41       1750.72        21.90 o                         
  -2   4   8        639.95        609.65        14.05 o                         
  -1   4   8          2.45         -2.47         2.47 o                         
   0   4   8        219.23        132.52         4.31 o                         
   1   4   8       1974.29       1781.98        16.09 o                         
   2   4   8         92.18         84.18         4.12 o                         
   3   4   8        651.61        520.21         7.38 o                         
   4   4   8        208.35        232.91         5.68 o                         
   5   4   8        690.23        700.23         9.71 o                         
   6   4   8          1.06         -0.28         5.20 o                         
   7   4   8         83.28         83.72         7.98 o                         
   8   4   8        350.45        347.49        14.20 o                         
   9   4   8         72.05         72.20         9.95 o                         
  10   4   8         13.03          8.44        11.54 o                         
  -7   5   8         82.26         99.82        17.77 o                         
  -6   5   8         18.68         40.01        10.80 o                         
  -5   5   8        840.43        869.10        23.31 o                         
  -4   5   8         38.68         40.77         6.98 o                         
  -3   5   8         76.41         83.60         6.02 o                         
  -2   5   8        245.55        239.30         6.82 o                         
  -1   5   8         31.01         29.47         2.97 o                         
   0   5   8       1437.02       1320.05        14.91 o                         
   1   5   8        106.14         85.71         4.11 o                         
   2   5   8       2029.22       1856.76        17.05 o                         
   3   5   8       1112.44       1234.61        12.69 o                         
   4   5   8        383.12        354.85         7.89 o                         
   5   5   8          5.96         15.33         3.58 o                         
   6   5   8       1070.78       1035.37        14.52 o                         
   7   5   8       1448.93       1455.93        20.36 o                         
   8   5   8         56.49         62.94         9.48 o                         
   9   5   8         12.39         21.76        10.07 o                         
  10   5   8          4.01         -2.04        13.97 o                         
  -6   6   8        600.15        671.65        25.29 o                         
  -5   6   8         12.59         24.24         9.62 o                         
  -4   6   8        272.56        259.55        11.09 o                         
  -3   6   8        261.87        227.19         9.70 o                         
  -2   6   8       1061.15       1031.48        16.94 o                         
  -1   6   8       4625.74       4579.49        54.86 o                         
   0   6   8       1271.54       1192.43        13.42 o                         
   1   6   8       1002.67        889.39        12.18 o                         
   2   6   8         28.00         14.87         2.67 o                         
   3   6   8        253.29        249.40         5.91 o                         
   4   6   8          3.55          9.17         3.39 o                         
   5   6   8       1772.67       1694.94        19.18 o                         
   6   6   8        315.30        292.23         9.24 o                         
   7   6   8        148.17        141.63         7.42 o                         
   8   6   8        151.55        144.41         9.22 o                         
   9   6   8         28.00         35.61        10.27 o                         
  10   6   8        394.85        419.45        32.14 o                         
  -6   7   8         56.91         30.64        14.26 o                         
  -5   7   8         62.30         69.13        15.39 o                         
  -4   7   8         47.93         43.05         9.58 o                         
  -3   7   8        283.51        289.14        12.91 o                         
  -2   7   8        625.20        603.61        13.47 o                         
  -1   7   8        170.95        157.63         7.29 o                         
   0   7   8       1955.38       1939.15        19.56 o                         
   1   7   8         83.97         74.96         4.64 o                         
   2   7   8        136.03        125.16         4.92 o                         
   3   7   8        138.05        136.10         5.56 o                         
   4   7   8       1985.20       2007.89        21.46 o                         
   5   7   8       1316.36       1289.98        16.31 o                         
   6   7   8        503.01        487.33        10.54 o                         
   7   7   8        111.44        112.83         7.18 o                         
   8   7   8        275.91        283.06        11.30 o                         
   9   7   8        465.92        475.24        23.99 o                         
  10   7   8         24.77         22.72        15.18 o                         
  -5   8   8         28.66         27.31        14.42 o                         
  -4   8   8        278.88        295.29        15.16 o                         
  -3   8   8        977.21        992.24        24.44 o                         
  -2   8   8        418.89        413.78        15.80 o                         
  -1   8   8        403.13        412.25        13.95 o                         
   0   8   8          3.88          2.37         4.19 o                         
   1   8   8       2289.89       2299.80        27.28 o                         
   2   8   8          0.61         -1.51         3.76 o                         
   3   8   8       1116.15       1104.99        15.31 o                         
   4   8   8       1340.44       1323.28        16.21 o                         
   5   8   8        175.04        182.06         6.79 o                         
   6   8   8          2.66          8.60         5.09 o                         
   7   8   8        119.89        119.80         6.77 o                         
   8   8   8        154.76        157.48         9.91 o                         
   9   8   8         17.57          8.64        10.19 o                         
  10   8   8        158.52        131.06        24.90 o                         
  -5   9   8         72.14        107.66        16.27 o                         
  -4   9   8        175.51        209.39        14.81 o                         
  -3   9   8        137.31        113.82        11.81 o                         
  -2   9   8        571.48        617.13        20.66 o                         
  -1   9   8         51.58         42.50         6.58 o                         
   0   9   8         21.40         29.74         5.16 o                         
   1   9   8          1.51         -0.52         4.60 o                         
   2   9   8       2440.61       2462.01        32.44 o                         
   3   9   8        161.53        155.61         7.27 o                         
   4   9   8        463.38        469.65        16.12 o                         
   5   9   8        137.16        140.52         7.07 o                         
   6   9   8         56.25         65.64         6.05 o                         
   7   9   8       1409.30       1468.24        22.48 o                         
   8   9   8         72.13         57.16         9.08 o                         
   9   9   8        395.15        445.62        19.85 o                         
  -4  10   8          3.22         14.51        11.70 o                         
  -3  10   8        341.16        396.63        23.99 o                         
  -2  10   8          8.63         -6.04         9.70 o                         
  -1  10   8         59.13         53.56         8.45 o                         
   0  10   8         13.25         18.74         6.15 o                         
   1  10   8        430.25        431.47        11.40 o                         
   2  10   8        175.73        167.44         8.08 o                         
   3  10   8        177.02        180.13         8.18 o                         
   4  10   8        242.07        234.09        10.98 o                         
   5  10   8         16.22          9.85         6.24 o                         
   6  10   8        480.93        500.09        16.30 o                         
   7  10   8         12.78         19.77         7.74 o                         
   8  10   8        280.18        316.85        14.65 o                         
   9  10   8         81.73         97.44        15.85 o                         
  -3  11   8          0.96        -11.11        11.11 o                         
  -2  11   8         19.46         26.15        11.11 o                         
  -1  11   8         10.74          9.59        11.01 o                         
   0  11   8        475.41        512.07        14.50 o                         
   1  11   8        572.21        574.07        14.27 o                         
   2  11   8         93.66         96.75         7.59 o                         
   3  11   8         14.05          9.38         6.32 o                         
   4  11   8        144.95        139.94         9.24 o                         
   5  11   8         78.43         83.51         8.70 o                         
   6  11   8         15.08         29.66         7.64 o                         
   7  11   8        359.37        357.84        12.75 o                         
   8  11   8          4.61         -3.90        10.51 o                         
   9  11   8         58.01         35.09        15.70 o                         
  -2  12   8        107.02        119.72        14.41 o                         
  -1  12   8        467.54        465.30        18.93 o                         
   0  12   8        392.75        415.94        13.39 o                         
   1  12   8         64.35         55.29         7.90 o                         
   2  12   8         53.81         50.28         7.22 o                         
   3  12   8         37.93         39.64         7.67 o                         
   4  12   8        824.28        795.95        19.01 o                         
   5  12   8        542.61        509.21        16.07 o                         
   6  12   8        622.55        691.32        17.81 o                         
   7  12   8          9.94         27.82         8.73 o                         
   8  12   8          2.75         -5.11        11.04 o                         
  -1  13   8        204.43        226.25        21.91 o                         
   0  13   8         32.35         34.39        10.00 o                         
   1  13   8        194.31        169.60        10.29 o                         
   2  13   8         59.17         52.46         8.50 o                         
   3  13   8        211.60        217.91        11.57 o                         
   4  13   8          0.54         -6.95         8.25 o                         
   5  13   8        515.43        550.34        17.42 o                         
   6  13   8        162.98        178.69        10.95 o                         
   7  13   8          0.24         -2.44        11.29 o                         
   1  14   8         24.76         22.65        10.40 o                         
   2  14   8        142.44        144.21        11.32 o                         
   3  14   8          1.00          4.06         8.95 o                         
   4  14   8        494.66        509.14        17.60 o                         
   5  14   8        178.27        184.50        13.61 o                         
   6  14   8          5.09          5.15        14.11 o                         
  -4 -11   9         63.59         37.76        16.39 o                         
  -3 -11   9          9.49        -11.36        11.36 o                         
  -2 -11   9        192.12        209.80        13.62 o                         
  -1 -11   9        350.15        294.73        17.63 o                         
   0 -11   9          3.65          4.95        11.26 o                         
   1 -11   9         64.26         64.27        11.82 o                         
  -5 -10   9          0.47        -10.15        10.15 o                         
  -4 -10   9          2.63         -1.97         9.72 o                         
  -3 -10   9        135.07        145.43        14.11 o                         
  -2 -10   9        503.67        469.18        16.62 o                         
  -1 -10   9        128.33        113.31        10.21 o                         
   0 -10   9         88.29         84.33         9.91 o                         
   1 -10   9         29.44         23.44        13.26 o                         
   2 -10   9        332.59        332.75        26.43 o                         
  -6  -9   9          2.63        -10.22        10.22 o                         
  -5  -9   9          2.09          8.60         9.85 o                         
  -4  -9   9        232.99        233.22        13.03 o                         
  -3  -9   9        261.07        258.35        13.33 o                         
  -2  -9   9         70.20         62.51        12.37 o                         
  -1  -9   9        478.63        458.97        14.61 o                         
   0  -9   9         66.23         61.89         8.03 o                         
   1  -9   9        249.29        244.47        12.22 o                         
   2  -9   9          5.22         -2.26         7.96 o                         
   3  -9   9        803.27        864.70        22.74 o                         
   4  -9   9        206.77        206.38        19.32 o                         
  -7  -8   9         39.49         28.84        19.36 o                         
  -6  -8   9        519.71        420.48        16.49 o                         
  -5  -8   9        448.02        416.77        24.62 o                         
  -4  -8   9        391.75        385.28        20.33 o                         
  -3  -8   9        100.31         84.73        10.30 o                         
  -2  -8   9        401.22        378.29        16.97 o                         
  -1  -8   9         13.66         11.44         7.80 o                         
   0  -8   9        460.12        452.27        13.01 o                         
   1  -8   9         22.69         27.85         7.36 o                         
   2  -8   9        661.08        655.94        17.24 o                         
   3  -8   9         79.86         79.90        10.46 o                         
   4  -8   9         18.12         16.25         9.55 o                         
   5  -8   9         17.09         28.36        11.55 o                         
  -7  -7   9          5.42          5.89        15.49 o                         
  -6  -7   9        654.50        674.25        22.26 o                         
  -5  -7   9        854.19        864.66        19.88 o                         
  -4  -7   9        160.48        159.63         9.73 o                         
  -3  -7   9        294.73        280.67        10.83 o                         
  -2  -7   9         97.33         90.35         8.64 o                         
  -1  -7   9         41.87         54.76         6.46 o                         
   0  -7   9       1375.15       1309.77        20.50 o                         
   1  -7   9       1302.85       1277.33        27.68 o                         
   2  -7   9        940.74        936.23        26.45 o                         
   3  -7   9         24.41         17.64         9.10 o                         
   4  -7   9         93.30         73.48        10.86 o                         
   5  -7   9        178.82        183.46        13.69 o                         
  -7  -6   9        201.42        197.45        12.45 o                         
  -6  -6   9         99.69        133.30        10.73 o                         
  -5  -6   9        306.18        314.12        11.17 o                         
  -4  -6   9        159.64        133.07         9.64 o                         
  -3  -6   9        147.24        127.65         7.05 o                         
  -2  -6   9        625.78        614.78        13.01 o                         
  -1  -6   9        113.50        110.85         5.82 o                         
   0  -6   9       2096.92       2100.17        25.08 o                         
   1  -6   9        418.58        455.52        10.85 o                         
   2  -6   9         74.33         66.57         9.49 o                         
   3  -6   9          8.60         -2.08         8.34 o                         
   4  -6   9        108.09         88.43        10.32 o                         
   5  -6   9        592.53        602.39        20.60 o                         
   6  -6   9          8.58         -1.36        12.81 o                         
  -8  -5   9        127.63        142.29        22.97 o                         
  -7  -5   9         75.69         77.40        11.30 o                         
  -6  -5   9          2.51          2.16         8.68 o                         
  -5  -5   9        138.90        134.05         8.35 o                         
  -4  -5   9        126.64        141.16         7.38 o                         
  -3  -5   9       1148.08       1112.37        15.65 o                         
  -2  -5   9         55.86         51.19         5.48 o                         
  -1  -5   9        311.72        293.30        10.21 o                         
   0  -5   9        395.70        432.23        10.05 o                         
   1  -5   9        252.87        258.73         7.66 o                         
   2  -5   9        250.05        233.43         7.49 o                         
   3  -5   9        119.07        122.48         7.51 o                         
   4  -5   9       1769.09       1761.70        33.87 o                         
   5  -5   9          2.82          3.89         8.02 o                         
   6  -5   9         49.45         44.97        10.90 o                         
   7  -5   9        180.84        222.41        16.92 o                         
  -8  -4   9        531.91        503.06        28.33 o                         
  -7  -4   9         15.19         10.78         9.21 o                         
  -6  -4   9        118.37        113.03         8.89 o                         
  -5  -4   9        102.12        109.68         7.05 o                         
  -4  -4   9        429.25        379.68         9.26 o                         
  -3  -4   9         21.57         14.02         4.42 o                         
  -2  -4   9        416.50        395.27         8.71 o                         
  -1  -4   9        519.81        499.14        10.78 o                         
   0  -4   9        467.56        499.16         9.22 o                         
   1  -4   9          0.27          0.58         4.29 o                         
   2  -4   9        742.86        711.97        13.21 o                         
   3  -4   9        398.11        538.73        14.25 o                         
   4  -4   9          9.11         14.74         5.81 o                         
   5  -4   9        837.73        822.90        17.44 o                         
   6  -4   9         82.28        105.35        10.42 o                         
   7  -4   9         25.99         24.31        10.69 o                         
  -8  -3   9         42.25         48.23        15.71 o                         
  -7  -3   9         76.27         73.34        10.97 o                         
  -6  -3   9         19.68         19.80         8.94 o                         
  -5  -3   9        296.10        308.20        10.57 o                         
  -4  -3   9        269.34        237.97         7.22 o                         
  -3  -3   9       2792.19       2671.26        25.12 o                         
  -2  -3   9       1710.30       1691.94        18.22 o                         
  -1  -3   9         49.24         46.24         3.53 o                         
   0  -3   9        936.68        995.73        12.98 o                         
   1  -3   9        227.82        228.26         6.70 o                         
   2  -3   9       3591.37       3913.67        38.16 o                         
   3  -3   9         66.77         60.13         4.88 o                         
   4  -3   9         66.59         88.82         5.84 o                         
   5  -3   9         81.84         76.89         7.69 o                         
   6  -3   9        483.80        496.68        15.57 o                         
   7  -3   9        135.11        113.89        10.50 o                         
   8  -3   9         21.99         11.73        13.90 o                         
  -8  -2   9        166.06        154.65        18.16 o                         
  -7  -2   9         72.04         52.06        10.73 o                         
  -6  -2   9        634.69        646.00        16.20 o                         
  -5  -2   9        157.12        149.05         7.85 o                         
  -4  -2   9       1104.97       1117.32        14.62 o                         
  -3  -2   9       1567.05       1535.78        17.37 o                         
  -2  -2   9        764.64        782.98        16.88 o                         
  -1  -2   9        123.07        116.86         4.38 o                         
   0  -2   9        806.36        824.06        11.34 o                         
   1  -2   9       4923.65       5272.43        48.32 o                         
   2  -2   9          2.40          6.06         3.40 o                         
   3  -2   9       1370.89       1562.32        17.60 o                         
   4  -2   9        933.10        852.69        16.41 o                         
   5  -2   9         42.43         52.28         9.07 o                         
   6  -2   9        416.57        416.01        13.77 o                         
   7  -2   9       1168.08       1153.65        28.82 o                         
   8  -2   9        713.04        709.55        21.13 o                         
  -8  -1   9         96.71        109.83        17.26 o                         
  -7  -1   9         30.06         48.07        10.53 o                         
  -6  -1   9        105.56        101.67        10.42 o                         
  -5  -1   9        715.18        720.41        14.13 o                         
  -4  -1   9        824.39        793.57        14.53 o                         
  -3  -1   9        117.60        102.46         5.90 o                         
  -2  -1   9         73.53         98.69         4.84 o                         
  -1  -1   9        137.55        131.65         4.42 o                         
   0  -1   9       4886.74       4988.53        43.25 o                         
   1  -1   9          1.28         13.65         2.87 o                         
   2  -1   9       1467.56       1551.94        21.40 o                         
   3  -1   9        100.98        104.55         4.64 o                         
   4  -1   9        648.79        613.88        13.48 o                         
   5  -1   9        235.42        227.97         8.60 o                         
   6  -1   9        230.46        224.70        11.49 o                         
   7  -1   9        826.31        812.84        21.74 o                         
   8  -1   9         12.74         17.57         9.75 o                         
   9  -1   9         15.17         -1.22        12.56 o                         
  -8   0   9        152.76        161.76        18.89 o                         
  -7   0   9        154.58        143.29        12.33 o                         
  -6   0   9       1409.11       1450.34        28.20 o                         
  -5   0   9        209.86        220.81         9.79 o                         
  -4   0   9          1.51          4.36         4.99 o                         
  -3   0   9         14.89          9.46         3.91 o                         
  -2   0   9         23.10         20.06         3.32 o                         
  -1   0   9       5187.40       5371.07        48.96 o                         
   0   0   9         17.23         22.04         2.81 o                         
   1   0   9       3705.69       3792.81        33.55 o                         
   2   0   9        151.80        141.35         4.86 o                         
   3   0   9        483.15        495.36         7.82 o                         
   4   0   9        247.19        253.52         6.58 o                         
   5   0   9        611.67        640.43        14.57 o                         
   6   0   9       2144.66       2157.81        34.97 o                         
   7   0   9        130.67        118.02        10.20 o                         
   8   0   9          3.70         -6.57        10.55 o                         
   9   0   9         23.21         16.69        12.50 o                         
  -8   1   9          0.89         17.09        15.74 o                         
  -7   1   9        102.62        123.86        12.05 o                         
  -6   1   9        567.53        572.59        35.98 o                         
  -5   1   9        189.81        176.43        10.32 o                         
  -4   1   9          1.44          5.83         4.89 o                         
  -3   1   9        589.71        568.27        12.80 o                         
  -2   1   9       3196.87       3089.24        28.42 o                         
  -1   1   9          1.04          9.54         3.15 o                         
   0   1   9       2621.41       2699.00        28.02 o                         
   1   1   9        584.89        615.00         8.87 o                         
   2   1   9        769.43        759.06         9.77 o                         
   3   1   9       1192.14       1225.49        12.91 o                         
   4   1   9       1030.48       1034.60        12.75 o                         
   5   1   9       2150.74       2182.97        23.67 o                         
   6   1   9         13.74         14.83         5.76 o                         
   7   1   9        197.33        195.21        11.36 o                         
   8   1   9         23.96         21.06        10.70 o                         
   9   1   9        322.38        334.29        20.25 o                         
  -7   2   9        241.08        256.49        14.42 o                         
  -6   2   9         36.09         39.36         9.13 o                         
  -5   2   9        279.07        255.16        13.93 o                         
  -4   2   9        181.36        176.01         8.51 o                         
  -3   2   9        697.73        637.76        11.35 o                         
  -2   2   9          7.61         20.23         3.07 o                         
  -1   2   9       1993.49       1895.69        19.49 o                         
   0   2   9         15.42         30.40         3.22 o                         
   1   2   9        550.98        538.16         8.23 o                         
   2   2   9        136.08        113.32         5.01 o                         
   3   2   9       2013.64       1976.16        19.49 o                         
   4   2   9       1799.69       1790.58        18.59 o                         
   5   2   9         39.90         41.13         4.11 o                         
   6   2   9         86.00         69.83         5.81 o                         
   7   2   9         38.86         34.06         8.69 o                         
   8   2   9       1115.17       1184.11        29.32 o                         
   9   2   9         13.95         26.73        12.17 o                         
  -7   3   9          0.39          4.61        10.30 o                         
  -6   3   9          0.13         -9.91         9.91 o                         
  -5   3   9         13.58         11.16         7.75 o                         
  -4   3   9       2502.57       2502.92        36.75 o                         
  -3   3   9         47.28         47.29         4.87 o                         
  -2   3   9       1011.15        935.47        13.07 o                         
  -1   3   9        182.22        164.43         4.93 o                         
   0   3   9        231.76        189.76         5.82 o                         
   1   3   9        801.76        784.46         9.52 o                         
   2   3   9       2054.57       2099.46        21.09 o                         
   3   3   9       4664.08       4921.39        45.06 o                         
   4   3   9         20.83         24.73         3.32 o                         
   5   3   9        166.66        166.79         5.46 o                         
   6   3   9          4.24          8.03         4.75 o                         
   7   3   9        910.21        880.68        20.59 o                         
   8   3   9         90.45         82.21        10.20 o                         
   9   3   9        581.50        547.85        21.56 o                         
  10   3   9         32.30         82.61        28.35 o                         
  -7   4   9         26.79         47.42        14.76 o                         
  -6   4   9        134.69        152.73        13.64 o                         
  -5   4   9       1205.15       1260.33        34.06 o                         
  -4   4   9          0.21          8.82         7.23 o                         
  -3   4   9         77.13         85.80         6.12 o                         
  -2   4   9        754.97        727.13        11.35 o                         
  -1   4   9         74.91         72.14         5.25 o                         
   0   4   9       2635.18       2742.25        26.59 o                         
   1   4   9        923.12        847.81         9.47 o                         
   2   4   9       1796.12       1619.55        16.20 o                         
   3   4   9          9.70         14.66         3.02 o                         
   4   4   9        369.69        381.19         7.33 o                         
   5   4   9         52.22         40.90         4.10 o                         
   6   4   9        683.78        672.05        13.10 o                         
   7   4   9       1310.92       1313.36        22.45 o                         
   8   4   9        234.25        234.15        12.85 o                         
   9   4   9         95.99         82.16        11.70 o                         
  10   4   9         86.23         77.08        14.53 o                         
  -6   5   9        163.50        177.99        16.58 o                         
  -5   5   9          0.57         -7.04        10.27 o                         
  -4   5   9        842.18        862.68        30.05 o                         
  -3   5   9        989.92        943.85        16.10 o                         
  -2   5   9       1028.93       1008.69        14.21 o                         
  -1   5   9         40.79         48.64         3.97 o                         
   0   5   9       1246.00       1149.30        13.92 o                         
   1   5   9       4831.52       4934.10        47.85 o                         
   2   5   9          4.56         23.85         3.04 o                         
   3   5   9         87.69         75.41         4.20 o                         
   4   5   9        581.86        614.78         9.42 o                         
   5   5   9       3227.66       3281.20        35.25 o                         
   6   5   9        295.42        302.82         8.97 o                         
   7   5   9       1766.94       1823.18        27.73 o                         
   8   5   9        470.26        481.50        19.10 o                         
   9   5   9          1.58         -6.17        10.21 o                         
  10   5   9        128.18        111.10        13.60 o                         
  -6   6   9          5.39         28.57        13.17 o                         
  -5   6   9        550.28        616.02        25.27 o                         
  -4   6   9          6.45          4.22         8.45 o                         
  -3   6   9        109.43        114.21         8.64 o                         
  -2   6   9         69.10         71.89         5.57 o                         
  -1   6   9         14.19         19.04         4.14 o                         
   0   6   9       2908.61       2789.07        27.80 o                         
   1   6   9          4.41          7.85         3.63 o                         
   2   6   9        110.45         97.57         4.16 o                         
   3   6   9        113.43        116.38         4.25 o                         
   4   6   9        159.05        122.67         5.85 o                         
   5   6   9         74.41         68.69         5.44 o                         
   6   6   9        548.57        521.69        11.16 o                         
   7   6   9       1234.28       1257.86        22.72 o                         
   8   6   9         31.52         29.90         8.78 o                         
   9   6   9        143.75        133.54        14.07 o                         
  10   6   9          3.69         -4.02        18.46 o                         
  -6   7   9        218.46        214.01        23.78 o                         
  -5   7   9          3.79         22.47        13.63 o                         
  -4   7   9         11.25          6.88        11.79 o                         
  -3   7   9        203.49        172.45        10.50 o                         
  -2   7   9        828.00        876.75        16.82 o                         
  -1   7   9       1404.76       1381.90        21.55 o                         
   0   7   9        359.72        363.92         7.95 o                         
   1   7   9       2153.52       2196.45        24.38 o                         
   2   7   9        208.03        202.40         7.33 o                         
   3   7   9       1371.80       1355.22        14.62 o                         
   4   7   9        108.82         94.69         4.92 o                         
   5   7   9        291.35        259.58         7.50 o                         
   6   7   9        409.86        415.23         9.68 o                         
   7   7   9        245.05        257.60        11.41 o                         
   8   7   9         86.93         76.87         9.58 o                         
   9   7   9        213.61        208.02        16.11 o                         
  10   7   9        406.65        423.17        29.86 o                         
  -5   8   9         67.50         54.93        14.89 o                         
  -4   8   9        270.44        281.97        23.02 o                         
  -3   8   9       1098.63       1216.31        27.76 o                         
  -2   8   9        291.75        317.76        25.54 o                         
  -1   8   9         47.38         55.84         7.57 o                         
   0   8   9        178.67        165.98         6.72 o                         
   1   8   9        356.67        333.44         9.46 o                         
   2   8   9       1590.35       1566.54        18.24 o                         
   3   8   9        445.74        429.67        10.32 o                         
   4   8   9        718.41        721.59        12.02 o                         
   5   8   9        411.94        379.30         9.68 o                         
   6   8   9         24.28         19.63         5.40 o                         
   7   8   9          0.52          0.06         6.11 o                         
   8   8   9         27.49         13.18         8.97 o                         
   9   8   9        296.23        339.47        17.53 o                         
  -4   9   9        106.54        129.16        14.17 o                         
  -3   9   9        593.17        654.52        39.02 o                         
  -2   9   9        231.66        231.08        15.91 o                         
  -1   9   9         54.77         47.67         7.98 o                         
   0   9   9        121.76        106.21         6.77 o                         
   1   9   9        738.18        739.47        13.42 o                         
   2   9   9        590.64        586.83        12.24 o                         
   3   9   9       2448.33       2583.05        33.09 o                         
   4   9   9        527.93        508.46        11.02 o                         
   5   9   9         57.14         61.42         6.17 o                         
   6   9   9        137.92        148.64         7.85 o                         
   7   9   9        114.26        117.03         7.77 o                         
   8   9   9        239.49        266.06        13.11 o                         
   9   9   9        195.14        182.24        15.85 o                         
  -4  10   9        175.97        211.30        16.46 o                         
  -3  10   9          0.21         10.23        11.09 o                         
  -2  10   9          1.03          5.60         9.70 o                         
  -1  10   9         51.00         69.16         9.41 o                         
   0  10   9        417.07        428.45        15.38 o                         
   1  10   9         74.06         71.13         6.46 o                         
   2  10   9        733.35        747.29        15.24 o                         
   3  10   9         28.88         21.81         6.21 o                         
   4  10   9         19.58         20.24         7.01 o                         
   5  10   9        105.09        115.40         8.14 o                         
   6  10   9         51.49         73.07         8.08 o                         
   7  10   9        811.63        832.89        16.97 o                         
   8  10   9         13.26         16.63         8.38 o                         
   9  10   9        133.35        130.00        16.71 o                         
  -3  11   9         44.88         48.54        12.80 o                         
  -2  11   9         34.11         10.10        10.97 o                         
  -1  11   9        318.11        339.23        23.21 o                         
   0  11   9         56.96         55.25         8.14 o                         
   1  11   9        491.59        508.92        14.37 o                         
   2  11   9        412.95        418.06        12.38 o                         
   3  11   9          5.33          4.74         6.46 o                         
   4  11   9        310.48        293.59        11.63 o                         
   5  11   9        110.71        117.59         8.77 o                         
   6  11   9        627.39        663.54        17.19 o                         
   7  11   9         45.06         39.35         8.55 o                         
   8  11   9         16.73         30.21        11.27 o                         
  -2  12   9        162.21        173.42        15.06 o                         
  -1  12   9        138.71        153.67        14.10 o                         
   0  12   9        106.83        121.35        11.16 o                         
   1  12   9        362.30        368.06        12.88 o                         
   2  12   9         47.78         54.80         7.49 o                         
   3  12   9         17.57         23.16         7.21 o                         
   4  12   9        440.90        410.67        13.97 o                         
   5  12   9        160.30        170.78        10.70 o                         
   6  12   9        154.02        157.08        10.32 o                         
   7  12   9        113.84        114.30        11.14 o                         
   8  12   9          1.46        -11.28        11.28 o                         
  -1  13   9        238.34        258.35        19.46 o                         
   0  13   9         52.92         72.04        11.10 o                         
   1  13   9         45.15         30.49         9.24 o                         
   2  13   9          1.88          0.26         8.44 o                         
   3  13   9         45.63         53.48         9.22 o                         
   4  13   9        487.74        509.16        20.66 o                         
   5  13   9          2.15          0.07         8.75 o                         
   6  13   9         27.89         37.62         9.11 o                         
   7  13   9        110.14        100.05        12.12 o                         
   1  14   9         25.82         34.35        12.45 o                         
   2  14   9         23.73         18.16        10.24 o                         
   3  14   9        270.85        291.68        13.07 o                         
   4  14   9          7.64          3.10         9.36 o                         
   5  14   9        163.28        152.51        14.26 o                         
   6  14   9        174.26        151.47        13.14 o                         
  -1 -11  10        308.03        244.41        33.24 o                         
  -4 -10  10        293.69        271.58        16.95 o                         
  -3 -10  10        163.76        151.70        15.73 o                         
  -2 -10  10         65.89         65.32        12.45 o                         
  -1 -10  10        645.77        629.28        21.09 o                         
   0 -10  10          1.66          3.88        10.02 o                         
   1 -10  10         62.76         74.64        10.97 o                         
   2 -10  10          8.65         10.60        12.32 o                         
  -5  -9  10        139.27        120.90        12.20 o                         
  -4  -9  10        174.13        153.23        14.05 o                         
  -3  -9  10        224.87        240.39        15.29 o                         
  -2  -9  10        284.43        281.38        17.78 o                         
  -1  -9  10          2.01         10.16         8.17 o                         
   0  -9  10          2.93         -2.52         9.30 o                         
   1  -9  10         21.54         23.17         9.05 o                         
   2  -9  10        545.53        567.18        17.28 o                         
   3  -9  10         60.50         50.45        11.62 o                         
  -6  -8  10         24.11         -3.40        14.19 o                         
  -5  -8  10        371.15        354.61        15.73 o                         
  -4  -8  10        303.45        282.59        14.62 o                         
  -3  -8  10        623.75        654.94        22.60 o                         
  -2  -8  10        180.56        160.98        12.84 o                         
  -1  -8  10          0.84         -6.55         7.85 o                         
   0  -8  10          4.54         -6.68         6.68 o                         
   1  -8  10        771.01        736.37        19.22 o                         
   2  -8  10        108.56        111.72         9.39 o                         
   3  -8  10        113.19        130.48        11.40 o                         
   4  -8  10         56.36         85.86        12.39 o                         
  -6  -7  10        274.32        240.55        14.43 o                         
  -5  -7  10         55.70         68.44         9.46 o                         
  -4  -7  10        859.50        860.81        21.21 o                         
  -3  -7  10         11.96          6.79         7.17 o                         
  -2  -7  10         15.13          4.90         6.51 o                         
  -1  -7  10          3.95         -6.54         6.54 o                         
   0  -7  10       1004.09       1026.88        19.84 o                         
   1  -7  10        489.43        457.61        13.27 o                         
   2  -7  10        216.57        220.49        11.50 o                         
   3  -7  10        119.59        119.09        11.61 o                         
   4  -7  10         47.62         33.62        10.69 o                         
   5  -7  10        238.32        256.83        20.09 o                         
  -7  -6  10        123.63        116.63        13.01 o                         
  -6  -6  10        477.35        473.70        16.56 o                         
  -5  -6  10       1038.20       1050.81        23.90 o                         
  -4  -6  10        308.17        271.79        14.47 o                         
  -3  -6  10         57.56         69.61         7.15 o                         
  -2  -6  10        226.27        240.43         8.87 o                         
  -1  -6  10        911.86        943.69        17.18 o                         
   0  -6  10        926.42        929.15        16.91 o                         
   1  -6  10       1097.59       1059.73        16.92 o                         
   2  -6  10        201.71        191.39        10.35 o                         
   3  -6  10        226.46        230.80        11.21 o                         
   4  -6  10        297.41        276.02        21.10 o                         
   5  -6  10         33.56         44.30        12.16 o                         
   6  -6  10        692.15        793.66        59.98 o                         
  -7  -5  10         16.20         27.73        12.19 o                         
  -6  -5  10        345.36        380.66        27.56 o                         
  -5  -5  10          1.52          1.05         6.83 o                         
  -4  -5  10        207.11        187.51         8.89 o                         
  -3  -5  10        165.82        164.71         8.33 o                         
  -2  -5  10       1950.47       1978.46        27.01 o                         
  -1  -5  10       1044.99       1053.71        17.70 o                         
   0  -5  10        421.72        447.23        11.49 o                         
   1  -5  10        175.03        172.87         8.29 o                         
   2  -5  10         46.30         25.01         5.29 o                         
   3  -5  10        850.85        820.93        16.91 o                         
   4  -5  10         65.78         62.65         9.64 o                         
   5  -5  10        985.42        987.36        24.83 o                         
   6  -5  10         92.25        104.92        12.44 o                         
   7  -5  10          2.35         -5.51        19.67 o                         
  -7  -4  10        207.38        200.71        11.85 o                         
  -6  -4  10         26.79         31.15         8.18 o                         
  -5  -4  10          6.59          2.16         6.47 o                         
  -4  -4  10        413.42        376.04        10.58 o                         
  -3  -4  10       3483.07       3547.91        43.07 o                         
  -2  -4  10         43.10         55.01         5.72 o                         
  -1  -4  10        122.99        119.15         6.34 o                         
   0  -4  10       2328.75       2486.89        27.03 o                         
   1  -4  10         24.48         18.03         4.99 o                         
   2  -4  10       1463.14       1458.71        17.64 o                         
   3  -4  10         28.29         32.61         5.78 o                         
   4  -4  10       1606.74       1693.23        23.06 o                         
   5  -4  10         57.00         55.62         8.55 o                         
   6  -4  10         86.14         67.46        11.01 o                         
   7  -4  10          1.12          3.74        13.14 o                         
  -7  -3  10         60.83         55.08        11.36 o                         
  -6  -3  10          9.02          8.95         7.64 o                         
  -5  -3  10          4.47          3.36         6.68 o                         
  -4  -3  10        957.67        924.49        14.86 o                         
  -3  -3  10        110.57        138.16         7.20 o                         
  -2  -3  10        297.37        280.45        10.83 o                         
  -1  -3  10         14.94          6.63         4.05 o                         
   0  -3  10       2072.69       2208.88        25.13 o                         
   1  -3  10       1251.63       1285.24        16.41 o                         
   2  -3  10         72.56         73.16         5.06 o                         
   3  -3  10       3195.02       3273.77        30.18 o                         
   4  -3  10         48.44         45.10         5.79 o                         
   5  -3  10          6.28         10.98         7.27 o                         
   6  -3  10          6.42          3.68         8.13 o                         
   7  -3  10        189.48        204.24        12.42 o                         
   8  -3  10        325.41        353.68        20.19 o                         
  -7  -2  10         55.28         38.04        10.92 o                         
  -6  -2  10         34.86         37.41         7.93 o                         
  -5  -2  10        565.52        572.46        16.66 o                         
  -4  -2  10        284.67        277.12         7.94 o                         
  -3  -2  10        894.28        843.19        12.81 o                         
  -2  -2  10        917.61        905.64        13.39 o                         
  -1  -2  10       1276.75       1295.62        16.15 o                         
   0  -2  10       1113.51       1234.75        14.11 o                         
   1  -2  10        437.80        491.60        12.22 o                         
   2  -2  10       4258.37       4670.03        46.34 o                         
   3  -2  10        312.49        299.93         8.24 o                         
   4  -2  10         26.65         34.62         4.78 o                         
   5  -2  10         59.44         46.79         7.72 o                         
   6  -2  10        678.49        714.95        18.64 o                         
   7  -2  10        218.81        211.58        12.24 o                         
   8  -2  10        120.83        120.54        12.56 o                         
  -7  -1  10          6.95          2.67        10.35 o                         
  -6  -1  10        867.52        896.80        23.22 o                         
  -5  -1  10        423.20        418.45        11.50 o                         
  -4  -1  10        363.95        363.97        10.00 o                         
  -3  -1  10         70.15         83.11         5.16 o                         
  -2  -1  10         13.40          7.29         4.16 o                         
  -1  -1  10       1444.75       1481.24        17.46 o                         
   0  -1  10        175.58        177.81         5.16 o                         
   1  -1  10        230.14        204.46         5.58 o                         
   2  -1  10        207.56        196.80         6.28 o                         
   3  -1  10         37.50         39.07         4.25 o                         
   4  -1  10        105.10         81.85         6.01 o                         
   5  -1  10        912.92        887.12        16.45 o                         
   6  -1  10        265.90        277.35        14.00 o                         
   7  -1  10        114.99        105.24        10.86 o                         
   8  -1  10        131.76        137.54        12.50 o                         
  -7   0  10        407.38        455.87        26.32 o                         
  -6   0  10        144.76        150.50        13.34 o                         
  -5   0  10       1070.38       1044.91        20.35 o                         
  -4   0  10        269.05        258.66        12.50 o                         
  -3   0  10          6.91          3.07         4.07 o                         
  -2   0  10       1742.71       1618.49        18.75 o                         
  -1   0  10         35.10         36.73         3.70 o                         
   0   0  10       5677.50       5862.81        48.10 o                         
   1   0  10        689.66        682.89         9.57 o                         
   2   0  10       2318.71       2483.80        26.50 o                         
   3   0  10        148.89        167.63         5.09 o                         
   4   0  10        979.23       1017.49        14.07 o                         
   5   0  10        926.37       1026.09        16.22 o                         
   6   0  10         40.85         49.66         8.32 o                         
   7   0  10        359.61        343.00        14.54 o                         
   8   0  10         34.96         45.34        12.14 o                         
   9   0  10         79.67         87.88        14.18 o                         
  -7   1  10         41.24         41.25        11.47 o                         
  -6   1  10        161.96        173.81        13.62 o                         
  -5   1  10        225.48        200.16        11.50 o                         
  -4   1  10         93.95        101.31         7.42 o                         
  -3   1  10        324.17        292.25         7.95 o                         
  -2   1  10         39.36         47.61         4.06 o                         
  -1   1  10       4269.45       4522.28        42.22 o                         
   0   1  10         20.57         17.11         4.19 o                         
   1   1  10          3.68          2.57         2.87 o                         
   2   1  10         59.64         57.21         4.17 o                         
   3   1  10        774.74        741.12        11.32 o                         
   4   1  10       1231.44       1288.73        15.56 o                         
   5   1  10        239.56        249.74         8.74 o                         
   6   1  10        751.00        757.20        17.17 o                         
   7   1  10         25.56         19.58         8.66 o                         
   8   1  10        159.08        172.02        21.65 o                         
   9   1  10         33.20         19.40        12.94 o                         
  -7   2  10         54.04         50.92        12.46 o                         
  -6   2  10         46.94         77.41        11.76 o                         
  -5   2  10          3.34          0.30         7.98 o                         
  -4   2  10        647.83        613.43        15.37 o                         
  -3   2  10        134.72        130.69         7.12 o                         
  -2   2  10       1711.36       1561.88        16.81 o                         
  -1   2  10         17.79         16.13         3.74 o                         
   0   2  10        451.44        425.47         8.87 o                         
   1   2  10        102.35        111.60         4.38 o                         
   2   2  10       1570.15       1528.87        16.07 o                         
   3   2  10       4109.93       4251.47        37.93 o                         
   4   2  10       1972.01       2015.75        19.83 o                         
   5   2  10        573.11        579.09        10.26 o                         
   6   2  10        136.45        132.22         6.61 o                         
   7   2  10        109.46        106.03        10.21 o                         
   8   2  10         90.98         56.82        11.71 o                         
   9   2  10        718.58        688.36        27.02 o                         
  -7   3  10         82.40         86.13        17.15 o                         
  -6   3  10         35.04         25.66        10.63 o                         
  -5   3  10        208.43        204.05        11.83 o                         
  -4   3  10          3.86         -6.96         6.96 o                         
  -3   3  10       2837.19       2875.58        36.48 o                         
  -2   3  10        573.16        543.57        10.56 o                         
  -1   3  10        287.19        289.68         7.38 o                         
   0   3  10        139.98        152.62         5.00 o                         
   1   3  10        884.85        867.28        11.27 o                         
   2   3  10       1210.72       1161.06        13.80 o                         
   3   3  10        135.79        135.36         5.23 o                         
   4   3  10        890.81        860.26        11.78 o                         
   5   3  10         41.48         28.49         4.22 o                         
   6   3  10         39.12         38.30         5.52 o                         
   7   3  10          2.38          3.87         7.82 o                         
   8   3  10        524.76        529.30        21.34 o                         
   9   3  10        145.00        156.75        14.93 o                         
  -6   4  10          4.92          1.07        11.09 o                         
  -5   4  10         31.08         32.04         9.51 o                         
  -4   4  10        741.23        751.02        22.30 o                         
  -3   4  10          3.65         12.32         5.65 o                         
  -2   4  10         20.33         25.94         4.31 o                         
  -1   4  10         24.73         26.30         4.34 o                         
   0   4  10       1670.94       1597.71        21.53 o                         
   1   4  10       2110.76       2010.40        19.52 o                         
   2   4  10        479.86        487.23         8.51 o                         
   3   4  10       1019.17        973.93        15.10 o                         
   4   4  10          8.01         10.64         3.48 o                         
   5   4  10       1270.13       1289.07        14.93 o                         
   6   4  10         23.80         25.02         5.39 o                         
   7   4  10        766.97        757.99        21.54 o                         
   8   4  10        731.68        755.35        21.54 o                         
   9   4  10         47.29         48.42        12.82 o                         
  -6   5  10         13.13         24.82        11.97 o                         
  -5   5  10        796.60        834.71        25.64 o                         
  -4   5  10         46.51         57.41        11.32 o                         
  -3   5  10       1014.04        950.73        28.40 o                         
  -2   5  10         18.65         20.87         4.79 o                         
  -1   5  10       1588.42       1584.54        19.25 o                         
   0   5  10       2170.33       2107.05        28.34 o                         
   1   5  10       1525.14       1600.13        20.37 o                         
   2   5  10       1073.70        977.21        11.73 o                         
   3   5  10        205.17        191.35         5.49 o                         
   4   5  10         69.53         63.41         4.27 o                         
   5   5  10         12.35         10.03         4.26 o                         
   6   5  10        997.51        995.11        14.98 o                         
   7   5  10        291.11        319.18        11.03 o                         
   8   5  10        189.51        177.84        14.53 o                         
   9   5  10         23.43         15.64        10.81 o                         
  -6   6  10         34.67         37.88        15.82 o                         
  -5   6  10         96.24        128.93        14.83 o                         
  -4   6  10         83.78         67.04        11.85 o                         
  -3   6  10         49.75         53.73         7.85 o                         
  -2   6  10         32.83         27.48         5.45 o                         
  -1   6  10         72.07         69.97         5.98 o                         
   0   6  10         29.78         40.36         4.36 o                         
   1   6  10       1347.42       1346.39        16.89 o                         
   2   6  10         10.78          7.68         3.94 o                         
   3   6  10        246.09        226.30         5.73 o                         
   4   6  10         83.86         76.91         4.42 o                         
   5   6  10       1281.60       1257.23        15.32 o                         
   6   6  10        322.85        296.54         9.29 o                         
   7   6  10         98.28         74.89         7.89 o                         
   8   6  10         83.11         84.57         8.86 o                         
   9   6  10         17.76          0.41        10.64 o                         
  -5   7  10          0.30         11.14        18.33 o                         
  -4   7  10          6.27        -10.33        12.22 o                         
  -3   7  10        471.80        463.95        21.84 o                         
  -2   7  10        873.13        844.60        17.11 o                         
  -1   7  10        226.82        219.97         8.00 o                         
   0   7  10        666.01        644.16        19.03 o                         
   1   7  10         38.64         33.87         4.73 o                         
   2   7  10        333.41        314.41         8.33 o                         
   3   7  10          0.71          1.16         4.08 o                         
   4   7  10        639.95        622.19        13.39 o                         
   5   7  10        881.46        869.26        12.77 o                         
   6   7  10         66.58         72.74         6.55 o                         
   7   7  10          5.64         -2.07         7.65 o                         
   8   7  10        109.01         77.80         9.86 o                         
   9   7  10        248.64        244.20        21.66 o                         
  -5   8  10          4.71         -4.59        14.46 o                         
  -4   8  10         13.87          4.71        13.41 o                         
  -3   8  10        456.15        486.85        18.80 o                         
  -2   8  10          2.41         21.90         9.13 o                         
  -1   8  10        277.25        245.58        19.77 o                         
   0   8  10         77.59         72.83         6.40 o                         
   1   8  10        209.25        202.25         7.45 o                         
   2   8  10        450.01        442.06        11.59 o                         
   3   8  10       1185.84       1152.55        17.75 o                         
   4   8  10        618.56        624.99        20.29 o                         
   5   8  10          3.65         10.18         5.44 o                         
   6   8  10         27.28         22.79         7.03 o                         
   7   8  10        134.86        131.95        15.14 o                         
   8   8  10        602.76        621.77        19.59 o                         
   9   8  10         74.94         55.58        11.40 o                         
  -4   9  10        207.21        269.83        29.50 o                         
  -3   9  10        226.43        206.45        14.44 o                         
  -2   9  10        155.71        153.20        12.50 o                         
  -1   9  10        260.10        254.43        11.86 o                         
   0   9  10        190.19        170.50         9.46 o                         
   1   9  10          2.59         -0.44         5.11 o                         
   2   9  10        359.58        366.23        11.63 o                         
   3   9  10       1152.60       1173.12        21.56 o                         
   4   9  10          0.33          4.11         4.99 o                         
   5   9  10        395.54        434.99        12.14 o                         
   6   9  10        140.41        144.76         8.02 o                         
   7   9  10        193.31        196.07        10.47 o                         
   8   9  10        184.82        177.93        11.95 o                         
   9   9  10        196.82        223.98        17.00 o                         
  -3  10  10        167.76        176.71        14.76 o                         
  -2  10  10         93.85         95.79        12.11 o                         
  -1  10  10        302.71        311.77        13.43 o                         
   0  10  10         14.57          7.90         7.46 o                         
   1  10  10        403.77        401.61        16.61 o                         
   2  10  10        833.98        851.87        17.68 o                         
   3  10  10        919.21        869.00        16.80 o                         
   4  10  10          7.15          0.97         6.24 o                         
   5  10  10        106.03        109.19         8.16 o                         
   6  10  10        252.77        263.94        13.18 o                         
   7  10  10         11.91          7.52         7.16 o                         
   8  10  10        246.03        229.32        13.35 o                         
   9  10  10        378.22        363.99        21.48 o                         
  -3  11  10         13.68          5.97        12.82 o                         
  -2  11  10        246.89        269.87        17.99 o                         
  -1  11  10          5.99         22.34        10.90 o                         
   0  11  10        533.80        582.64        18.96 o                         
   1  11  10        271.59        284.29        12.32 o                         
   2  11  10          0.31          6.76         7.12 o                         
   3  11  10         15.27         27.41         8.70 o                         
   4  11  10          4.66         -1.01         7.43 o                         
   5  11  10       1296.57       1372.55        22.61 o                         
   6  11  10         47.03         38.71         8.25 o                         
   7  11  10        408.50        409.74        13.67 o                         
   8  11  10         96.29        113.31        17.07 o                         
  -2  12  10          5.60          6.68        12.39 o                         
  -1  12  10        554.78        618.42        37.47 o                         
   0  12  10         22.90         39.65        10.09 o                         
   1  12  10          2.29          1.91         8.94 o                         
   2  12  10         67.38         69.86         8.24 o                         
   3  12  10         74.26         78.88         8.55 o                         
   4  12  10        570.30        625.04        20.33 o                         
   5  12  10        511.48        476.23        16.95 o                         
   6  12  10        288.89        343.56        13.27 o                         
   7  12  10         10.18         26.12         9.71 o                         
   8  12  10         38.10         34.49        11.71 o                         
   0  13  10         19.35         13.16        12.09 o                         
   1  13  10         12.32         14.12        10.61 o                         
   2  13  10         23.48         23.62         9.00 o                         
   3  13  10        165.91        171.83        11.35 o                         
   4  13  10         18.35          5.99         8.88 o                         
   5  13  10        250.38        267.49        17.23 o                         
   6  13  10          3.96          2.63         9.78 o                         
   7  13  10         71.22         75.08        16.36 o                         
   2  14  10         81.60         74.73        11.59 o                         
   3  14  10         44.77         51.94        11.49 o                         
   4  14  10        144.93        170.60        13.99 o                         
   5  14  10         13.79         14.91        15.88 o                         
  -3 -10  11        359.16        375.11        23.71 o                         
  -2 -10  11        190.94        182.37        14.90 o                         
  -1 -10  11         46.29         13.39        11.98 o                         
   0 -10  11         15.75         22.11        10.95 o                         
  -4  -9  11        214.52        235.89        22.30 o                         
  -3  -9  11        153.15        158.40        14.35 o                         
  -2  -9  11         88.29         70.42        18.90 o                         
  -1  -9  11        182.39        173.18        12.53 o                         
   0  -9  11         15.85          4.57        10.33 o                         
   1  -9  11        275.21        249.75        13.09 o                         
   2  -9  11         24.54          6.65        10.54 o                         
  -5  -8  11         51.04         55.01        11.86 o                         
  -4  -8  11        790.94        833.10        26.25 o                         
  -3  -8  11         66.86         61.71        11.79 o                         
  -2  -8  11        163.99        167.54        13.37 o                         
  -1  -8  11         34.33         24.22         9.37 o                         
   0  -8  11        343.90        358.62        13.60 o                         
   1  -8  11        224.02        219.44        11.95 o                         
   2  -8  11        238.64        229.28        12.44 o                         
   3  -8  11         81.35         77.57        12.06 o                         
   4  -8  11         15.07         19.63        11.57 o                         
  -6  -7  11        139.85        137.10        14.77 o                         
  -5  -7  11         76.91        110.32        10.62 o                         
  -4  -7  11         19.41         22.91         8.80 o                         
  -3  -7  11         25.54         24.23         8.98 o                         
  -2  -7  11         53.97         43.26         8.30 o                         
  -1  -7  11        339.16        314.42        12.81 o                         
   0  -7  11         20.65         16.11         7.34 o                         
   1  -7  11       1268.74       1284.93        24.26 o                         
   2  -7  11        228.67        249.34        12.24 o                         
   3  -7  11          1.10         -3.51         8.58 o                         
   4  -7  11        299.76        310.58        16.32 o                         
   5  -7  11         22.87         27.49        15.19 o                         
  -6  -6  11        271.14        264.37        20.91 o                         
  -5  -6  11         17.03         17.74         9.48 o                         
  -4  -6  11       1105.86       1051.70        28.52 o                         
  -3  -6  11         20.99          8.41         6.76 o                         
  -2  -6  11        488.25        501.56        14.34 o                         
  -1  -6  11        130.64        132.78         9.70 o                         
   0  -6  11        823.27        818.92        16.67 o                         
   1  -6  11        763.86        784.33        16.35 o                         
   2  -6  11         18.07         13.10         7.78 o                         
   3  -6  11          1.81         -1.33         7.82 o                         
   4  -6  11        115.14        132.20        12.16 o                         
   5  -6  11        783.04        754.84        27.38 o                         
  -7  -5  11        371.92        337.47        21.60 o                         
  -6  -5  11         34.64         42.29        10.70 o                         
  -5  -5  11         10.54         23.08         8.44 o                         
  -4  -5  11          6.41         -2.74         7.49 o                         
  -3  -5  11        118.52        121.72         9.98 o                         
  -2  -5  11        158.81        164.50        10.14 o                         
  -1  -5  11        461.44        459.56        14.52 o                         
   0  -5  11        603.23        624.34        15.70 o                         
   1  -5  11         18.49         23.13         7.60 o                         
   2  -5  11          0.48         -7.10         7.10 o                         
   3  -5  11        348.48        366.14        12.51 o                         
   4  -5  11        425.30        464.74        16.98 o                         
   5  -5  11          3.62         23.17        11.34 o                         
   6  -5  11        197.34        237.26        17.10 o                         
  -7  -4  11        136.47        113.52        14.32 o                         
  -6  -4  11        108.04        107.33        12.42 o                         
  -5  -4  11         55.33         66.31         9.29 o                         
  -4  -4  11        477.20        489.50        15.38 o                         
  -3  -4  11        558.67        526.23        14.12 o                         
  -2  -4  11       4541.84       4647.28        48.22 o                         
  -1  -4  11        332.21        324.94        11.27 o                         
   0  -4  11        133.34        132.33         7.09 o                         
   1  -4  11        317.74        323.55         9.97 o                         
   2  -4  11         18.83         17.31         4.93 o                         
   3  -4  11       2581.47       2684.28        33.70 o                         
   4  -4  11         30.18         25.54         6.62 o                         
   5  -4  11        249.33        235.44        13.67 o                         
   6  -4  11         33.98         39.66        14.19 o                         
   7  -4  11         57.04         34.75        14.68 o                         
  -7  -3  11         92.02         79.64        19.91 o                         
  -6  -3  11          3.60          7.63         8.08 o                         
  -5  -3  11        361.03        368.03        12.72 o                         
  -4  -3  11         34.99         36.39         5.90 o                         
  -3  -3  11        439.95        464.56        10.87 o                         
  -2  -3  11        283.95        277.65         8.33 o                         
  -1  -3  11        142.47        148.29         7.94 o                         
   0  -3  11         74.15         69.67         5.80 o                         
   1  -3  11         73.74         69.01         5.36 o                         
   2  -3  11       2828.35       3049.93        31.76 o                         
   3  -3  11          4.14         10.22         4.55 o                         
   4  -3  11       1214.79       1179.58        20.20 o                         
   5  -3  11        164.85        176.72        10.66 o                         
   6  -3  11         27.11         32.93         9.07 o                         
   7  -3  11        235.86        249.64        14.76 o                         
  -7  -2  11         44.09         39.39        15.28 o                         
  -6  -2  11         17.42         22.85         8.21 o                         
  -5  -2  11          0.20          1.37         7.04 o                         
  -4  -2  11        701.42        678.71        12.22 o                         
  -3  -2  11        338.72        334.12        12.90 o                         
  -2  -2  11         25.17         23.09         4.92 o                         
  -1  -2  11        968.25       1026.30        15.26 o                         
   0  -2  11       1309.39       1367.56        17.97 o                         
   1  -2  11        836.10        824.26        13.52 o                         
   2  -2  11          0.78          4.85         4.19 o                         
   3  -2  11       1287.92       1341.04        17.66 o                         
   4  -2  11         47.85         32.41         5.71 o                         
   5  -2  11        546.47        516.54        16.25 o                         
   6  -2  11        351.21        320.99        13.30 o                         
   7  -2  11         93.18         85.66        10.25 o                         
   8  -2  11        446.71        470.96        18.97 o                         
  -7  -1  11        122.93        168.63        18.41 o                         
  -6  -1  11        136.05         90.09        11.23 o                         
  -5  -1  11        344.25        347.78        10.98 o                         
  -4  -1  11        407.55        422.86        11.57 o                         
  -3  -1  11         82.94         63.04         5.39 o                         
  -2  -1  11         99.96         85.82         5.61 o                         
  -1  -1  11        147.12        154.36         6.67 o                         
   0  -1  11        634.53        622.96         9.84 o                         
   1  -1  11        399.43        411.91         9.05 o                         
   2  -1  11       1068.27       1053.37        15.74 o                         
   3  -1  11         21.10         15.78         4.24 o                         
   4  -1  11         16.03         32.19         5.63 o                         
   5  -1  11        249.42        265.17        10.83 o                         
   6  -1  11        878.25        867.44        27.11 o                         
   7  -1  11        900.10        956.21        24.81 o                         
   8  -1  11         39.48         44.33        11.29 o                         
  -7   0  11         16.20         -2.29        13.03 o                         
  -6   0  11        221.35        218.17        13.86 o                         
  -5   0  11        494.28        502.04        15.81 o                         
  -4   0  11         44.29         41.60         6.74 o                         
  -3   0  11         14.63         12.32         4.51 o                         
  -2   0  11        640.59        543.46        12.29 o                         
  -1   0  11       2991.99       2937.18        27.96 o                         
   0   0  11         20.35         34.87         3.63 o                         
   1   0  11        632.90        703.16        10.34 o                         
   2   0  11       2541.78       2687.13        29.10 o                         
   3   0  11        255.19        264.91         7.46 o                         
   4   0  11       1070.99       1062.75        15.08 o                         
   5   0  11        272.45        295.69         9.50 o                         
   6   0  11        400.41        428.96        15.24 o                         
   7   0  11        150.52        138.90        11.60 o                         
   8   0  11          0.54        -11.19        11.19 o                         
  -7   1  11        200.70        209.91        17.70 o                         
  -6   1  11        119.29        144.33        14.46 o                         
  -5   1  11         28.74         28.94         9.23 o                         
  -4   1  11         97.61         93.86         8.40 o                         
  -3   1  11         50.84         70.04         5.51 o                         
  -2   1  11       2238.26       2102.69        23.24 o                         
  -1   1  11          6.50         16.36         4.06 o                         
   0   1  11       1677.91       1723.62        18.26 o                         
   1   1  11       1389.01       1416.46        14.77 o                         
   2   1  11        299.96        306.69         7.35 o                         
   3   1  11        161.60        164.83         6.45 o                         
   4   1  11        684.50        733.31        11.55 o                         
   5   1  11       1463.78       1435.92        19.96 o                         
   6   1  11          1.05          6.22         6.84 o                         
   7   1  11          5.91         -7.19         8.41 o                         
   8   1  11        398.99        358.26        18.16 o                         
   9   1  11        551.94        563.28        23.17 o                         
  -7   2  11         92.08        123.70        17.77 o                         
  -6   2  11         25.08         17.24        11.09 o                         
  -5   2  11         79.46         82.34        10.14 o                         
  -4   2  11          8.67         10.19         7.61 o                         
  -3   2  11       2129.82       2056.08        27.19 o                         
  -2   2  11          3.95         13.12         4.37 o                         
  -1   2  11       2216.63       2056.31        23.46 o                         
   0   2  11          8.01          1.34         3.92 o                         
   1   2  11        840.24        797.32        12.42 o                         
   2   2  11         86.14         74.17         4.30 o                         
   3   2  11         12.55         16.60         4.01 o                         
   4   2  11       5189.38       5536.10        46.81 o                         
   5   2  11          9.71          4.54         4.31 o                         
   6   2  11          1.09          1.53         6.10 o                         
   7   2  11         30.86         23.45         8.82 o                         
   8   2  11        206.31        221.37        15.39 o                         
   9   2  11        125.68        156.28        15.74 o                         
  -6   3  11          0.07          1.28         9.72 o                         
  -5   3  11        170.48        180.54        11.85 o                         
  -4   3  11       1195.79       1225.93        24.77 o                         
  -3   3  11          0.83         16.14         6.33 o                         
  -2   3  11        703.90        675.39        12.39 o                         
  -1   3  11          6.77          7.65         5.10 o                         
   0   3  11        296.02        257.89         7.22 o                         
   1   3  11       1612.83       1694.70        20.08 o                         
   2   3  11       1721.10       1771.77        19.31 o                         
   3   3  11       2953.35       2982.36        28.24 o                         
   4   3  11        155.05        163.82         5.89 o                         
   5   3  11        264.60        273.11         7.27 o                         
   6   3  11         29.23         30.68         5.69 o                         
   7   3  11        627.50        632.69        20.30 o                         
   8   3  11         69.81         78.37        12.60 o                         
   9   3  11        185.69        205.52        16.18 o                         
  -6   4  11         18.68         27.56        12.44 o                         
  -5   4  11        399.64        434.29        18.84 o                         
  -4   4  11          4.39         10.47         8.01 o                         
  -3   4  11        597.47        607.47        15.10 o                         
  -2   4  11        234.34        228.67         7.47 o                         
  -1   4  11        380.03        357.17        10.02 o                         
   0   4  11        593.13        518.06        12.65 o                         
   1   4  11       2447.81       2396.44        26.16 o                         
   2   4  11       1930.62       1932.35        20.63 o                         
   3   4  11         28.85         23.77         4.04 o                         
   4   4  11         58.03         50.73         4.60 o                         
   5   4  11        248.75        250.72         7.10 o                         
   6   4  11       3145.26       3224.92        33.76 o                         
   7   4  11        193.46        171.14         9.95 o                         
   8   4  11        362.95        336.70        16.99 o                         
   9   4  11         85.80        109.81        17.00 o                         
  -6   5  11        318.45        359.36        20.60 o                         
  -5   5  11         10.40         27.72        11.47 o                         
  -4   5  11        427.77        452.26        20.72 o                         
  -3   5  11         16.75         10.13         8.41 o                         
  -2   5  11         18.24         16.98         5.71 o                         
  -1   5  11         73.57         70.65         5.43 o                         
   0   5  11        522.66        486.43        12.63 o                         
   1   5  11       1592.82       1594.65        22.90 o                         
   2   5  11         47.06         51.99         4.20 o                         
   3   5  11         87.09         70.22         4.69 o                         
   4   5  11         93.84         99.95         6.48 o                         
   5   5  11       1142.08       1152.26        15.07 o                         
   6   5  11         80.32         79.58         6.23 o                         
   7   5  11        465.04        453.03        13.50 o                         
   8   5  11        329.41        320.57        20.91 o                         
   9   5  11         14.10          8.11        12.00 o                         
  -5   6  11         29.11         17.80        12.85 o                         
  -4   6  11         34.86         29.57        12.29 o                         
  -3   6  11         69.85         72.35        11.84 o                         
  -2   6  11        660.46        660.09        15.31 o                         
  -1   6  11        247.15        257.75        11.78 o                         
   0   6  11       1253.37       1243.74        20.32 o                         
   1   6  11         26.02         31.69         5.59 o                         
   2   6  11         64.53         64.07         5.09 o                         
   3   6  11        382.34        368.78         9.02 o                         
   4   6  11       1237.17       1251.36        15.16 o                         
   5   6  11        394.46        393.16         9.99 o                         
   6   6  11        714.88        691.50        13.31 o                         
   7   6  11          7.10          5.18         7.20 o                         
   8   6  11        406.76        379.65        14.98 o                         
   9   6  11          1.98         12.05        10.84 o                         
  -5   7  11        128.10        114.03        21.01 o                         
  -4   7  11        137.72        136.33        20.39 o                         
  -3   7  11        224.58        182.18        15.80 o                         
  -2   7  11        352.97        375.59        12.22 o                         
  -1   7  11       1107.77       1104.97        26.70 o                         
   0   7  11          0.92          3.06         4.63 o                         
   1   7  11         30.49         31.61         5.23 o                         
   2   7  11         58.91         45.90         5.12 o                         
   3   7  11       1025.29       1040.36        17.41 o                         
   4   7  11        361.30        330.61         8.72 o                         
   5   7  11        722.14        738.72        13.32 o                         
   6   7  11        328.82        298.38         9.08 o                         
   7   7  11          8.37          8.77         7.58 o                         
   8   7  11        153.24        139.48        10.10 o                         
   9   7  11          6.22         -2.13        12.53 o                         
  -4   8  11          4.34          0.12        13.85 o                         
  -3   8  11         47.40         67.66        11.56 o                         
  -2   8  11       1941.68       1951.79        36.64 o                         
  -1   8  11         19.77         22.98         7.83 o                         
   0   8  11        162.72        157.20         8.04 o                         
   1   8  11         76.90         60.29         5.55 o                         
   2   8  11       1581.36       1578.49        21.98 o                         
   3   8  11        146.58        145.38         6.57 o                         
   4   8  11        560.64        568.59        11.72 o                         
   5   8  11       1086.26       1114.17        17.36 o                         
   6   8  11        160.51        153.47        11.95 o                         
   7   8  11        171.04        161.72         8.85 o                         
   8   8  11        359.24        329.70        12.95 o                         
   9   8  11        246.55        253.39        15.74 o                         
  -4   9  11        118.23        142.89        18.37 o                         
  -3   9  11        302.06        356.86        21.59 o                         
  -2   9  11          0.47         -5.52         9.81 o                         
  -1   9  11        303.25        291.09        13.66 o                         
   0   9  11         36.26         39.85         7.80 o                         
   1   9  11        502.90        503.05        12.62 o                         
   2   9  11        390.06        406.20        12.98 o                         
   3   9  11        322.15        311.48        10.46 o                         
   4   9  11        174.11        202.66        10.27 o                         
   5   9  11         11.85          0.96         5.92 o                         
   6   9  11         21.18         19.64         6.63 o                         
   7   9  11         35.56         29.54         8.05 o                         
   8   9  11       1000.81       1041.58        24.16 o                         
   9   9  11          3.11         -0.53        11.58 o                         
  -3  10  11          0.59          2.17        11.88 o                         
  -2  10  11        109.27        106.51        13.00 o                         
  -1  10  11          9.21         10.63        11.23 o                         
   0  10  11        477.84        500.72        17.29 o                         
   1  10  11        290.55        260.86        11.25 o                         
   2  10  11        944.20        965.35        19.27 o                         
   3  10  11        862.99        868.69        17.38 o                         
   4  10  11         44.77         35.58         7.06 o                         
   5  10  11         20.70          5.68         7.04 o                         
   6  10  11          8.65         -1.42         6.99 o                         
   7  10  11        484.12        555.01        25.45 o                         
   8  10  11         99.86        110.16        11.74 o                         
  -2  11  11         67.83         71.35        13.21 o                         
  -1  11  11        122.31        150.24        14.03 o                         
   0  11  11         55.94         63.73        10.06 o                         
   1  11  11        120.72        122.64        11.51 o                         
   2  11  11        380.36        375.69        12.16 o                         
   3  11  11          2.50          2.78         6.88 o                         
   4  11  11         78.68         83.71         8.40 o                         
   5  11  11          2.60         -0.80         7.41 o                         
   6  11  11        218.77        232.02        11.26 o                         
   7  11  11         34.90         29.30         9.04 o                         
   8  11  11        102.78         97.50        14.47 o                         
  -1  12  11          3.40          3.72        11.90 o                         
   0  12  11        386.90        430.80        21.10 o                         
   1  12  11         44.69         39.52        10.70 o                         
   2  12  11          7.95         15.22         7.64 o                         
   3  12  11          7.72          5.35         7.59 o                         
   4  12  11         83.50         96.34         9.94 o                         
   5  12  11        802.05        893.47        20.03 o                         
   6  12  11        103.97        104.97        13.31 o                         
   7  12  11        134.74        132.77        12.50 o                         
   0  13  11         35.01         56.05        13.37 o                         
   1  13  11         12.89          9.03        11.19 o                         
   2  13  11         12.40         23.19        10.57 o                         
   3  13  11          3.78         -2.13         9.35 o                         
   4  13  11        372.15        386.33        18.75 o                         
   5  13  11          1.35          2.85         9.13 o                         
   6  13  11         62.26         51.23        12.31 o                         
   3  14  11        113.37        149.87        19.27 o                         
   4  14  11         23.46         38.32        12.65 o                         
  -3  -9  12         29.50         38.38        14.07 o                         
  -2  -9  12        233.72        244.62        18.51 o                         
  -1  -9  12         52.20         28.28        10.52 o                         
   0  -9  12        421.33        419.23        17.66 o                         
   1  -9  12         41.38         37.68        11.74 o                         
  -4  -8  12         43.13         48.32        13.43 o                         
  -3  -8  12        121.44        124.83        15.26 o                         
  -2  -8  12         32.04         30.34        13.25 o                         
  -1  -8  12         40.66         48.77        11.24 o                         
   0  -8  12         71.04         73.53         9.75 o                         
   1  -8  12        913.33       1007.86        23.27 o                         
   2  -8  12          7.63         -9.07         9.07 o                         
   3  -8  12          2.10         -7.04        10.97 o                         
  -5  -7  12        229.81        219.18        16.06 o                         
  -4  -7  12        615.13        612.49        21.18 o                         
  -3  -7  12          1.55          7.37        10.81 o                         
  -2  -7  12         82.50         81.74         9.43 o                         
  -1  -7  12          2.27          7.71         9.82 o                         
   0  -7  12       1106.78       1122.83        27.18 o                         
   1  -7  12        322.20        299.02        14.50 o                         
   2  -7  12         38.66         30.39        10.29 o                         
   3  -7  12        156.21        166.65        11.85 o                         
   4  -7  12        523.64        486.93        25.16 o                         
  -6  -6  12        299.85        279.93        20.96 o                         
  -5  -6  12        291.03        295.40        14.81 o                         
  -4  -6  12        124.55        106.75        11.29 o                         
  -3  -6  12          0.24         -7.74         7.74 o                         
  -2  -6  12          5.90         -7.49         7.49 o                         
  -1  -6  12        784.85        813.09        19.17 o                         
   0  -6  12        318.69        301.52        14.91 o                         
   1  -6  12        700.37        702.53        18.71 o                         
   2  -6  12        149.85        167.17        10.85 o                         
   3  -6  12         85.75         92.38        12.39 o                         
   4  -6  12         10.28         19.13        11.63 o                         
   5  -6  12         59.99         69.90        16.94 o                         
  -6  -5  12        150.05        115.61        16.27 o                         
  -5  -5  12          8.15         -6.54         9.46 o                         
  -4  -5  12         31.98          7.56         8.31 o                         
  -3  -5  12          5.54         -1.47         6.93 o                         
  -2  -5  12       1392.50       1445.49        23.52 o                         
  -1  -5  12        328.87        338.98        12.39 o                         
   0  -5  12        253.77        256.55        13.37 o                         
   1  -5  12        175.38        168.74         9.36 o                         
   2  -5  12         24.58         36.81         7.18 o                         
   3  -5  12        662.09        689.40        17.15 o                         
   4  -5  12         14.83          5.36        10.56 o                         
   5  -5  12        837.87        885.67        50.31 o                         
   6  -5  12          9.39        -14.54        14.54 o                         
  -6  -4  12          4.30        -10.46        10.46 o                         
  -5  -4  12         51.44         45.19         9.53 o                         
  -4  -4  12         70.16         63.84         8.24 o                         
  -3  -4  12        598.18        614.88        15.99 o                         
  -2  -4  12       1163.40       1206.61        21.94 o                         
  -1  -4  12        438.56        446.35        14.63 o                         
   0  -4  12         94.34        102.20         7.58 o                         
   1  -4  12        185.21        197.01         8.21 o                         
   2  -4  12        951.24        928.34        15.48 o                         
   3  -4  12         56.50         58.97         7.59 o                         
   4  -4  12        936.31        993.60        21.31 o                         
   5  -4  12         56.41         46.46         9.55 o                         
   6  -4  12        187.50        182.56        14.37 o                         
  -6  -3  12         10.60         17.88         9.42 o                         
  -5  -3  12         30.10         37.31         9.10 o                         
  -4  -3  12        572.47        591.24        13.93 o                         
  -3  -3  12        302.94        275.72        10.43 o                         
  -2  -3  12        676.70        645.80        14.05 o                         
  -1  -3  12        806.38        806.65        24.05 o                         
   0  -3  12         69.41         70.87         7.41 o                         
   1  -3  12        246.86        254.20        13.02 o                         
   2  -3  12         76.65         81.04         6.27 o                         
   3  -3  12       1882.73       1981.40        24.71 o                         
   4  -3  12        203.42        216.72         9.98 o                         
   5  -3  12          4.05          3.91         8.05 o                         
   6  -3  12          0.54          1.38         8.69 o                         
   7  -3  12        428.44        458.18        18.85 o                         
  -6  -2  12        154.09        136.82        11.75 o                         
  -5  -2  12       1319.87       1332.43        23.38 o                         
  -4  -2  12         73.27         83.77         6.62 o                         
  -3  -2  12        102.51         98.79         6.48 o                         
  -2  -2  12        147.88        140.55         7.53 o                         
  -1  -2  12          7.96         -0.27         6.17 o                         
   0  -2  12       3310.64       3482.32        40.00 o                         
   1  -2  12         17.76         26.33         5.21 o                         
   2  -2  12       1595.29       1636.71        20.26 o                         
   3  -2  12         21.87         23.58         4.80 o                         
   4  -2  12          6.27          2.59         6.10 o                         
   5  -2  12         16.03         13.27         7.85 o                         
   6  -2  12        228.39        224.11        12.33 o                         
   7  -2  12        676.40        729.78        21.86 o                         
  -7  -1  12         21.04         -3.78        21.26 o                         
  -6  -1  12        346.43        370.07        16.70 o                         
  -5  -1  12        173.29        199.93        11.72 o                         
  -4  -1  12        238.47        245.69        11.54 o                         
  -3  -1  12        538.12        510.11        11.53 o                         
  -2  -1  12        149.49        152.75         7.04 o                         
  -1  -1  12        956.20        914.82        14.77 o                         
   0  -1  12        150.06        164.82         7.01 o                         
   1  -1  12       5950.04       6253.53        61.43 o                         
   2  -1  12         44.99         38.78         4.89 o                         
   3  -1  12        422.62        428.88        10.06 o                         
   4  -1  12        276.75        246.13         9.40 o                         
   5  -1  12        720.07        718.58        16.39 o                         
   6  -1  12        561.30        589.73        26.71 o                         
   7  -1  12         55.10         45.99        10.68 o                         
   8  -1  12        305.02        291.15        16.17 o                         
  -6   0  12        307.35        308.14        15.82 o                         
  -5   0  12        185.54        224.74        11.97 o                         
  -4   0  12         24.97         34.47         7.55 o                         
  -3   0  12        649.37        545.94        11.70 o                         
  -2   0  12         99.69        115.70         6.39 o                         
  -1   0  12         53.44         48.26         4.99 o                         
   0   0  12       2004.71       2072.44        21.50 o                         
   1   0  12        408.54        396.35         9.24 o                         
   2   0  12        694.12        725.05        12.87 o                         
   3   0  12         58.56         61.56         5.37 o                         
   4   0  12       1323.21       1378.44        18.22 o                         
   5   0  12       1313.62       1314.89        27.71 o                         
   6   0  12        146.49        157.47        11.48 o                         
   7   0  12        427.08        457.43        32.18 o                         
   8   0  12         38.50         29.38        12.58 o                         
  -6   1  12         75.25         80.80        13.26 o                         
  -5   1  12        535.57        580.14        26.06 o                         
  -4   1  12          7.95         15.87         7.84 o                         
  -3   1  12        155.11        153.22         7.82 o                         
  -2   1  12        134.80        116.47         6.29 o                         
  -1   1  12       2692.62       2678.33        27.86 o                         
   0   1  12         77.89         85.27         4.89 o                         
   1   1  12        926.39        980.53        13.86 o                         
   2   1  12        920.09        957.70        12.83 o                         
   3   1  12       2166.08       2241.18        22.94 o                         
   4   1  12       1566.18       1549.98        19.38 o                         
   5   1  12       1085.02       1046.51        17.99 o                         
   6   1  12        360.33        364.73        12.94 o                         
   7   1  12        110.22         97.45        11.10 o                         
   8   1  12         33.13         27.81        12.07 o                         
  -6   2  12         14.74          4.96        11.64 o                         
  -5   2  12         25.50         20.70         9.70 o                         
  -4   2  12        493.56        453.33        16.43 o                         
  -3   2  12         14.30         22.32         6.64 o                         
  -2   2  12        499.97        520.92        12.57 o                         
  -1   2  12        429.47        375.67         9.18 o                         
   0   2  12         78.82         62.58         6.07 o                         
   1   2  12         79.55         69.79         5.01 o                         
   2   2  12         50.20         50.67         4.46 o                         
   3   2  12        131.23        101.80         6.43 o                         
   4   2  12        255.80        285.47         7.71 o                         
   5   2  12       1154.19       1047.12        15.77 o                         
   6   2  12         89.44         73.11         7.71 o                         
   7   2  12        123.04        104.63        10.90 o                         
   8   2  12          0.36          0.63        11.33 o                         
   9   2  12        324.21        357.66        19.85 o                         
  -6   3  12        149.38        142.17        16.13 o                         
  -5   3  12         20.68         23.74        10.68 o                         
  -4   3  12         30.64         35.16         8.97 o                         
  -3   3  12       2113.99       2080.52        28.23 o                         
  -2   3  12         26.61         35.79         6.27 o                         
  -1   3  12         51.00         39.60         6.24 o                         
   0   3  12        115.50        123.52         6.77 o                         
   1   3  12       1919.30       1894.59        21.15 o                         
   2   3  12        325.04        292.42         8.29 o                         
   3   3  12        263.40        266.03         7.08 o                         
   4   3  12       1647.09       1682.54        18.96 o                         
   5   3  12        157.19        154.24         6.33 o                         
   6   3  12        106.32         97.92         8.04 o                         
   7   3  12         51.06         58.84         9.54 o                         
   8   3  12        189.52        176.63        14.86 o                         
   9   3  12        253.64        265.55        18.00 o                         
  -6   4  12         97.34         77.62        14.32 o                         
  -5   4  12         16.64         18.40        11.84 o                         
  -4   4  12        807.31        812.46        22.77 o                         
  -3   4  12          6.84          7.74         6.74 o                         
  -2   4  12        136.52        127.56         7.74 o                         
  -1   4  12         11.88          3.58         5.49 o                         
   0   4  12        544.87        577.59        13.90 o                         
   1   4  12       2270.29       2132.98        26.74 o                         
   2   4  12        117.74        110.19         5.82 o                         
   3   4  12        730.70        724.15        12.11 o                         
   4   4  12        118.65        102.29         5.58 o                         
   5   4  12        126.20        127.43         6.03 o                         
   6   4  12        758.99        721.54        15.05 o                         
   7   4  12        714.63        694.44        18.19 o                         
   8   4  12        176.79        183.63        14.80 o                         
   9   4  12          0.83          8.54        12.72 o                         
  -5   5  12        339.38        366.64        20.11 o                         
  -4   5  12         85.03        105.47        14.48 o                         
  -3   5  12        154.95        141.16        10.32 o                         
  -2   5  12        132.70        115.01        10.59 o                         
  -1   5  12        653.18        618.99        15.13 o                         
   0   5  12        940.50        932.46        19.89 o                         
   1   5  12       1165.42       1112.55        17.71 o                         
   2   5  12        253.69        258.90         9.64 o                         
   3   5  12        182.09        155.67         6.08 o                         
   4   5  12        151.08        152.84         6.44 o                         
   5   5  12         40.35         44.85         5.34 o                         
   6   5  12       1497.70       1512.47        19.96 o                         
   7   5  12        603.99        588.54        15.99 o                         
   8   5  12         47.57         32.93        10.23 o                         
   9   5  12         72.85         75.48        13.99 o                         
  -5   6  12          4.78         -8.44        11.87 o                         
  -4   6  12          4.37          1.10        16.33 o                         
  -3   6  12          9.33          1.73        13.89 o                         
  -2   6  12        709.32        677.77        16.63 o                         
  -1   6  12        797.28        821.22        19.56 o                         
   0   6  12        211.70        222.54         9.76 o                         
   1   6  12        659.59        637.37        14.03 o                         
   2   6  12        105.54        106.31         9.87 o                         
   3   6  12        658.30        615.08        14.63 o                         
   4   6  12         44.24         50.24         5.67 o                         
   5   6  12       1002.08       1022.57        14.79 o                         
   6   6  12        616.14        605.41        13.18 o
[truncated: 95,986 more chars]
